# Supplementary material for: Alteration of Bacterial Wilt Resistance in Tomato Plant by Microbiota Transplant
Source: Front Plant Sci. 2020 Aug 7;11:1186. doi: 10.3389/fpls.2020.01186 (PMC7427413; doi:10.3389/fpls.2020.01186)
Supplement: Supplementary file 1 [file DataSheet_1.xlsx]

## Sheet: Illumina_experimental design
#experimental design table
SampleID	Treatment	Compartment	Description
A1	MF	rhizosphere	Upland_MF
A2	MF	rhizosphere	Upland_MF
A3	MF	rhizosphere	Upland_MF
A4	MF	rhizosphere	Upland_MF
A5	MF	rhizosphere	Upland_MF
A6	MF	rhizosphere	Upland_MF
A7	MF	rhizosphere	Upland_MF
A8	MF	rhizosphere	Upland_MF
A9	MF	rhizosphere	Upland_MF
A10	MF	rhizosphere	Upland_MF
A11	MF	rhizosphere	Paddy_MF
A12	MF	rhizosphere	Paddy_MF
B1	MF	rhizosphere	Paddy_MF
B2	MF	rhizosphere	Paddy_MF
B3	MF	rhizosphere	Paddy_MF
B4	MF	rhizosphere	Paddy_MF
B5	MF	rhizosphere	Paddy_MF
B6	MF	rhizosphere	Paddy_MF
B7	MF	rhizosphere	Paddy_MF
B8	MF	rhizosphere	Paddy_MF
B9	MF	rhizosphere	Forest_MF
B10	MF	rhizosphere	Forest_MF
B11	MF	rhizosphere	Forest_MF
B12	MF	rhizosphere	Forest_MF
C1	MF	rhizosphere	Forest_MF
C2	MF	rhizosphere	Forest_MF
C3	MF	rhizosphere	Forest_MF
C4	MF	rhizosphere	Forest_MF
C5	MF	rhizosphere	Forest_MF
C6	MF	rhizosphere	Forest_MF
C7	MF	rhizosphere	Alluvial_MF
C8	MF	rhizosphere	Alluvial_MF
C9	MF	rhizosphere	Alluvial_MF
C10	MF	rhizosphere	Alluvial_MF
C11	MF	rhizosphere	Alluvial_MF
C12	MF	rhizosphere	Alluvial_MF
D1	MF	rhizosphere	Alluvial_MF
D2	MF	rhizosphere	Alluvial_MF
D3	MF	rhizosphere	Alluvial_MF
D4	MF	rhizosphere	Alluvial_MF
D5	MF	rhizosphere	Control_MF
D6	MF	rhizosphere	Control_MF
D7	MF	rhizosphere	Control_MF
D8	MF	rhizosphere	Control_MF
D9	MF	rhizosphere	Control_MF
D10	MF	rhizosphere	Control_MF
D11	MF	rhizosphere	Control_MF
D12	MF	rhizosphere	Control_MF
E1	MF	rhizosphere	Control_MF
E2	MF	rhizosphere	Control_MF

## Sheet: Illumina_OTU table
# Constructed from biom file
#OTU ID	Alluvial_MF_1	Alluvial_MF_10	Alluvial_MF_2	Alluvial_MF_3	Alluvial_MF_4	Alluvial_MF_5	Alluvial_MF_6	Alluvial_MF_7	Alluvial_MF_8	Alluvial_MF_9	Control_MF_1	Control_MF_10	Control_MF_2	Control_MF_3	Control_MF_4	Control_MF_5	Control_MF_6	Control_MF_7	Control_MF_8	Control_MF_9	Forest_MF_1	Forest_MF_10	Forest_MF_2	Forest_MF_3	Forest_MF_4	Forest_MF_5	Forest_MF_6	Forest_MF_7	Forest_MF_8	Forest_MF_9	Paddy_MF_RH_1	Paddy_MF_10	Paddy_MF_2	Paddy_MF_3	Paddy_MF_4	Paddy_MF_5	Paddy_MF_6	Paddy_MF_7	Paddy_MF_8	Paddy_MF_9	Upland_RH_1	Upland_RH_10	Upland_RH_2	Upland_RH_3	Upland_RH_4	Upland_RH_5	Upland_RH_6	Upland_RH_7	Upland_RH_8
3ea7d21b54e5f7180340d21884ce49da	110	79	143	109	155	186	88	193	207	142	77	0	83	56	107	50	0	14	44	86	151	93	134	154	111	90	85	105	73	105	0	0	25	0	0	0	8	0	0	0	60	34	51	50	72	34	48	59	21
55c9be561c333d204204f517b71bd957	0	0	0	0	0	0	0	0	0	0	0	0	0	0	0	0	0	0	0	0	0	0	0	0	0	0	0	0	0	0	0	0	0	0	0	0	0	0	0	0	0	0	0	0	0	0	0	15	0
2ab749b06c3e1113ca273563acfc2efd	0	0	0	0	0	0	0	0	0	0	0	19	0	36	0	19	23	0	0	0	0	0	0	0	0	0	0	0	0	0	52	68	96	0	46	37	0	0	0	94	0	0	0	0	0	0	0	0	0
3706cad220318e9bb32bd4932f9c4d32	0	0	0	0	0	0	0	0	0	0	0	0	0	0	0	0	0	0	0	0	0	0	0	0	0	0	0	0	0	0	0	0	0	0	0	0	0	0	2	0	0	0	0	0	0	0	0	0	0
25174480e371a570634304dad542ccf4	0	0	0	0	0	0	0	0	0	0	0	0	0	0	0	0	0	0	0	0	0	0	0	0	0	0	0	0	0	0	0	0	0	0	0	0	0	0	0	0	0	0	0	4	0	0	0	45	44
71b5a19d2bc08024d8476ba0299d452a	0	0	0	0	0	0	0	0	0	0	0	0	0	0	0	0	0	0	0	0	2	0	0	0	0	0	0	0	0	0	0	0	0	0	0	0	0	0	0	0	0	0	0	0	0	0	0	0	0
1e9dc332dd3a4dec695be7dce02a0f11	0	0	0	0	0	0	0	0	0	0	0	0	0	0	0	0	0	0	0	0	0	0	0	0	0	0	0	0	0	0	67	96	128	130	29	115	28	55	76	117	66	23	0	24	30	20	0	23	94
6a53527816230b3cd212a204dfdf607e	0	0	0	0	0	0	0	0	0	0	0	0	0	0	0	0	0	0	0	0	0	0	0	0	0	0	18	0	0	0	0	0	0	0	0	0	0	0	0	0	0	0	0	0	0	0	0	0	0
3c6c792f1ecf4561f21435f1139348b7	0	0	0	0	0	0	0	0	0	0	0	0	0	0	0	0	0	0	0	0	0	0	0	0	0	0	0	0	0	0	0	0	0	0	0	0	0	0	0	10	0	0	0	0	0	0	0	0	0
1ff2b4d01410bab0c634248d27f7b605	0	0	0	0	0	0	0	0	0	0	0	0	0	0	0	0	0	0	0	0	0	0	0	0	0	0	0	0	0	0	0	0	0	0	0	0	0	0	0	0	0	0	0	2	0	0	0	0	0
6dc899821c3404fc80573043d60f8aea	0	3	0	0	0	0	0	0	0	0	0	0	0	0	0	0	0	0	0	0	0	0	0	0	0	0	0	0	0	0	0	0	0	0	0	0	0	0	0	0	0	0	0	0	0	0	0	0	0
96cc5b246ec45ce2421f001f6eb5652d	0	0	0	0	0	0	0	0	0	0	0	0	0	0	0	0	0	0	0	0	0	0	0	0	0	0	0	0	0	0	0	0	0	0	0	0	0	0	0	0	0	0	0	0	0	0	0	0	0
ce54b3cd0bd9adc5b43df84ed2184691	0	0	0	0	0	0	0	0	0	0	0	0	0	0	0	0	0	0	0	0	0	0	0	0	0	0	0	0	0	0	0	0	0	0	0	0	0	0	0	0	0	0	0	0	0	0	0	0	0
5b8fcb076d06e9440d208b70b7fff366	0	0	0	0	0	0	0	0	0	0	0	0	0	0	0	0	0	0	0	0	0	0	0	0	0	0	0	0	0	0	0	0	0	0	0	0	0	0	0	0	0	0	0	0	0	0	0	0	0
c546882c5dadb2740ebe543ec85373aa	0	0	0	0	0	0	0	0	0	0	0	0	0	0	0	0	0	0	0	0	0	0	0	0	0	0	0	0	0	0	0	0	0	0	0	0	0	0	0	0	0	0	0	0	0	0	0	0	0
1eef2fef15c9487022712f93b16ccf79	0	0	0	0	0	0	0	0	0	0	0	0	0	0	0	0	0	0	0	0	0	0	0	0	0	0	0	0	0	0	0	0	0	0	0	0	0	0	0	0	0	0	0	0	0	0	0	0	0
9d75edeb1d9f993655331d9fcbded55c	27	0	0	0	150	0	0	0	0	0	261	76	135	212	173	265	90	0	169	206	104	34	101	110	96	31	96	35	127	110	79	36	0	52	0	0	0	0	41	0	10	0	0	0	13	0	25	0	0
fa2898b0ae03ec6d2c90817d52d8ef4d	0	0	0	0	0	0	0	0	0	22	0	0	0	0	0	0	0	0	0	0	0	0	0	0	0	0	0	0	0	0	28	0	0	0	0	19	0	0	0	23	42	39	39	28	52	32	67	50	38
011898ef45ed97d1ebfa64a6dae36d02	243	279	233	355	345	183	126	410	188	483	287	150	254	149	222	278	327	243	241	200	137	73	286	255	116	109	0	100	142	124	262	283	297	372	330	457	330	361	455	313	226	262	158	180	101	94	200	254	83
2d8619d0e48652a4bfb68523c6e60007	0	0	0	0	0	0	0	0	0	0	0	0	0	0	0	0	0	0	0	0	0	0	0	0	0	0	0	0	0	0	0	0	0	0	0	0	0	0	0	0	0	0	34	0	33	0	0	0	0
737aa2e8bde25f21973f3a7657f54015	0	0	0	0	0	0	0	0	0	0	0	0	0	0	0	0	0	0	0	0	0	0	0	0	0	0	0	0	0	0	163	241	269	196	113	254	144	221	163	143	89	0	0	0	0	30	85	92	0
0f34d1dfbe320b40b4396a558bfbccb0	0	0	0	0	0	0	0	0	0	0	0	0	0	0	0	0	23	0	0	0	0	0	0	0	0	0	0	0	0	0	0	0	0	0	0	0	0	0	0	0	0	0	0	0	0	0	0	0	0
13390eef4ef61278802c4e43dbef7348	0	0	0	0	0	0	0	0	0	0	0	0	0	0	0	0	0	0	0	0	0	0	0	0	0	0	0	0	0	0	0	0	0	0	0	0	0	0	0	0	0	0	0	0	0	0	0	0	0
d85ecebc3b80b1eaeb5a38d7e5083344	0	0	0	0	0	0	0	0	0	0	0	0	117	74	0	0	0	50	0	0	0	0	0	0	0	101	0	70	0	0	70	0	0	0	0	0	81	84	0	0	0	0	0	0	0	0	0	0	0
b03d0dc06caf0efa4e267c129081c08a	0	0	0	0	0	0	0	0	0	0	0	0	0	0	0	0	0	0	0	2	0	0	0	0	0	0	0	0	0	0	0	0	0	0	0	0	0	0	0	0	0	0	0	0	0	0	0	0	0
b9b0de56a17c040874effd6e228bee01	0	0	0	0	0	0	0	0	0	0	0	0	0	0	0	0	0	0	0	0	0	0	0	0	0	0	0	0	0	0	0	0	0	0	0	0	0	0	0	0	0	0	0	0	0	0	0	0	0
b9d71fef4f12e969e75803d527232196	0	0	0	0	0	0	0	0	0	0	0	0	0	0	0	0	0	0	0	0	0	0	0	0	0	0	0	0	0	0	0	0	0	0	0	0	0	0	0	0	0	0	0	0	0	0	0	0	0
bcd162ae29e2617f73b33985fb719b8c	0	0	0	0	0	0	0	0	0	0	0	0	0	0	0	0	0	0	0	0	0	0	0	0	0	0	0	0	0	0	138	50	107	94	62	114	47	116	135	99	0	0	0	0	0	0	0	0	0
c4161125c1cdcf3dd977aa65fb10ed1c	0	0	0	0	0	0	0	0	0	0	0	0	0	0	0	0	0	0	0	0	0	0	0	0	0	0	0	0	0	0	0	0	0	0	0	0	0	0	0	0	0	0	0	5	0	0	0	0	0
bfa02a31750c24cc694a961878c296f7	0	0	0	0	0	0	0	0	0	0	0	0	0	0	0	0	0	0	0	0	0	0	0	0	0	0	0	0	0	0	0	0	0	0	0	0	0	0	0	0	0	0	0	0	0	0	0	0	0
410cfdf95c72f3931be6d475a9bf37e0	0	0	0	0	0	0	0	0	0	0	0	0	0	0	0	0	0	0	0	0	0	0	0	0	0	0	0	0	0	0	14	0	0	0	0	0	0	0	0	0	0	0	0	0	0	0	0	0	0
c1bca9a68f5eab6530e2f79387ec4463	22	0	0	0	22	0	0	14	45	61	2	0	0	0	0	0	0	0	0	0	0	0	0	0	0	0	0	0	0	0	0	0	0	0	0	0	0	0	0	0	0	0	0	0	0	0	0	0	0
828f7b203bbfa646de7a2d0a329cc360	0	0	0	0	0	0	0	0	0	0	0	0	0	0	0	0	0	0	0	0	0	0	0	0	0	0	0	0	0	0	0	0	0	0	0	0	0	0	0	0	0	0	0	0	0	0	0	0	0
da865e125da13436d2524497e177a48d	0	0	0	0	0	0	0	0	0	0	0	0	0	0	0	0	0	0	0	0	0	0	0	0	0	0	0	0	0	0	0	0	0	0	0	0	0	0	0	0	0	0	0	0	33	0	0	27	0
d9620f406a88e2488f9d243cfe53ab55	0	0	0	0	0	0	0	0	0	0	0	0	0	0	0	31	0	0	0	0	0	0	0	0	0	0	0	0	0	0	0	0	0	0	0	0	0	0	0	0	0	0	0	0	0	0	0	0	0
6302a3e0ae6e0c3d7d4d597bc8793258	0	0	0	0	0	0	0	0	0	0	0	0	0	0	0	0	0	0	0	0	0	0	0	0	0	0	0	0	0	0	0	0	0	0	0	0	0	0	0	0	0	0	0	0	0	0	0	0	0
a20ecdf7219d2e267939baa2b21387ac	0	0	0	0	0	0	0	0	0	0	0	0	0	0	0	0	0	0	0	0	0	0	0	0	0	0	0	0	0	0	0	0	0	0	0	0	0	0	0	0	0	0	0	0	0	0	0	4	0
7285d30d6776041486f0448b27b94c08	0	0	0	0	0	0	0	0	0	0	0	0	0	0	0	0	0	0	0	0	0	0	0	0	0	0	0	0	0	0	0	0	0	0	0	0	0	0	0	0	0	0	0	0	0	0	0	0	0
f1b575c252b3a597cbd29a6f1b1bd458	0	0	0	0	0	0	0	0	0	0	456	119	187	99	122	355	256	102	213	224	218	245	282	249	229	98	121	272	398	231	241	384	235	502	222	299	315	151	489	233	553	127	413	177	285	222	251	302	418
0af5a8d97589df6636920d3cb4bdbe83	0	0	0	0	0	8	0	0	0	0	0	0	0	0	0	0	0	0	0	0	0	0	0	0	0	0	0	0	0	0	0	0	0	0	0	0	0	0	0	0	0	0	0	0	0	0	0	0	0
23821e9678a4e6aaea1dbf95b277a155	0	0	0	0	0	0	0	0	0	0	0	0	0	0	0	0	0	0	0	0	0	0	0	0	0	0	0	0	0	0	0	0	0	0	0	0	0	0	0	0	0	0	0	0	0	0	0	0	0
15b30ebdd7e79ad11d690be6286238e2	0	0	0	0	0	0	0	0	0	0	0	0	0	0	0	0	0	0	0	0	0	0	0	0	0	0	0	0	0	0	0	0	0	0	0	0	0	0	0	0	0	0	0	0	0	0	0	0	0
9986a9e357ff4d468458174c8d54ad0a	0	0	0	0	0	0	0	0	0	0	0	0	0	0	0	0	0	0	0	0	0	0	0	0	0	0	0	0	0	0	0	0	0	0	0	0	0	0	0	0	0	0	2	0	0	0	0	0	0
104982380b38250deaaee7f197e52bc2	0	0	0	0	0	0	0	0	0	0	0	0	0	0	0	0	0	0	0	0	0	0	0	0	0	0	0	0	0	0	0	0	0	0	0	0	0	0	0	0	9	0	0	0	0	0	8	0	0
5052c799adea98f49386d845c0b8bc31	0	0	0	0	0	0	0	0	0	0	0	0	0	0	0	0	0	0	0	0	0	0	0	0	0	0	2	0	0	0	0	0	0	0	0	0	0	0	0	0	0	0	0	0	0	0	0	0	0
30edb868b7945e71ce9f81b857db870a	0	0	0	0	0	0	0	0	0	0	0	0	0	0	0	0	0	0	0	0	0	0	0	0	0	0	0	0	0	0	0	0	0	0	0	0	0	0	0	0	0	0	0	0	0	0	0	0	0
d557604e5d8dde5164754d8098a1f9af	0	0	0	0	0	0	0	0	0	0	0	0	0	0	0	0	0	0	0	0	0	0	0	0	0	0	0	0	0	0	0	0	0	0	0	0	0	0	0	0	8	0	0	0	0	0	0	0	0
d4f2d2a523426a9f2210106137b258a9	0	0	0	0	0	0	0	0	0	0	0	0	0	0	0	0	0	0	0	0	0	0	0	0	0	0	0	0	0	0	0	0	0	0	0	0	0	0	0	0	0	0	0	0	0	0	0	0	0
744273fef1afae1b86ef5400ee474ab5	0	0	0	0	0	0	0	0	0	0	0	0	0	0	0	0	0	0	0	0	0	0	0	0	0	0	0	0	0	0	0	0	0	0	17	0	0	0	0	0	0	0	0	0	0	0	0	0	0
eceae69ad5629996bc3063c041050ecb	0	0	0	0	0	0	0	0	0	0	2	0	0	0	0	0	0	0	0	0	0	0	0	0	0	0	0	0	0	0	0	0	0	0	0	0	0	0	0	0	0	0	0	0	0	0	0	0	0
6b40d3272a6dd973bce4d084a9b6a83f	0	24	0	60	22	0	0	38	47	0	53	0	63	0	58	99	0	0	101	50	133	109	189	76	59	95	73	70	37	127	0	0	0	0	0	0	0	0	0	0	0	0	0	0	0	0	0	0	0
6196bd883b8b79ded09af50998babd28	0	0	0	0	0	0	0	0	0	0	0	0	0	0	0	0	0	0	0	0	0	0	0	0	0	0	0	0	0	0	0	0	0	0	0	0	0	0	0	0	0	0	0	0	0	0	0	0	0
03b1f7f20e7f6ee76a08e93626ad45d9	0	0	0	0	0	0	0	0	0	0	0	0	0	0	0	0	0	0	0	0	0	0	0	0	12	0	0	34	7	0	0	0	0	0	0	0	0	0	0	0	0	0	0	0	0	0	0	0	0
6db09c68de3efeb2a5dcae8019ed0e78	0	0	0	0	0	0	0	0	0	0	65	59	26	65	70	0	115	62	0	77	0	0	0	0	0	0	0	0	0	0	0	0	0	0	0	0	0	0	0	0	0	0	0	0	0	0	0	0	0
69618602e073a6d4d6975710694ce024	0	0	0	0	0	0	0	0	0	0	0	0	54	69	0	0	0	0	0	0	0	0	62	0	0	0	0	0	0	0	0	0	48	40	0	0	0	0	0	66	0	0	83	55	0	0	0	0	0
578caac0e6f4a02cd883248425fa18b1	0	0	0	0	0	0	0	0	0	0	0	0	0	0	0	0	0	0	0	0	0	0	0	0	0	0	0	0	0	0	0	0	0	0	0	0	0	0	0	0	0	0	0	0	0	0	0	0	0
d21f465b8e77b45d0c23008e1556c0a8	51	0	0	0	0	0	0	0	0	0	0	0	85	0	0	0	0	0	0	0	0	0	0	26	0	0	0	36	0	0	0	0	0	0	0	0	0	0	0	0	0	0	0	0	0	0	0	0	0
b6eb119b651c0000e2588550903d512b	0	0	0	0	0	0	0	0	0	0	0	0	0	0	0	0	0	0	0	0	0	0	0	0	0	0	0	0	0	0	0	0	0	0	0	0	0	0	0	0	0	0	0	0	0	0	0	0	0
57b21de56594021cd38b4bf964bcc812	0	0	0	0	0	0	0	0	0	0	0	0	0	0	0	0	0	0	0	0	0	0	0	0	0	0	0	0	0	0	0	0	0	0	0	0	0	0	0	0	0	0	0	0	0	0	0	0	0
df99c10330c1e5681416b945ed31d1e8	0	0	0	0	0	0	0	0	0	0	0	0	0	0	0	0	0	0	0	0	0	0	0	0	0	0	0	0	0	0	0	0	0	0	0	0	0	0	0	0	31	48	43	60	96	67	135	30	61
54a694512229e7cf5600c430f06fbf0a	0	0	0	0	0	0	0	0	0	0	0	0	0	0	0	0	0	0	0	0	0	0	0	0	0	0	0	0	0	0	0	0	0	0	0	0	0	0	0	3	0	0	0	0	0	0	0	0	0
1894c38556d14b07db8279c30bb7b1fe	0	0	0	0	0	0	0	0	0	0	0	0	0	0	0	0	0	0	0	0	0	0	0	0	0	0	0	0	0	0	0	0	0	0	0	0	0	0	0	0	0	0	0	0	0	0	0	0	0
aa8aa692f9c478ebb6825512c64e0e38	0	0	0	0	0	0	0	0	0	0	0	0	0	0	0	0	0	0	0	0	0	0	0	0	0	0	0	0	0	0	0	0	0	0	0	0	0	0	0	0	0	0	0	0	0	0	0	0	0
c155697988abe2e346995d2bdb7c806d	0	0	0	0	0	0	0	0	0	11	0	0	0	0	0	0	0	0	0	0	0	0	0	0	0	0	0	0	0	0	0	0	0	0	0	0	0	0	0	0	31	0	0	21	27	13	34	22	0
d2553753345ec3ac14f9eb8fcf7efe1d	0	0	0	0	0	0	0	0	0	0	0	0	0	0	0	0	0	0	0	0	0	0	0	0	0	0	0	0	0	0	0	0	0	0	0	0	0	0	0	0	0	0	0	0	0	0	0	0	0
647998700337451fe40ed51f373eb791	0	0	0	0	0	0	0	0	0	0	0	0	0	0	0	0	0	0	0	0	0	0	0	0	8	0	0	0	0	0	0	0	0	9	0	0	0	17	0	0	0	0	0	0	0	0	0	0	0
74bc8c20cecf2934adf66eb2e10da111	0	0	0	0	0	0	0	0	0	0	0	0	0	0	0	0	0	0	0	0	0	0	0	0	0	0	0	0	0	0	0	0	0	0	0	0	0	0	0	0	129	54	83	111	70	57	134	112	108
ca468fb317287c3dfd42caa0587d388a	0	0	0	0	0	0	0	0	0	0	0	0	0	0	0	0	0	0	0	0	0	0	0	0	0	0	0	0	0	0	0	0	0	0	0	0	0	0	0	0	0	0	0	0	0	0	0	0	0
c9aae9c90e775ede48f9feb427ebf3df	0	0	0	0	0	0	0	12	0	0	0	0	0	0	0	0	0	0	0	0	0	0	0	0	0	0	0	0	0	0	0	0	0	0	0	0	0	0	0	0	0	0	0	0	0	0	0	0	0
7a48400f8ba61c9b947cb34c3d36f941	0	0	0	0	0	0	0	0	0	0	0	0	0	0	0	0	0	0	0	0	0	0	0	0	0	0	0	0	0	0	291	317	436	351	258	544	329	408	635	297	185	224	276	233	294	384	261	347	276
d36ecb1b1b1868c419931e51cba948f3	0	0	0	0	0	0	0	0	0	0	0	0	0	0	0	0	0	0	0	0	0	0	0	0	0	0	0	0	0	0	0	0	2	0	0	0	0	0	0	0	0	0	0	0	0	0	0	0	0
cffd9aacfd9a413b485c0bc40d2cc451	0	0	0	0	0	0	0	0	0	0	0	0	0	0	0	0	0	0	0	0	23	21	0	0	0	38	0	0	0	0	0	0	0	0	0	0	0	0	0	0	13	0	0	0	26	23	0	23	22
0bb7c5f26bc55e7090cdd625b6fcee64	0	0	0	0	0	0	0	0	0	0	0	0	0	0	0	0	0	0	0	0	0	0	0	0	0	0	0	0	0	0	0	0	0	0	0	0	0	0	0	0	0	0	0	0	0	0	0	0	0
08ba47153d7fe7b90bedbe532be8b05d	0	0	0	0	0	0	0	0	0	0	0	3	0	0	0	0	0	0	0	0	0	0	0	0	0	0	0	0	0	0	0	0	0	0	0	0	0	0	0	0	0	0	0	0	0	0	0	0	0
f993da8b15cc64c7541a15cdc6fcfffa	0	0	0	0	0	0	0	0	0	0	0	0	0	0	0	0	0	0	0	0	0	0	0	0	0	0	0	0	0	0	28	0	0	0	0	14	0	0	20	0	0	0	0	0	0	0	0	0	0
56014e745954cb9b040315f27f8a2a6e	0	0	0	0	0	0	0	0	0	0	0	0	0	0	0	0	0	0	0	0	0	0	0	0	0	0	0	0	0	0	0	0	0	0	0	0	0	9	0	0	0	0	0	0	0	0	0	0	0
d205ad39c36d0ec681b49dd8477693ed	0	0	0	0	0	0	0	0	0	0	0	0	0	2	0	0	0	0	0	0	0	0	0	0	0	0	0	0	0	0	0	0	0	0	0	0	0	0	0	0	0	0	0	0	0	0	0	0	0
bc5368121d4df164206265373ce66e21	0	0	0	0	0	0	0	0	0	0	0	0	0	0	0	0	0	0	0	0	0	0	0	0	0	0	0	0	0	0	0	0	0	0	0	0	0	0	0	0	0	0	0	0	0	0	0	0	0
66684a861d4e7183b131d9ef8b801d68	0	0	0	31	13	0	0	0	13	6	0	0	0	0	0	0	0	0	0	0	0	0	0	0	0	0	0	0	0	0	0	0	0	0	0	0	0	0	0	0	0	0	0	0	0	0	0	0	0
617f42dfbad1516e6413fcf3960159df	94	26	89	158	139	85	64	174	121	143	61	0	92	67	69	69	127	67	77	74	270	229	278	392	200	178	159	199	140	339	126	97	112	129	41	132	99	129	152	185	172	54	120	54	81	69	59	64	77
dd32082f6d7541a24e0e182ffc9be936	0	0	0	0	0	0	0	0	0	0	0	0	0	0	0	0	0	0	0	0	33	29	46	42	17	31	24	16	18	63	0	0	0	0	0	0	0	0	0	0	36	19	89	43	48	49	59	29	70
e8da9db1b02fde129ec5c21005cea4ab	0	0	0	0	0	0	0	0	0	0	0	0	0	2	0	0	0	0	0	0	0	0	0	0	0	0	0	0	0	0	29	0	92	60	52	0	53	60	70	79	0	73	50	54	70	125	138	0	111
caf5ac67d28027a861fcd8b391961421	0	0	0	0	0	0	0	0	0	0	0	0	0	0	0	0	0	0	0	0	0	0	0	0	0	0	0	0	0	0	0	0	0	16	25	0	0	0	0	0	0	0	0	0	0	0	0	0	0
640d2f05082b644fca1feef889253085	0	0	0	0	0	0	0	0	0	0	0	0	0	0	0	0	0	0	0	0	0	0	0	0	0	0	0	0	0	0	0	0	0	0	0	0	0	0	0	0	0	0	0	0	13	0	0	0	14
18e90ab7e108bc29410afee2dae9973f	0	0	0	0	0	0	0	0	0	0	0	0	0	0	0	0	0	0	0	0	96	143	128	176	176	209	106	116	87	83	0	0	0	0	0	0	17	0	0	102	0	0	0	0	0	0	0	0	0
b208b3e01b6fd5e7d93b214159ae13e0	0	0	0	0	0	0	0	0	0	0	0	0	0	0	0	0	0	0	0	0	0	0	21	20	9	0	0	15	0	0	0	0	0	0	0	0	0	0	0	8	0	0	0	0	0	0	0	0	0
360e0da4556f18d24709e4d0e22edbdf	0	0	10	0	0	0	0	8	16	0	0	0	0	0	0	0	0	0	0	0	0	0	0	0	0	0	0	0	0	0	0	0	0	0	0	0	0	0	0	0	0	0	0	0	0	0	0	0	0
3afc8301811fb80a9fdd386206c375c4	0	0	0	0	0	0	0	0	0	0	0	0	0	0	0	0	0	0	0	0	0	0	0	0	0	0	0	0	0	0	0	0	0	0	0	0	0	0	0	0	0	0	0	0	0	0	0	0	0
73f6aa5337af4a8aa8f349005e755928	0	0	0	0	0	0	0	0	0	0	0	0	0	0	0	0	0	0	0	0	0	26	35	97	16	57	75	30	34	26	0	0	0	0	0	0	0	0	0	0	0	0	0	0	34	0	0	0	24
2acbd958307fd12a94f252b06ea9e010	0	0	0	0	0	0	0	0	0	0	0	0	0	0	0	0	0	0	0	0	0	0	0	0	0	0	0	0	0	0	0	0	0	0	0	0	0	0	0	0	0	0	0	0	0	0	0	0	0
3a236bece12ee30510a71681d75ec268	0	0	0	0	0	0	0	0	0	0	0	0	0	0	0	0	0	0	0	0	0	2	0	0	0	0	0	0	0	0	0	0	0	0	0	0	0	0	0	0	0	0	0	0	0	0	0	0	0
f8ea461230377a5b4c720e35d9cfad5c	292	171	102	172	164	182	90	164	327	142	0	0	0	109	150	0	0	12	96	117	121	66	82	85	91	119	60	61	67	99	41	0	42	0	0	0	0	0	0	0	54	0	46	111	177	143	166	64	160
72bc762379965a98b182099f31171a69	0	0	0	0	0	0	0	0	0	0	0	0	2	0	0	0	0	0	0	0	0	0	0	0	0	0	0	0	0	0	0	0	0	0	0	0	0	0	0	0	0	0	0	0	0	0	0	0	0
486ea619d0ae0e681a6769d51a6bee7f	0	0	0	0	0	0	0	0	0	0	0	0	0	0	0	0	0	0	0	0	0	0	0	0	0	0	0	0	0	0	0	0	0	0	0	18	0	0	0	0	0	0	0	0	0	0	0	0	0
2ed67d05f2c869be6a2688856550bbdb	0	0	0	0	0	0	0	0	0	0	0	0	0	0	0	0	0	0	0	0	0	19	0	23	0	0	0	0	17	0	0	0	0	0	0	0	0	0	0	0	0	0	0	0	0	0	0	0	0
c8179d1f143e5ca861b8a14a32be59b8	0	0	0	0	0	0	0	0	0	0	0	0	0	0	0	0	0	0	0	0	0	0	0	0	0	0	0	0	0	0	0	0	0	0	0	0	0	0	0	0	0	0	0	0	0	0	0	0	0
0d10b0af7e31cdb1aea6d799cdd41ed9	0	0	0	0	0	0	0	0	0	0	0	68	143	99	101	154	190	65	80	127	13	0	40	0	0	0	0	0	0	0	0	24	69	0	30	30	0	32	0	0	51	51	53	0	38	52	63	82	68
da4bb060a07401d0ef12a498e7f160f6	0	0	0	0	0	0	0	0	0	0	0	0	0	0	0	0	6	0	0	0	0	0	0	0	0	0	0	0	0	0	0	0	0	0	0	0	0	0	0	0	0	0	0	0	0	0	0	0	0
d3acd83c0ce71e886cfe28c690d75842	0	0	0	0	0	0	0	0	0	0	0	0	0	0	0	0	0	0	0	0	0	0	0	0	0	0	0	0	0	0	0	0	0	0	0	0	0	0	0	0	0	10	0	0	0	0	0	0	0
2c47eea135419df3aeb874908ffd37d1	0	0	0	0	0	0	0	0	0	0	0	0	0	0	0	0	0	0	0	0	0	0	0	0	0	0	0	0	0	0	0	0	0	0	0	0	0	0	0	0	18	0	0	0	0	0	0	0	0
bd80c6160ff44cf77a0ede7d98969038	0	0	0	0	0	0	0	0	0	0	0	0	0	0	0	0	0	0	0	0	0	0	5	0	0	0	0	4	0	0	0	0	0	0	0	0	0	0	0	0	0	0	0	0	0	0	0	0	0
ea1ada2ff30a3e2d9ca078a2cf45382e	0	0	0	0	0	0	0	0	0	0	0	0	0	0	0	0	0	0	0	0	0	0	0	0	0	0	0	0	0	0	0	0	0	0	0	0	0	0	0	0	0	0	0	0	0	0	0	0	0
a5873843215148a00645605f90c489f9	0	0	0	0	0	0	0	0	0	0	0	0	0	0	0	0	0	0	0	0	70	27	61	89	75	43	42	42	43	50	52	50	58	78	0	67	33	94	63	63	0	0	0	0	0	0	0	0	0
1d6532e59e3c705cacba8d20c4d6aa09	0	0	0	0	0	0	0	0	0	0	0	0	0	0	0	0	0	0	0	0	0	0	0	0	0	0	0	0	0	0	0	0	0	0	0	0	0	0	0	0	0	0	0	0	0	0	0	0	0
6f376f87fecd9f3dc4aecf781f6c76be	0	0	0	0	0	0	0	0	0	0	0	0	0	0	0	0	0	0	0	0	0	0	0	0	0	0	0	0	0	0	0	0	0	0	0	0	0	0	0	0	0	0	0	0	2	0	0	0	0
3768e7a4a63cb21f3cf8c5473d9bb873	0	0	0	0	0	0	0	0	0	0	0	0	0	0	0	0	0	0	0	0	0	0	0	0	0	0	0	0	0	0	0	71	0	0	0	0	0	0	0	0	0	0	0	0	0	0	0	0	0
1fa278380ae93dd660eb773affa0a6bb	0	0	0	0	0	0	0	0	0	0	0	0	0	0	0	0	0	0	0	0	0	0	0	0	0	0	0	16	0	0	0	0	0	0	0	0	0	0	0	0	0	0	0	0	0	0	0	0	0
c10934ca6787a2a67a5848fe8551836e	0	0	0	0	0	0	0	0	0	0	0	0	0	0	3	0	0	0	0	0	0	0	0	0	0	0	0	0	0	0	0	0	0	0	0	0	0	0	0	0	0	0	0	0	0	0	0	0	0
aad874761ab4dc3a790e0657a6a72ce7	28	0	0	30	0	0	0	36	33	63	0	0	0	0	0	0	0	0	0	0	0	0	0	0	0	0	0	0	0	0	0	0	0	0	0	0	0	0	0	0	0	0	0	0	0	0	0	0	0
e653d128ce8d0e31132685de8faeea22	0	0	0	0	0	0	0	0	0	0	0	0	0	0	0	0	0	0	0	0	2	0	0	0	0	0	0	0	0	0	0	0	0	0	0	0	0	0	0	0	0	0	0	0	0	0	0	0	0
e2280ef5fb952b8dae43bf6ec070c7bf	0	0	0	0	0	0	0	0	0	0	0	0	0	0	0	0	0	0	0	0	0	0	0	0	0	0	0	0	0	0	0	12	24	17	0	23	0	12	0	14	94	65	131	74	176	93	116	72	125
ed250103e4ff922aae329dd5033a0d9a	0	0	0	0	0	0	0	0	0	0	0	0	0	0	0	0	0	0	0	0	0	0	0	0	0	0	0	0	0	0	0	0	0	0	0	0	0	0	0	0	0	0	0	0	0	0	0	0	0
7d5145bd50d7380b1aac1a8c5dc28630	0	0	0	0	0	0	0	0	0	0	0	0	0	0	0	0	0	0	0	0	0	0	0	0	0	0	0	0	0	0	0	0	0	0	0	0	0	0	0	0	0	0	0	0	0	0	13	0	0
2bf1277fc20302023303aaed5596490a	0	0	0	0	0	0	0	0	0	0	0	0	0	0	0	0	0	0	0	0	0	0	0	0	0	0	0	0	0	0	0	0	0	0	0	0	0	0	0	0	0	0	0	0	0	0	0	0	0
09cfc16fa1b21c23435dacf1678e3a13	0	0	0	0	0	0	0	0	0	0	0	0	0	0	0	0	0	0	0	0	0	0	0	0	0	0	0	0	0	0	0	0	0	0	0	0	0	0	0	0	0	0	0	0	0	0	0	0	0
a5ad6cd28a04ce1ed6f0a3a61f0d46da	0	0	0	0	0	0	0	0	2	0	0	0	0	0	0	0	0	0	0	0	0	0	0	0	0	0	0	0	0	0	0	0	0	0	0	0	0	0	0	0	0	0	0	0	0	0	0	0	0
0e0b7b69a90d069217fdd5f0b6e2c38d	0	0	0	0	0	0	0	0	0	0	0	0	0	0	0	0	0	0	0	0	0	0	0	0	0	0	0	0	0	0	0	0	0	0	0	0	0	0	0	0	0	0	0	0	0	0	0	0	0
c8192b1a348dd90e907b98689efaec75	0	0	0	0	0	0	0	0	0	0	0	0	0	0	0	0	0	0	0	0	0	0	0	0	0	0	0	0	0	0	0	0	0	0	0	0	0	0	0	0	0	0	0	0	0	0	0	0	3
3faa5944747065f5ea2779a8eb76726f	0	0	0	0	0	0	0	0	0	0	0	0	0	0	0	0	0	0	0	0	0	0	0	0	0	0	0	0	0	0	129	0	0	0	0	0	0	31	0	0	29	0	0	19	0	0	0	0	0
cf365c20a44917530f0c36e172883326	0	0	0	0	0	0	0	0	0	0	0	0	0	0	0	0	0	0	0	0	0	0	0	0	0	0	0	0	0	0	11	13	8	0	0	10	0	0	0	8	0	0	0	0	0	0	0	0	0
8ddc4f499b1d00cc4cc56839cd846a11	0	0	0	0	0	0	0	0	7	22	0	0	0	0	0	0	0	0	0	0	0	0	0	0	0	0	0	0	0	0	0	0	0	0	0	0	0	0	0	0	0	0	0	0	0	0	0	0	0
93ccf8716562377f878728dca7a235a4	0	0	0	0	0	0	0	0	0	0	0	0	0	0	0	0	0	0	0	0	0	0	0	0	0	0	0	0	0	0	0	0	0	0	0	0	0	0	0	0	35	0	14	83	11	0	14	148	0
98850d977d0a26c04ffdc65437b4c732	0	0	0	0	0	0	0	0	0	0	0	0	0	0	0	0	0	0	0	0	0	0	0	0	0	0	0	0	0	0	0	0	0	0	0	0	0	0	0	0	0	0	0	0	0	0	0	0	0
2bfa52493f98bf7a59d3375bd7eaec5b	0	0	0	0	0	0	0	0	0	0	0	0	0	0	0	0	0	0	0	0	0	0	0	0	0	0	0	0	0	0	0	0	0	0	0	0	0	0	0	0	0	0	0	0	0	0	0	0	0
1124ab2ac240a52e706293275f0e39a1	0	0	0	0	0	0	0	0	0	0	0	0	0	0	0	2	0	0	0	0	0	0	0	0	0	0	0	0	0	0	0	0	0	0	0	0	0	0	0	0	0	0	0	0	0	0	0	0	0
8acdcba33ae0f68c5c85392d60cda690	0	0	0	0	0	0	0	0	0	0	0	0	0	0	0	0	0	0	0	0	0	0	0	0	0	0	0	0	0	0	25	0	0	22	34	31	0	0	29	14	0	0	17	19	0	0	0	0	0
0df87570b0551548e02723234a4938c4	8	35	28	0	17	76	0	27	20	7	0	0	0	0	0	0	0	0	0	0	0	0	0	0	0	0	0	0	0	0	0	0	0	0	0	0	0	0	0	0	0	0	0	0	0	0	0	0	0
432eb3b3ef43c4d559178d6d05d2dffe	0	0	0	0	0	0	0	0	0	0	0	0	0	0	0	0	0	0	0	0	0	0	0	0	0	0	0	0	0	0	0	0	0	0	0	0	0	0	0	0	0	0	0	0	0	0	0	0	0
5ebf00ef523de99fd2ee0e95ad41d437	0	0	0	0	0	0	0	0	0	0	0	0	0	0	0	0	0	0	0	0	0	0	0	0	0	0	0	0	0	0	0	0	0	0	0	0	0	0	0	0	38	78	21	61	188	201	76	0	206
377cc1ff34648df317dc837b17ffaf6a	0	0	0	0	0	0	0	0	0	0	8	27	25	0	44	0	32	41	16	32	0	0	0	0	0	0	0	0	0	0	0	0	0	0	0	0	0	0	0	0	0	0	0	0	0	0	0	0	0
96acf14e30b5847b5fd1a1a324cc39ed	0	0	0	0	0	0	0	0	0	0	0	0	0	0	0	0	0	0	0	0	0	0	0	0	2	0	0	0	0	0	0	0	0	0	0	0	0	0	0	0	0	0	0	0	0	0	0	0	0
b815761c48fad3ee7979dd09ada29305	0	0	0	0	0	0	0	0	0	0	0	0	0	0	0	0	0	0	0	0	0	0	0	0	0	0	0	0	0	0	0	0	0	0	0	0	0	0	0	0	0	0	0	0	0	0	0	0	0
2248691900cea638bbe568f063f4a650	0	0	0	0	0	0	0	0	0	0	0	0	0	0	0	0	0	0	0	0	0	0	0	0	0	0	0	0	0	0	18	0	0	0	0	0	0	0	0	0	132	52	21	13	29	0	0	32	0
7f3f2fe4f499d7fca2baaea5d30da01f	0	0	0	0	0	0	0	0	0	0	0	0	0	0	0	0	0	0	0	0	0	0	0	0	5	0	0	0	0	0	31	0	14	0	11	0	0	16	12	23	11	0	0	0	0	0	13	0	0
72faecfc037d62e11cd9c12ba294b485	0	0	0	0	0	0	0	0	2	0	0	0	0	0	0	0	0	0	0	0	0	0	0	0	0	0	0	0	0	0	0	0	0	0	0	0	0	0	0	0	0	0	0	0	0	0	0	0	0
3d2f717509f1e0d8947ad46374ad06be	0	0	0	0	0	0	0	0	0	0	0	0	0	0	0	0	0	0	0	0	0	0	0	0	0	0	0	0	0	0	0	0	0	0	0	0	0	0	0	0	0	0	0	24	0	28	0	0	0
60b2dece128e248745ca5b948e4cfc8b	0	0	0	0	0	0	0	0	0	0	0	0	0	0	0	0	0	0	0	0	0	0	0	0	0	0	0	0	0	0	0	0	0	0	0	0	0	0	0	0	0	0	0	0	0	0	0	0	0
33aa7530a9d5d0e8ba5bce153a40a2f8	0	0	0	0	0	0	0	0	0	0	0	0	0	0	0	0	0	0	0	0	0	0	0	0	0	0	0	0	0	0	0	0	0	0	0	0	0	0	0	0	89	43	73	61	43	29	151	66	45
44db3d3d768cecb4af0b8bfed8d18073	0	0	0	0	0	0	0	0	0	0	0	0	0	0	0	0	0	0	0	0	0	0	0	0	0	0	0	0	0	0	0	0	0	0	0	0	0	0	0	0	0	0	0	0	0	0	0	0	0
807ed68ca8a27f39c50ed1e759b883f9	0	0	0	0	0	0	0	0	0	0	0	0	0	0	0	0	0	0	0	0	0	0	0	0	0	0	0	0	0	0	0	0	30	0	0	0	0	0	28	25	0	0	0	0	0	0	0	0	0
ce8b3180a4d90b4fded3c2d82b0fd53f	0	0	0	0	0	0	0	0	0	39	0	0	0	0	0	0	0	0	0	0	0	0	0	0	0	0	0	0	0	0	0	0	0	0	0	0	0	0	0	0	0	0	0	0	0	0	0	0	0
8e6072186d1417d298ec6736a741cdbd	0	0	0	0	0	0	0	0	0	0	0	0	0	0	0	0	0	0	0	0	0	0	0	0	0	0	0	0	0	0	0	0	0	0	0	0	0	0	0	0	75	165	75	183	64	356	99	104	221
32dee72a597eeff80a8213c68f430c50	0	0	0	0	0	0	0	0	0	0	0	0	0	0	0	0	0	0	0	0	0	0	0	0	0	0	0	0	0	0	74	68	79	38	34	47	50	40	49	47	0	0	0	0	0	0	0	0	0
7129d48e70d31754d498a01494fdd7db	0	0	0	0	0	0	0	0	0	70	0	0	0	0	0	0	0	0	0	0	0	0	0	0	0	0	0	0	0	0	0	0	0	0	0	0	0	0	0	0	0	0	0	0	0	0	0	0	0
c7a1fddb5c0c00431e17bf7a09c75d72	0	0	0	0	0	0	0	0	0	0	0	0	0	0	0	0	0	0	0	0	0	0	0	0	0	0	0	0	0	0	0	0	0	0	0	0	0	0	0	0	0	0	0	0	0	0	0	0	0
567e0d2357014b54cf58bc76e97debbd	0	0	0	0	0	0	0	0	0	0	0	0	0	0	0	0	0	0	0	0	0	0	0	0	0	0	0	0	0	0	0	0	0	0	0	0	0	0	0	0	0	0	0	0	0	0	0	0	0
00ba580a802fe48f2d5dbafca67d5948	0	0	0	0	0	0	0	0	0	0	0	0	0	0	0	0	0	0	0	0	14	0	22	0	0	0	0	0	0	0	0	0	0	0	0	0	0	0	0	0	0	0	0	0	0	0	0	0	0
fc6b572ed64558bdf506baf8304f638a	0	0	0	0	0	0	0	0	0	0	0	0	0	0	0	0	0	0	0	0	0	0	0	0	0	0	0	0	0	0	0	0	0	0	0	0	0	0	0	0	0	0	0	0	0	0	0	0	0
800ca4b96d55b94aa086fb9163722d07	0	0	0	47	0	0	0	0	33	0	0	0	0	0	0	0	0	0	0	0	0	0	0	0	0	0	0	0	0	0	0	0	0	0	0	0	0	0	0	0	0	0	0	0	0	0	0	0	0
de81e74455a3ccbee166230b3bad974f	0	7	0	0	0	0	0	14	0	0	0	0	0	0	0	0	0	0	0	0	0	0	0	0	0	0	0	0	0	0	0	0	0	0	0	0	0	0	0	0	0	0	0	0	0	0	0	0	0
29b412f46755748122eb31e8aedeca0b	0	0	0	0	0	0	0	0	0	0	0	0	0	0	0	0	0	0	0	2	0	0	0	0	0	0	0	0	0	0	0	0	0	0	0	0	0	0	0	0	0	0	0	0	0	0	0	0	0
982c1e2d237175c6aef446f2b16d82dd	0	0	0	0	0	0	0	0	0	0	0	0	0	0	0	0	0	0	0	0	0	0	0	0	0	0	0	0	0	0	0	0	0	0	0	0	13	0	0	15	0	0	0	0	0	29	0	0	0
d2a8cd326178121fe689e267f494b7ce	0	0	0	0	0	0	0	0	0	0	0	0	0	0	0	0	0	0	0	0	0	0	0	0	0	0	0	0	0	0	0	0	0	0	0	0	0	0	0	0	0	0	0	0	0	0	0	0	0
cfeddfd8e387247261af8327fdacdf7a	0	0	0	0	0	0	0	0	0	0	0	0	0	0	0	0	0	0	0	0	0	0	0	0	0	0	0	0	0	0	0	0	0	0	0	0	0	0	0	0	0	0	0	0	0	0	0	0	0
c5b061453963ab277031086a515377a4	0	0	0	0	0	0	0	0	0	0	0	0	0	0	0	0	0	0	0	0	0	0	0	0	0	0	0	0	0	0	0	0	0	0	0	0	0	0	0	0	24	41	18	42	71	50	70	73	44
dcae9352ca6f0e9da61011b8169cc035	0	0	0	0	0	0	0	0	0	0	0	0	0	0	0	0	0	0	0	0	0	0	0	0	0	0	0	0	0	0	0	0	0	0	0	0	0	0	0	0	0	0	0	0	2	0	0	0	0
e63574ffe8e8dc7f0f129a5c2b3ec6ec	0	0	0	0	0	0	0	0	0	0	0	0	0	0	0	0	0	0	0	0	0	31	0	48	35	0	0	0	0	0	0	0	0	18	0	0	0	0	0	0	0	0	0	0	0	0	0	0	0
2a01afe62445bc2d8e93d5ed69cc0621	0	0	0	0	0	0	0	0	0	0	0	0	0	0	0	0	0	0	0	0	0	0	0	0	0	0	0	0	0	0	0	0	0	0	0	0	0	0	0	0	0	0	0	0	0	0	0	0	0
31d0b33c793b9c4d749f768df709cbd1	0	0	0	0	11	0	0	0	0	0	0	0	0	0	0	0	0	0	0	0	0	0	0	0	0	0	0	0	0	0	0	0	0	0	0	0	0	0	0	0	0	0	0	0	0	0	0	0	0
e56e9fc9d647aa98b2f018cff4287066	0	0	0	0	0	0	0	0	7	0	0	0	0	0	0	0	0	0	0	0	0	0	0	0	0	0	0	0	0	0	0	0	0	0	0	0	0	0	0	0	43	31	16	66	47	78	147	98	80
f280ca0c7f0c6ea073a31de5cfcea05e	0	0	0	0	0	0	0	0	0	28	0	0	0	0	0	0	0	0	0	0	0	0	0	0	0	0	0	0	0	0	0	0	0	0	0	0	0	0	0	0	0	0	0	0	0	0	0	0	0
5b8095ee38d32fe466fa1c09282758ea	0	0	0	0	0	0	0	0	0	0	0	0	0	0	0	0	0	0	0	0	0	0	0	0	0	0	0	0	0	0	0	0	0	0	0	0	0	2	0	0	0	0	0	0	0	0	0	0	0
772b8e6c7d95926c8c59175f76b53705	0	0	0	0	0	0	0	0	0	0	0	0	0	0	0	0	0	0	0	0	0	0	0	0	0	0	0	0	0	0	0	0	0	0	0	0	0	0	0	0	0	0	0	0	0	0	0	0	0
066b04f893127b98e9b1e8811b53729b	0	0	0	0	0	0	0	0	0	0	0	0	0	0	0	4	0	0	0	0	0	0	0	0	0	0	0	0	0	0	0	0	0	0	0	0	0	0	0	0	0	0	0	0	0	0	0	0	0
e570a685563069110cce340bc92e0805	0	0	0	0	0	0	0	0	0	0	0	0	0	0	0	0	0	0	0	0	0	0	0	0	0	0	0	0	0	0	0	0	0	0	0	0	0	0	0	0	0	0	0	0	0	0	0	0	0
3dff7af811ffc2d72cd74aed8cca1b5e	0	0	0	11	0	0	0	13	0	21	0	0	0	0	0	0	0	0	0	0	0	0	0	0	0	0	0	0	0	0	0	0	0	0	0	0	0	0	0	0	0	0	0	0	0	0	0	0	0
c0d47f63791950629279a7e6a1f71aef	0	0	0	0	0	0	0	0	0	0	0	0	0	0	0	0	0	0	0	0	0	0	0	0	0	0	0	0	0	0	0	0	0	0	0	0	0	0	0	0	0	0	0	0	0	0	5	0	0
38eb49a5565e09f47f0b04ee55178e0d	0	0	0	0	0	0	0	0	14	0	0	0	0	0	0	0	0	0	0	0	0	0	0	0	0	0	0	0	0	0	0	0	0	0	0	0	0	0	0	0	0	0	0	0	0	0	0	0	0
e3d36a6e763d24dedf434265fde55fdd	0	0	0	0	0	0	0	0	0	0	0	0	0	0	0	0	0	0	0	0	0	0	0	0	0	0	0	0	0	0	0	0	0	0	0	0	0	0	0	0	0	0	0	0	0	0	0	0	0
183de9fcffbe3941dbd96f3b55ce6095	0	0	0	0	0	0	0	0	0	0	0	0	0	0	0	0	0	0	0	0	0	0	0	0	0	0	0	0	0	0	2	0	0	0	0	0	0	0	0	0	0	0	0	0	0	0	0	0	0
c71767b8ce1c00e0e9ac05ae13ec3332	0	0	0	0	0	0	0	0	0	0	0	0	0	0	0	0	0	0	0	0	0	0	0	0	0	0	0	0	0	0	0	0	0	0	0	0	0	0	0	0	0	0	0	0	0	25	0	0	0
e16bd8b0ddbe002e815f6c16b78fdb44	0	0	0	0	0	0	0	0	0	0	0	0	0	0	0	0	0	0	0	0	0	0	0	0	0	0	0	0	0	0	0	0	0	0	0	0	0	0	0	0	0	0	0	0	0	0	11	0	0
876e49d40203e9a43ed3d8a7e9738a85	0	62	70	72	56	97	0	61	72	51	102	0	154	185	151	154	275	107	189	54	0	0	0	0	0	0	0	0	0	0	33	0	51	41	0	59	0	0	0	0	60	22	39	0	0	28	0	0	34
4d15561b7aaeb329abdc655cdec4e6a3	0	0	0	0	0	0	0	0	0	0	0	0	0	0	0	0	0	0	0	0	0	0	0	0	0	0	0	0	0	0	0	0	0	0	0	0	0	0	0	0	0	0	0	0	0	0	0	0	0
484d5ac54e2d364da1d76e814e857133	0	0	0	0	0	0	0	0	0	0	0	0	0	0	0	0	0	0	0	0	0	0	0	0	0	0	0	0	0	0	0	0	0	0	7	0	0	0	0	0	0	0	0	0	0	0	0	0	0
f15e9f4c6f1ba561c88fee170c74bd20	0	0	0	0	0	0	0	0	0	0	0	25	0	0	0	0	0	0	0	0	0	0	0	0	6	0	0	0	0	0	0	0	0	0	0	0	0	0	0	0	0	0	0	0	0	0	0	0	0
49ea27d832495e1ae6ee12b1f476f66d	0	0	0	0	0	0	0	0	0	0	0	0	0	0	0	0	0	0	0	0	0	0	0	0	0	0	0	0	0	0	0	0	0	0	0	0	0	0	0	0	0	0	0	0	0	0	0	0	0
ef277bd8a0950bc36b039ca13c8578d3	0	0	0	0	0	0	0	0	0	0	0	0	0	0	0	0	0	0	0	0	18	0	0	0	0	0	0	0	0	0	0	0	0	0	0	0	0	0	0	0	0	0	0	0	0	0	0	0	0
7598bbbc8012faf2b5855e90ead5b78d	0	0	0	0	0	0	0	0	0	0	0	0	0	30	0	0	0	0	0	0	0	0	0	0	0	0	0	0	0	0	0	0	0	0	0	0	0	0	0	0	0	0	0	0	0	0	0	0	0
481a4099d9eb8858422f6a176e7bfb9f	0	0	0	0	0	0	0	0	76	0	0	0	0	0	0	0	0	0	0	0	0	0	0	0	0	0	0	0	0	0	0	0	0	0	0	0	0	0	0	0	0	0	0	0	0	0	0	0	0
e58bf308be817cb70961cc04ca5aaa25	0	0	0	0	0	0	0	0	0	0	0	0	0	0	0	0	0	0	0	0	0	0	0	0	0	0	0	0	0	0	0	0	0	0	0	0	0	0	0	0	0	0	0	0	0	0	0	0	12
a8c606b3f5f36ac124abd733cf310eb1	0	0	0	0	0	0	0	0	0	0	0	0	0	0	0	0	0	0	0	0	0	0	0	0	0	0	0	0	0	0	27	0	37	0	0	24	0	0	18	0	0	0	85	66	107	0	99	64	56
660a430f046a5257efc84f23e38a3ef2	82	154	144	188	105	89	66	417	102	581	872	455	594	631	770	849	805	622	739	629	80	60	155	45	0	0	0	50	0	0	599	493	871	683	570	872	160	630	590	596	522	240	382	492	446	308	356	478	560
c74528c7b3029179b97b3bf91044aef6	0	7	0	0	0	0	0	21	0	9	0	0	0	0	0	0	0	0	0	0	0	0	0	0	0	0	0	0	0	0	0	0	0	0	0	0	0	0	0	0	0	0	0	0	0	0	0	0	0
566c19c35fd97e71becf6b3319a2f176	24	0	0	0	0	0	76	75	144	175	109	57	132	164	290	44	202	174	64	140	44	0	0	0	0	64	0	0	0	0	127	227	108	88	115	173	0	66	0	0	62	93	0	39	68	74	42	77	0
3d0bc41e0c61f26c7e61ce84429474a6	0	0	0	0	0	0	0	0	0	0	0	0	0	0	0	0	0	0	0	0	0	0	0	0	0	0	0	0	0	0	0	0	0	0	0	0	0	0	0	0	0	0	0	0	0	0	0	0	0
38cd511fdbe4974e7630aaa0babbc3ab	0	0	0	0	0	0	0	0	0	0	0	0	0	0	0	0	0	0	0	0	0	0	0	0	0	0	0	0	0	0	0	0	0	0	0	0	0	0	0	0	0	0	0	0	0	0	0	0	0
8d4c9c207babb09c1868213b47f6a526	0	0	0	0	0	0	0	0	0	0	0	0	0	0	0	0	0	0	0	0	0	0	0	0	0	0	0	0	0	0	0	0	0	0	0	0	0	0	0	0	0	0	0	0	0	0	0	2	0
ab3773a1c01cc4fcae595d9c11d3e12e	0	0	0	0	0	0	0	0	0	0	0	0	0	0	0	0	0	0	0	0	0	0	0	0	0	0	0	0	0	0	0	0	0	0	0	0	0	0	0	0	0	0	0	0	0	0	0	0	0
0a191fe628dbf4d9da4d872152bdb62d	0	0	0	0	0	0	0	0	0	0	0	0	0	0	0	0	0	0	0	0	0	0	0	0	0	0	0	0	0	0	0	0	0	0	0	0	0	0	0	0	0	0	0	0	0	0	0	0	0
706aee475833a79f3d4002fae7905e36	0	0	0	0	0	0	0	0	0	17	81	0	162	119	63	106	88	38	199	90	0	0	0	0	0	0	0	0	0	0	0	27	0	0	0	27	34	0	39	0	0	0	0	0	0	0	0	0	0
d3dda8fc4680638ca09d3c89a0798de6	0	0	0	0	0	0	0	0	0	0	0	0	0	0	0	0	0	0	0	0	0	0	0	0	0	0	0	0	0	0	0	0	0	0	0	0	0	0	0	0	0	0	0	0	0	0	0	0	0
62118b09ef51083eb404615d83c2a650	14	10	11	0	15	19	0	18	0	22	0	0	0	0	0	0	0	0	0	0	28	0	0	27	0	20	0	0	0	0	0	0	0	0	0	0	0	0	0	0	6	0	0	15	11	0	0	0	10
60b904c15f7f5a82ed7d9c57127d02b9	0	0	0	0	0	0	0	0	0	0	0	0	0	0	0	0	0	0	0	0	0	0	0	0	0	0	0	0	0	0	0	0	0	0	0	9	0	0	0	0	0	0	0	0	0	0	0	0	0
e9405df6058aaec843686c818001a040	0	0	0	0	0	0	0	0	0	0	0	0	0	0	0	0	0	0	0	0	0	0	20	0	0	0	0	0	0	0	0	0	0	0	0	0	0	0	0	0	0	0	0	0	0	0	0	0	0
712dab55e0332ec6ddf811aa35ca5a94	0	0	0	0	0	0	0	0	0	0	0	0	0	0	0	0	0	0	0	0	0	0	0	0	0	0	0	0	0	0	0	0	0	0	0	0	0	0	0	3	0	0	0	0	0	0	0	0	0
1b8653cf1344df1c82c04fc2e1229821	0	0	0	0	0	0	0	0	0	0	0	0	0	0	0	0	0	0	0	0	0	0	0	0	0	0	0	0	0	0	97	50	113	86	57	121	57	0	84	90	177	39	133	0	118	97	41	265	0
59c90d9fb1af35cc17abea9222ce93bc	0	0	0	0	0	0	0	0	0	0	0	0	0	0	0	0	0	0	0	0	0	0	0	0	0	0	0	0	0	0	0	0	0	0	0	0	0	0	0	0	0	21	0	0	0	0	0	37	0
9fbbbb20fc262c431008472337343a7b	0	0	0	0	0	0	0	0	0	0	0	0	0	0	0	0	0	0	0	0	0	0	0	0	0	0	0	0	0	0	0	0	0	0	0	0	0	0	0	0	0	0	0	0	0	0	0	0	0
9982989f98e9e7bc7c75f06feb6cbe2a	0	0	0	0	0	0	0	0	0	0	0	0	0	0	0	0	0	0	0	0	0	89	19	29	0	39	20	37	9	0	99	111	74	81	30	97	115	87	85	175	54	120	29	116	36	57	123	120	117
4178dd7b9cdda1f9543b396bb094135a	0	0	0	0	0	0	0	0	0	0	0	0	0	0	0	0	0	0	0	0	0	0	0	0	0	0	0	0	0	0	0	0	0	0	0	0	0	0	0	0	0	0	0	0	0	0	0	0	0
eb18e73395a46fd3e1cb233b23d5aac7	0	0	0	0	0	0	2	0	0	0	0	0	0	0	0	0	0	0	0	0	0	0	0	0	0	0	0	0	0	0	0	0	0	0	0	0	0	0	0	0	0	0	0	0	0	0	0	0	0
e112fdad4a435166577d7367fbbc1e6d	0	0	0	0	0	0	0	0	0	0	0	0	0	0	0	0	0	0	0	0	0	0	0	0	0	0	0	0	0	0	28	0	18	22	0	12	25	14	16	0	0	0	0	0	0	0	0	0	0
9951772e9eeb6b78449c12a92a6596d4	0	0	0	0	0	0	0	0	0	0	0	0	0	0	0	0	0	0	0	0	0	0	0	0	0	0	0	0	0	0	0	0	0	0	0	0	0	0	0	0	0	0	0	0	0	0	0	0	0
35cef6243c9bb280738949f43e4d0a1d	0	9	0	0	0	0	0	0	0	20	0	0	0	0	0	0	0	0	0	0	0	0	2	0	0	0	0	0	0	0	0	0	0	0	0	0	0	0	0	0	0	0	0	0	0	0	0	0	0
722a7d3f4af7dfa68477b340de307efa	0	0	0	0	0	0	0	0	0	0	0	0	0	0	0	0	0	0	0	0	0	0	0	0	0	0	0	0	0	0	0	0	0	0	0	0	0	0	0	0	0	12	0	0	0	0	35	18	0
7675c8c0f672df3cc2a7ab2a97f359dc	0	0	0	0	0	0	0	0	0	0	0	0	0	0	0	0	0	0	0	0	0	0	0	0	8	32	0	0	0	0	27	0	0	25	0	17	0	43	29	42	0	0	0	0	0	0	0	0	0
814122772161c9114b4589e7d7b6a410	0	0	0	0	0	0	0	0	0	0	0	0	0	0	0	0	0	0	0	0	0	0	0	0	0	0	0	0	0	0	0	0	0	0	0	0	0	0	0	0	0	0	0	0	0	0	0	0	0
300378ff033b907c87e7ac34656dd73c	0	0	0	0	0	0	0	0	0	0	0	0	0	0	0	0	0	0	0	0	0	0	0	0	0	0	0	0	0	0	0	0	0	0	0	0	0	0	0	0	0	0	0	0	0	0	0	0	0
fc70c50b1f9a94ce7622e7965d147914	0	0	0	0	0	0	0	0	0	0	0	0	0	0	0	0	0	0	0	0	0	0	0	0	2	0	0	0	0	0	0	0	0	0	0	0	0	0	0	0	0	0	0	0	0	0	0	0	0
1d25eea6c46130aacfb90bc755fe2113	0	0	0	0	0	0	0	0	0	0	0	0	0	0	0	0	0	0	0	0	0	0	0	0	0	0	0	0	0	0	0	0	0	0	0	0	0	0	0	0	0	0	0	0	0	0	0	0	0
34bf844662cce648714aa2044e87165f	0	0	0	0	0	0	0	0	0	0	0	0	0	0	0	0	0	0	0	0	0	0	0	0	0	0	0	0	0	0	0	0	0	0	0	0	0	0	0	0	0	0	0	0	0	0	0	0	0
6f3c0a2c758fd25e020fe6a2acc325e0	0	0	0	0	0	0	0	0	0	0	0	0	0	0	0	0	0	0	0	0	0	0	0	0	0	0	0	0	0	0	0	0	0	0	0	0	0	0	0	0	50	48	0	44	0	48	72	60	117
c448d30259718a655a6d0ce9a17a9c9c	0	0	0	0	0	0	0	0	0	0	0	0	0	0	0	0	0	0	0	0	0	0	0	0	0	0	0	0	0	0	0	0	0	0	0	0	0	0	0	0	32	23	0	28	39	27	47	29	16
5b266f89622d3563345b3c133f32e29c	0	0	0	0	0	0	0	0	0	0	0	0	0	0	0	0	0	0	0	0	12	0	0	0	0	6	0	0	0	0	0	0	0	0	0	0	0	0	0	0	0	0	6	0	0	0	0	0	7
81f21733329d7678c74cffccf14aa3cd	0	0	0	0	0	0	0	0	0	0	0	0	0	0	0	0	0	0	0	0	0	0	0	0	0	0	0	0	0	0	0	0	0	0	0	0	0	0	0	0	0	0	0	0	0	0	0	0	0
36fe716350bb4d38c15fbbee09ea10c8	0	0	0	0	0	0	0	0	0	0	0	0	0	0	0	0	0	0	0	0	38	0	0	0	0	0	0	0	0	0	0	0	0	0	0	0	0	0	0	0	0	0	0	0	0	0	0	0	0
6acbc44ebfc72d1dad07133fc979fbcb	0	0	0	0	0	0	0	0	0	0	0	0	0	0	0	0	0	0	0	0	0	0	0	0	0	0	0	0	0	0	0	0	0	0	0	0	7	0	0	0	3	0	0	0	0	0	0	0	0
96f4e7f298b6ca9e6338d011cd2c648f	0	0	0	0	0	0	0	0	0	0	0	0	0	0	0	0	0	0	0	0	0	0	29	0	0	0	0	0	0	0	0	0	0	0	0	0	0	0	0	0	0	0	0	0	0	0	0	0	0
9b394f71acdad6d927ae64026b97a544	0	0	0	0	0	0	0	0	0	0	0	0	0	0	0	0	0	0	0	0	0	0	0	0	0	0	0	0	0	0	0	0	0	0	0	0	0	0	0	0	0	0	0	0	0	0	0	0	0
893fa349892159937ba4b7b22d948d76	0	0	0	0	0	0	0	0	0	0	0	0	0	0	0	0	0	0	0	0	0	0	0	0	0	0	0	0	0	0	0	0	0	0	0	0	0	0	0	0	0	0	0	0	0	0	0	0	0
c1f50d53e25cb6d77db35a804607fe0c	0	0	0	0	0	0	0	0	0	0	0	0	0	0	0	0	0	0	0	0	0	0	0	0	0	0	0	0	0	0	0	0	0	0	0	0	0	0	0	0	0	0	0	0	0	0	0	0	0
6e395bdb4ff4cb037bdd287e7703759a	0	0	0	0	0	0	0	0	0	0	0	0	0	0	0	0	0	0	0	0	0	0	0	0	0	0	0	0	0	0	31	20	0	25	10	0	16	19	11	41	0	0	0	0	0	0	0	0	0
ae4cbc57f567852a63ee8391a0ec5499	0	0	0	0	0	0	0	0	0	0	0	0	0	0	0	0	0	0	0	0	0	0	0	0	0	0	0	0	0	0	0	0	0	0	0	0	0	0	0	0	0	0	0	0	0	0	0	0	0
d93179efc1f96e2299b1b2dfe598c9cf	0	0	0	0	0	0	0	0	0	0	0	0	0	0	0	0	0	0	0	0	0	0	0	0	0	0	0	0	0	0	0	0	0	0	0	0	0	0	0	0	0	0	0	0	0	0	0	0	0
6f0ed23205ca8690421cbabec4323a50	0	0	0	0	0	0	0	0	0	0	0	0	0	0	0	0	0	0	0	0	0	60	0	0	0	0	0	0	0	0	0	0	0	0	0	0	0	0	0	0	0	0	0	0	0	0	0	0	0
6d3c30af48dc32d0543d2069236b2a50	0	0	0	0	0	0	0	0	0	0	0	0	0	0	0	0	0	0	0	0	0	0	0	0	0	0	0	0	0	0	0	0	0	0	0	0	0	0	0	0	0	0	0	0	0	0	0	0	0
ed10edb21075069328c39c15a35a2637	0	0	0	0	0	0	0	0	0	0	0	0	0	0	0	0	0	0	0	0	0	0	0	0	0	0	0	0	0	0	0	0	0	0	0	0	0	0	0	0	0	0	0	0	0	0	0	0	0
babc252dc3e112ea7578be6b1222c6cf	0	0	0	0	0	0	0	0	0	0	0	0	0	0	0	0	0	0	0	0	0	0	0	0	0	0	0	0	0	0	0	0	0	0	0	0	0	0	0	0	0	0	0	0	0	0	0	0	0
491789f80685776e4ad3cfc54d7ebd50	0	0	0	0	0	0	0	0	0	0	0	0	0	0	0	0	0	0	0	0	0	0	0	0	0	0	0	0	0	0	0	0	0	0	0	0	0	0	0	0	76	86	56	75	74	120	71	106	159
a5953d9850b53a81ee42371c7d88044c	0	0	0	0	0	0	0	0	0	0	0	0	0	0	0	0	0	0	0	0	0	0	0	0	0	0	0	0	0	0	0	0	0	0	0	0	0	0	0	0	0	0	0	0	0	0	0	0	0
2aee843caddb9b5601a7d8855798c117	0	0	0	0	0	0	0	0	0	0	0	0	0	0	0	0	0	0	0	0	0	0	0	0	0	0	0	0	0	0	0	13	20	23	0	0	0	0	0	20	0	0	0	0	0	0	0	0	0
d5183dc2882b970833c1372e10fa6ec8	0	0	0	0	0	0	0	0	0	0	0	0	0	0	0	0	0	0	0	0	0	0	0	0	0	0	0	0	0	0	0	0	0	0	0	0	0	0	0	0	0	0	0	0	0	0	0	0	0
7567b2195eed718cf6445c88b24c63fe	0	0	0	0	0	0	0	0	0	0	0	0	0	0	0	0	0	0	0	0	0	0	0	0	0	0	0	0	0	0	0	0	0	0	0	0	0	0	0	0	0	0	0	0	0	0	0	0	0
fe8967a21aeae28fb2d060c98c9abe7d	0	0	0	0	0	0	0	0	0	0	0	0	0	0	0	0	0	0	0	0	0	0	0	0	0	0	0	0	0	0	0	0	0	0	0	0	0	0	0	0	0	0	0	0	0	0	0	0	0
d32f053fcc1cf82bae82b0fff2f3d012	0	0	0	0	0	0	0	30	0	38	0	0	0	38	24	49	26	0	0	0	0	0	0	0	0	0	0	0	0	15	168	74	113	123	102	86	57	53	53	27	49	0	27	26	116	0	56	49	45
a9349ce56b836143e81593c9bf5d30f7	0	0	0	0	0	0	0	0	0	0	0	0	0	2	0	0	0	0	0	0	0	0	0	0	0	0	0	0	0	0	0	0	0	0	0	0	0	0	0	0	0	0	0	0	0	0	0	0	0
a9fac73ef33380f31f748f58e5e7e24a	0	0	0	0	0	0	0	0	0	0	0	0	0	0	0	0	0	0	0	0	0	0	0	0	0	0	0	0	0	0	0	14	15	0	0	25	37	0	0	0	0	0	0	0	0	0	0	0	0
7547da82e459171263d15a369448ce70	0	0	0	0	0	0	0	0	0	0	0	0	0	0	0	0	0	0	0	0	0	0	0	0	0	0	0	0	0	0	0	0	0	0	0	0	0	0	0	0	0	0	0	0	0	15	0	0	0
2a6f30515ff6bd79fcd16f68589b9e7f	0	0	0	0	0	0	0	0	0	0	0	0	0	0	0	0	0	0	0	0	0	0	0	0	16	0	19	0	0	6	0	0	0	0	0	0	0	0	0	0	0	0	0	0	0	0	0	0	0
40dfde65ad2cbebc0424349b7c7226a5	0	0	0	0	0	0	0	0	0	0	0	0	0	0	0	0	0	0	0	0	0	0	0	0	0	0	0	0	0	0	0	0	0	0	0	0	0	0	0	0	0	0	0	0	0	0	0	0	0
09333dd67621c4940662e40f1c2ac420	0	0	0	0	0	0	0	0	0	0	0	0	0	0	0	0	0	0	0	0	0	0	0	0	0	0	0	0	0	0	0	0	0	0	0	0	0	0	0	0	2	0	0	0	0	0	0	0	0
bb151936ffdfaab58c0b6a30a3e008c9	0	0	0	0	0	0	0	0	0	0	0	0	0	0	0	0	0	0	0	0	0	0	0	0	0	0	0	0	0	0	0	0	0	0	0	0	0	0	0	0	0	0	0	0	0	0	0	0	0
c789fbf9f6e9fcfdf04246adeb562b7f	0	0	0	0	0	0	0	0	0	0	0	0	0	0	0	0	0	0	0	0	33	0	0	24	0	31	0	0	0	0	0	0	0	0	0	0	0	0	0	0	0	0	0	0	0	0	0	0	0
018584434c563323a7fc2669dc93513f	0	0	0	0	0	0	0	0	0	0	0	0	0	0	0	0	0	0	0	0	0	0	0	0	0	0	0	0	0	0	72	59	105	74	56	66	43	66	45	84	0	0	0	0	0	0	0	0	0
f51404482424c5e199ae9d39345658a6	0	0	0	0	0	0	0	0	0	0	0	0	0	0	0	0	0	0	0	0	0	0	0	0	0	0	0	0	0	0	0	0	0	0	0	0	0	0	0	0	36	0	10	34	0	0	12	10	0
40a16f6add250c0635e7bdc8b36849af	0	0	0	0	0	0	0	0	0	0	0	0	0	0	0	0	0	0	0	0	0	0	0	0	0	0	0	0	0	0	0	0	0	0	0	0	0	0	0	0	0	0	0	0	0	0	0	0	0
9baed5cc4c62285003024967956bafaf	0	0	0	0	0	0	0	0	0	0	101	0	0	0	189	115	0	0	77	0	145	114	136	132	84	129	43	77	46	46	131	160	107	114	0	197	0	218	166	206	227	74	0	193	193	58	137	0	70
0a902b2b03b95715acb34fefcf0d6259	0	0	0	0	0	0	0	0	0	0	0	0	0	0	0	0	0	0	0	0	34	58	40	15	0	56	0	0	0	0	0	0	0	0	0	0	0	0	0	0	0	0	0	0	0	0	0	0	0
57fdc3287883c035fd4c142c93d46bb2	0	0	7	0	0	0	0	0	0	0	0	0	0	0	0	0	0	0	0	0	0	0	0	0	0	0	0	0	0	27	78	73	186	104	0	85	40	40	50	103	0	0	32	23	0	0	0	0	0
20cc9d0b3c25ca58d56d417e77462f7c	0	0	0	0	0	0	0	8	24	68	40	65	34	0	80	142	71	0	135	58	0	39	49	47	34	35	0	0	0	27	59	89	128	0	31	88	21	58	0	132	40	0	39	0	48	37	47	46	41
58f8dba3fc7a681f9e874927f5c6f2d7	0	0	0	0	0	0	0	0	0	0	0	0	0	0	0	0	0	0	0	0	0	0	0	0	0	0	0	0	0	0	0	0	0	0	0	0	0	0	0	0	0	0	0	0	0	0	0	0	0
f0f507ae3fa57d201372a5c89b9229c3	0	0	0	0	0	0	0	0	0	0	0	0	0	0	0	0	0	0	0	0	0	0	0	0	0	0	0	0	0	0	0	0	0	0	0	0	0	0	0	0	0	0	0	0	0	0	0	0	0
3236f9133b7dd3fc34b89e8b9d01d778	0	0	0	0	0	0	0	0	0	0	0	0	0	0	0	0	0	0	0	0	0	0	0	0	0	0	0	0	0	0	0	0	0	30	0	0	0	0	0	0	0	0	0	0	0	0	0	0	0
875a3965d08c256636ab69df208bd3ba	0	0	0	0	0	0	0	0	0	0	0	0	0	0	0	0	0	0	0	0	0	0	0	0	0	0	0	0	0	0	11	0	0	7	0	0	0	0	0	0	0	0	0	0	0	0	0	0	0
e1849e04b4b288bb955adfe215bb5f1f	0	0	0	0	0	0	0	0	0	0	0	0	0	0	0	0	0	0	0	0	0	16	0	17	0	0	0	11	9	0	0	0	0	0	0	0	0	0	0	0	0	0	0	0	0	0	0	0	0
91738ba60cd10e6d452ddcee4ed4d2e7	0	0	33	16	28	106	0	63	123	55	0	0	0	0	0	0	0	0	0	0	0	0	0	0	0	0	0	0	0	0	0	0	0	0	0	0	0	0	0	0	0	0	0	0	0	0	0	0	0
804b6e4922e11159afc1b6f7ac7c4849	0	0	0	0	0	0	0	0	0	0	0	0	0	0	0	0	0	0	0	0	0	0	0	0	0	0	0	0	0	0	0	0	0	0	0	0	3	0	0	0	0	0	0	0	0	0	0	0	0
a03d1e659611d9a597f0de488cd47747	0	0	0	0	0	0	0	0	0	0	0	0	0	0	0	0	0	0	0	0	0	0	0	0	0	0	0	0	0	0	0	0	0	0	0	0	0	0	0	0	0	0	0	0	0	0	0	0	0
3b313f93c02a214edfc8e8ca9a953ca2	49	32	33	51	54	63	36	92	121	103	0	16	50	0	41	18	0	0	14	0	0	0	0	0	0	0	0	0	0	0	0	0	0	0	0	0	0	0	0	0	0	0	0	15	0	39	0	0	0
98d75d8a66cf0451c6048d68b942f728	0	0	0	0	0	0	0	0	0	0	30	0	0	0	0	0	13	0	0	0	0	0	0	0	0	0	0	0	0	0	0	0	0	0	0	0	0	0	0	0	0	0	0	0	0	0	0	0	0
fbf9e2dbd9853823c62ede2ef0bb2676	0	0	0	0	0	0	0	0	0	0	0	0	0	0	0	0	0	0	0	0	0	0	0	8	0	0	0	0	0	0	0	0	0	0	0	0	0	0	0	0	0	0	0	0	0	0	0	0	0
47059927c0ef3b22d88a8ada05451eb0	0	0	0	0	0	0	0	0	0	0	0	0	0	0	0	0	0	0	0	0	0	0	0	0	0	0	0	0	0	0	0	0	0	0	0	0	0	0	0	0	0	0	0	0	0	0	0	0	0
4a4cb1ce498bd5363162a05fd6bfdeda	0	0	0	0	0	0	0	0	0	0	53	0	0	0	0	0	0	0	43	0	0	0	0	0	0	0	0	0	0	0	17	48	142	160	38	55	0	74	33	55	0	14	0	0	0	0	0	0	0
8595bf87888a6827c532ceff2b8da5a7	0	0	0	0	0	0	0	0	0	0	0	0	0	0	0	0	0	0	0	0	0	0	0	0	0	0	0	0	0	0	0	0	8	0	0	0	0	0	0	0	0	0	0	0	0	0	0	0	0
9a4e62506a7e95b0d10b5f58a8c3e56e	0	0	0	0	0	0	0	0	0	0	0	0	0	0	0	0	0	0	0	0	0	0	0	0	0	0	0	0	0	0	0	0	0	0	0	0	0	3	0	0	0	0	0	0	0	0	0	0	0
101b92d648875efd5160a59ea4ee87a6	0	0	0	0	0	0	0	0	0	0	0	0	0	0	0	0	0	0	0	0	0	0	0	0	0	0	0	0	0	0	53	23	32	24	47	42	29	32	0	28	0	0	0	0	0	0	26	0	0
c119d0a2c0d2e3df963aa689c919f1aa	0	0	0	0	0	0	0	0	0	0	0	0	0	0	0	0	0	0	0	0	0	0	0	0	0	0	0	0	0	0	0	0	0	0	0	0	0	0	0	0	0	0	0	0	0	0	0	0	0
f93a474d9800e083c9959bbc7511c9c5	0	0	0	0	0	0	0	0	0	0	0	0	2	0	0	0	0	0	0	0	0	0	0	0	0	0	0	0	0	0	0	0	0	0	0	0	0	0	0	0	0	0	0	0	0	0	0	0	0
d7ddd3e7d21dcd874046905d731e6a5e	0	0	0	0	0	0	0	0	0	0	0	0	0	0	0	0	0	0	0	0	0	0	0	0	0	0	0	0	0	0	0	0	0	0	0	0	0	0	0	0	0	0	0	0	0	0	0	0	0
5783ef92173dcb84b6c3e7436de94683	0	0	0	0	0	0	0	0	0	0	0	0	0	0	0	0	0	0	0	0	0	0	0	0	0	0	0	0	0	0	0	0	0	0	0	0	0	0	0	0	0	0	0	0	0	0	0	0	0
dccb0648c3e5823db87725af0f657a62	0	0	0	0	0	0	0	0	0	0	2	0	0	0	0	0	0	0	0	0	0	0	0	0	0	0	0	0	0	0	0	0	0	0	0	0	0	0	0	0	0	0	0	0	0	0	0	0	0
d379196d4ce62d9f6606edc4f4094aad	0	0	0	0	0	0	0	0	0	0	0	0	0	0	0	0	0	0	0	0	0	0	0	0	0	0	0	0	0	0	0	0	0	0	0	0	0	0	0	0	0	0	0	0	0	0	0	0	0
a84e251f7bcfabcee21ab865b4fce11e	0	0	0	0	0	0	0	0	0	0	0	0	73	0	66	10	0	27	0	37	0	0	0	0	0	0	0	0	0	0	0	0	0	0	0	0	0	0	0	0	0	0	0	0	0	0	0	0	0
f1895c9fff22cef9f9e96e768d466822	0	0	0	0	0	0	0	0	0	0	0	0	0	0	0	0	0	0	0	0	0	0	0	0	0	0	0	0	0	0	0	0	0	0	0	24	0	0	23	0	0	0	0	0	0	0	0	0	0
3e763837fd5e43163a17e1ed6f037d5d	0	0	0	0	0	0	0	0	0	0	0	0	0	0	0	0	0	0	0	0	0	0	0	0	0	0	0	0	0	0	0	0	0	0	0	0	0	15	0	4	0	0	0	0	0	0	0	0	0
177e2fe19a6ef376249edb38d2adde3e	0	0	0	0	0	0	0	0	0	0	91	85	145	140	88	101	94	139	80	121	71	55	82	75	35	61	1	47	66	50	0	0	33	0	0	0	0	0	0	0	0	0	0	0	0	0	0	0	0
c80278f4435721a9221c138e7c0f1cda	0	0	0	0	0	0	0	0	0	7	0	0	0	0	0	0	0	0	0	0	0	0	0	0	0	0	0	0	0	0	0	0	0	0	0	0	0	0	0	0	0	0	0	0	0	0	0	0	0
aa8487d77b5ef657194f0b975cb03e6c	0	0	0	0	0	0	0	2	0	0	0	0	0	0	0	0	0	0	0	0	0	0	0	0	0	0	0	0	0	0	0	0	0	0	0	0	0	0	0	0	0	0	0	0	0	0	0	0	0
0b363f11a9c08b2dded75a6cfdf6045b	0	0	0	0	0	0	0	0	0	0	0	0	0	0	0	0	0	0	0	0	0	0	0	0	0	0	0	0	0	0	0	0	0	0	0	0	0	0	0	0	0	0	0	0	0	0	0	0	0
099e1ab790769ba889c9c58f03d42571	0	0	0	0	0	0	0	0	0	0	0	0	0	0	0	0	0	0	0	0	0	0	0	0	0	0	0	0	0	0	0	0	0	0	0	0	0	0	11	0	16	0	0	0	0	0	0	0	0
46a9873e320242d0da608cf673ce7440	194	149	262	251	230	150	139	224	42	296	0	0	0	0	0	0	0	0	0	0	209	299	82	302	69	120	159	130	151	281	17	0	37	0	0	36	0	23	0	0	0	0	0	0	0	0	0	0	0
20baa4ec18770bf868b6e3b5cc3886a2	0	0	0	0	0	0	0	0	0	0	0	0	0	0	0	0	0	0	0	0	406	318	258	349	245	185	256	363	335	315	0	0	0	11	0	0	0	14	0	34	0	0	0	0	0	0	0	0	0
39385dc557d59e135763c7ef3f54a19d	0	0	0	0	0	0	0	0	0	0	0	0	0	0	0	0	0	0	0	0	0	0	0	0	0	0	0	0	0	0	7	0	0	0	0	0	0	0	0	0	0	0	0	0	0	0	0	0	0
6798eafacc1e3b4e8070c29433852ecf	0	0	0	0	0	0	0	0	0	0	0	0	0	0	0	0	0	0	0	0	0	0	0	0	0	0	0	0	0	0	0	0	0	0	0	0	0	0	0	2	0	0	0	0	0	0	0	0	0
3c04ea7cb0f4445b9f1719c70062a83a	0	0	0	0	0	0	0	0	0	0	40	47	74	20	0	0	0	0	56	72	0	0	0	0	0	0	0	0	0	0	0	0	0	0	0	0	0	0	0	0	0	0	0	0	0	0	0	0	0
5e72a59f4366383dc816fed81dd5c031	0	0	0	0	0	0	0	0	0	0	0	0	0	0	0	2	0	0	0	0	0	0	0	0	0	0	0	0	0	0	0	0	0	0	0	0	0	0	0	0	0	0	0	0	0	0	0	0	0
9458ba4c687150352347f5209ce7a0c5	0	0	0	0	0	0	0	0	0	0	0	0	0	0	0	0	0	0	0	0	0	0	0	0	0	0	0	0	0	0	0	0	0	0	0	0	0	0	0	0	0	0	0	0	0	0	0	0	0
44910d272a9b4ae36e86e43b8f0294af	0	0	0	0	0	0	0	0	0	0	0	0	0	0	0	0	0	0	0	0	0	0	0	0	0	0	0	0	0	0	41	32	33	22	0	42	0	13	41	60	0	0	0	0	0	0	0	0	0
9d9878c78f76bea86b4ce5c8c42f9986	0	0	0	0	0	0	0	0	0	0	0	0	0	0	0	0	0	0	0	0	37	35	52	43	21	63	35	25	29	20	0	0	0	0	0	0	0	0	0	0	0	0	0	0	0	0	0	0	0
3251498e5a2364f53f90609bb58b4379	0	0	0	0	0	0	0	0	0	0	0	0	0	0	0	0	0	0	0	0	0	0	0	0	0	0	0	0	0	0	0	0	0	0	0	0	0	0	0	0	0	0	0	28	21	19	33	16	35
4aa5702a00ccdccb9f10accfdae27e28	0	0	0	0	0	0	0	0	0	0	0	0	0	0	0	0	0	0	0	0	0	0	0	0	0	0	0	0	0	0	0	0	4	0	0	0	4	0	0	0	0	0	0	0	0	0	0	0	0
f03b5aae73c7c30e9e727c21d52c2e4a	0	0	0	0	0	0	0	0	0	0	0	0	0	0	0	0	0	0	0	0	0	0	0	0	0	0	0	0	0	0	0	45	62	58	25	39	35	0	0	60	0	0	0	0	0	0	0	0	0
114850d8781281b51ea9230ee755d005	0	0	0	0	0	0	0	0	0	0	0	0	0	0	0	0	0	0	0	0	0	0	0	0	0	0	0	0	0	0	0	0	0	0	0	0	0	0	0	0	0	0	0	0	0	0	0	0	0
d3f7b5ef9d1dc03aed08cb8af2510e32	0	0	0	0	0	0	0	0	0	0	0	0	0	0	0	0	0	0	0	0	0	0	0	0	0	0	0	0	0	0	0	0	0	0	0	8	0	0	0	0	0	0	0	0	0	0	0	0	0
2d305d100f2fa837c11f4e52ff5230af	0	0	0	0	0	0	0	0	0	0	0	0	0	0	0	5	0	0	0	0	0	0	0	0	0	0	0	0	0	0	0	0	0	0	0	0	0	0	0	0	0	0	0	0	0	0	0	0	0
9541c90ab5deedc83cc12697328c1dad	0	0	0	0	0	0	0	0	0	0	0	0	0	0	0	0	0	0	0	0	0	0	0	0	0	0	0	0	0	0	0	0	0	0	0	0	0	0	0	0	0	0	0	0	0	0	0	0	0
71abb66a04c272fc2cedbe7108c18e64	0	0	0	0	0	0	0	0	0	0	0	0	0	0	0	0	0	0	0	0	0	0	0	0	0	0	0	0	0	0	0	0	0	0	0	0	0	0	0	0	0	0	0	0	0	0	0	0	0
c47a59a34d79ec9102fc49e879eddf2d	0	0	0	0	0	0	0	0	0	0	0	0	0	0	0	0	0	0	0	0	0	0	0	0	0	0	0	0	0	0	0	0	0	0	0	0	0	0	0	0	0	0	0	0	0	12	12	10	0
7de80afe08205fa4683b9115c7b0936b	0	0	0	0	0	0	0	0	0	0	0	0	0	0	0	0	0	0	0	0	0	0	0	0	0	0	0	0	0	0	0	0	0	0	0	0	0	0	0	0	0	0	0	21	0	0	0	0	0
fa74adbb2a4394a8e21c6a80571540e4	0	0	0	0	0	0	0	0	0	18	0	0	0	0	0	0	0	0	0	0	0	0	0	0	0	0	0	0	0	0	0	0	0	0	0	0	0	0	0	0	0	0	0	0	0	0	0	0	0
20a528c5d57adf4530126bb431efde64	0	0	0	0	0	0	0	0	0	7	0	0	0	0	0	0	0	0	0	0	0	0	0	0	0	0	0	0	0	0	0	0	0	0	0	0	0	0	0	0	0	0	0	0	0	0	0	0	0
fe209e120de605a356537bb86ef09a99	0	0	0	0	0	0	0	0	0	11	0	0	0	0	0	0	0	0	0	0	0	0	0	0	0	0	0	0	0	0	0	0	0	0	0	0	0	0	0	0	0	0	0	0	0	0	0	0	0
10f1649d283813ba246a628536a9e41b	0	0	0	0	0	0	0	0	0	0	0	0	0	0	0	0	0	0	0	0	0	0	0	0	0	0	0	0	0	0	0	0	0	0	0	0	0	21	0	0	0	0	0	0	0	0	0	0	0
3ba2a5690aaef624a38b8c08d23513df	0	0	0	0	0	0	0	0	0	0	0	0	0	0	0	0	0	0	0	0	0	0	0	0	0	0	0	0	0	0	21	0	0	0	0	0	0	0	0	0	0	0	0	0	0	0	0	0	0
e5504367d66462ec72c789352f55c7af	0	0	0	0	0	0	0	0	0	0	0	0	0	0	0	0	0	0	0	0	0	0	0	0	0	0	0	0	0	0	0	0	0	0	0	0	0	0	0	0	0	0	0	0	0	0	0	0	0
d4a624f5e87d48047f92ceafd806ef9e	0	0	0	13	0	0	0	0	19	0	0	0	0	0	0	0	0	0	0	0	0	0	0	0	0	0	0	0	0	0	0	0	0	0	0	0	0	0	0	0	0	0	0	0	0	0	0	0	0
587c6c20635b234c05ff2944a8246d80	0	0	0	0	0	0	4	9	0	0	0	0	0	0	0	0	0	0	0	0	0	0	0	0	0	0	0	0	0	0	0	0	8	0	0	0	0	0	0	0	0	0	0	0	0	0	0	0	0
dd5a95aa579d36c901d40b9350248e0f	0	0	0	0	0	0	0	0	0	0	0	0	0	0	0	0	0	0	0	0	24	0	0	0	0	0	0	0	0	0	0	0	0	0	0	0	0	0	0	0	0	0	0	0	0	0	0	0	0
7598f94864283caa9c4ce80b4852a7fd	0	0	0	0	0	0	0	0	0	0	0	0	0	0	0	0	0	0	0	0	0	0	0	0	0	0	0	0	0	0	0	0	0	0	0	0	0	0	0	0	0	0	0	0	0	0	0	0	0
41d3e6587509d8671b2ddd84e69cead7	0	0	0	0	0	0	0	0	0	0	0	0	0	0	0	0	0	0	0	0	0	0	0	0	0	0	0	0	0	0	0	0	0	0	0	0	0	0	0	0	0	0	0	0	0	0	0	0	0
e2d765ddaa702f3c3b761a72eb4c408f	0	0	0	0	0	0	0	0	0	0	0	0	0	0	0	0	0	0	0	0	0	0	0	0	0	0	0	0	0	0	0	0	0	0	0	0	0	28	0	0	0	0	0	0	0	0	0	0	0
c9929bc3b712d342029560b02a6848c2	0	0	0	0	0	0	0	0	0	0	0	0	0	0	0	0	0	0	0	0	0	0	0	0	0	0	0	0	0	0	0	0	0	0	0	0	0	0	0	0	0	0	0	0	0	0	0	0	0
2613892788e92062aa2f08fbe10cfd93	0	0	0	0	0	0	0	0	0	0	125	48	60	74	35	0	0	0	47	53	0	100	58	28	0	0	82	0	0	0	3	0	12	0	0	15	0	15	0	10	0	0	0	23	0	0	0	31	34
2baee4e842b6b6c16e8951161e7bb24d	0	0	0	0	0	0	0	4	0	0	0	0	0	0	0	0	0	0	0	0	0	0	0	0	0	0	0	0	0	0	0	0	0	0	0	0	0	0	0	0	0	0	0	0	0	0	0	0	0
9b849acb27ac7eed26f6311adfb54b3f	292	131	285	234	302	145	159	334	250	243	0	0	0	0	0	0	0	0	0	0	303	109	354	349	236	247	299	218	235	206	216	144	191	166	204	126	131	196	247	136	123	168	227	304	276	332	326	174	911
70c65ccaed833a0c9a58a95ac82c4dab	0	0	0	0	0	0	0	0	0	0	0	0	0	0	0	0	0	0	0	0	0	0	0	0	0	0	0	0	0	0	0	0	0	0	0	0	0	0	0	0	0	0	0	0	0	0	0	0	0
9c2c123680127d3e16c95eba8c476fb3	323	576	750	557	386	368	461	767	528	644	0	0	0	0	42	0	126	0	0	0	817	679	840	931	643	594	603	884	889	676	490	417	647	634	371	799	428	605	735	628	641	468	584	571	514	331	535	785	308
d68646e79f0e7f06e2f4e6a6dad38dc0	0	0	0	0	0	0	0	0	0	0	0	0	0	0	0	0	0	0	0	0	0	0	0	0	0	0	0	0	0	0	0	0	0	0	0	0	0	0	0	0	0	0	0	0	0	0	0	0	0
db39cd74485710b07c1b1c8cc6257770	0	0	0	0	0	0	0	0	0	0	23	17	15	24	0	0	0	0	0	0	0	0	0	0	0	0	0	0	0	0	26	0	0	12	0	0	0	0	27	0	0	53	0	0	0	0	0	49	49
42e6398d236719e400f397f736d35131	0	0	0	0	0	0	0	0	0	0	0	0	0	0	0	0	0	0	0	0	0	0	0	0	0	0	0	0	0	0	0	0	0	0	0	0	0	0	0	0	0	0	0	0	0	0	0	0	0
f12392729ece728a1fe266ff232494b6	0	0	0	0	0	0	0	0	0	0	0	0	0	0	0	0	0	0	0	0	0	0	0	0	0	0	0	0	0	0	0	0	0	0	0	0	0	0	2	0	0	0	0	0	0	0	0	0	0
6c5999c7064fc6a041716b92bc14cd5c	0	0	0	0	0	0	0	0	0	0	0	0	0	0	0	0	0	0	0	0	0	0	0	0	0	0	0	0	0	0	0	0	0	0	0	0	0	0	0	0	0	0	0	0	0	0	0	24	0
be43e2fc26d23106ff4cdaf1e7cf10c6	0	0	0	0	0	0	0	0	0	0	0	0	0	0	0	0	0	0	0	0	0	0	33	0	17	17	27	17	12	20	0	0	0	0	0	0	0	0	0	0	0	0	0	0	0	0	0	0	0
9f8c660adebad3da59cd2d97101b0b25	0	0	0	0	0	0	0	0	0	0	66	113	84	52	56	76	35	34	74	36	0	0	0	0	0	0	0	0	0	0	0	0	0	0	0	0	0	0	0	0	0	0	0	0	0	0	0	0	0
17c7eceadf33b8a3adcc8a263884224d	0	0	0	0	0	0	0	0	0	0	0	0	0	0	0	0	0	0	0	0	0	0	0	0	0	0	0	0	0	0	0	0	0	0	0	0	0	0	2	0	0	0	0	0	0	0	0	0	0
b19c1d5be3d726a528304653bde2dba4	0	0	0	0	0	0	0	0	0	0	0	0	0	0	0	0	0	0	0	0	0	0	0	0	0	0	0	0	0	0	0	0	0	0	0	0	0	0	0	0	0	0	0	0	0	0	0	0	0
36232a8b2c9d16e611ea00e375c17003	0	0	0	0	0	0	0	0	0	0	0	0	0	0	0	0	0	0	0	0	2	0	0	0	0	0	0	0	0	0	0	0	0	0	0	0	0	0	0	0	0	0	0	0	0	0	0	0	0
80585a6cee13b910c695ce93647cf078	0	0	0	0	0	0	0	0	0	0	0	0	0	0	0	0	0	0	0	0	0	0	0	0	0	0	0	0	0	0	0	0	0	0	0	0	0	0	0	0	0	0	0	0	0	0	0	0	0
1f5382584ddeb51342176de68338fd3c	0	0	0	0	0	0	0	0	0	0	0	0	0	0	0	0	0	0	0	0	0	0	0	0	0	0	0	0	0	0	0	0	0	0	0	0	0	0	2	0	0	0	0	0	0	0	0	0	0
e13c85231914d869ff2dff0e8165d8b1	0	0	0	0	0	0	0	0	0	0	2	0	0	0	0	0	0	0	0	0	0	0	0	0	0	0	0	0	0	0	0	0	0	0	0	0	0	0	0	0	0	0	0	0	0	0	0	0	0
ef4a7072ef679fcfdb627c43c40cad1e	0	0	0	0	0	0	0	0	0	0	0	0	0	0	0	38	0	0	0	0	0	0	0	0	0	0	0	0	0	0	28	55	0	0	0	68	23	29	26	49	0	0	0	0	0	0	0	0	0
b1f7ac4487079ee9c9a81cc3c45fb4c0	0	0	0	0	0	0	0	0	0	0	0	0	0	0	0	0	0	0	0	0	0	0	0	0	0	0	0	0	0	0	0	0	0	0	0	0	0	0	0	0	0	0	0	0	0	0	0	0	0
ebad0e3ab963e8901000ba9fa97f7f87	0	0	0	0	0	0	0	0	0	0	44	0	32	0	0	0	6	0	36	0	0	0	0	0	0	0	0	0	0	0	0	0	0	0	0	0	0	0	0	0	0	0	0	0	0	0	0	0	0
cfcfc47103bf9359c983f3aa1b0e3c26	0	0	0	0	0	0	0	0	0	0	0	0	0	0	0	0	0	0	0	0	0	0	0	0	0	0	0	0	0	0	0	0	0	0	0	0	0	0	0	0	0	0	0	0	0	0	0	0	0
a0598521bc7e96d74554daa4ca89be34	0	0	0	0	0	0	0	0	0	0	0	0	0	0	0	0	0	0	0	0	0	0	0	0	0	0	0	0	0	0	0	0	0	0	0	0	0	0	0	0	0	0	0	0	0	0	0	0	0
34ef4172aebae01b51ceb1e566a02680	12	0	0	0	0	7	6	11	0	18	0	0	0	0	0	0	0	0	0	0	0	0	0	0	0	0	0	0	0	0	0	0	0	0	0	0	0	0	0	0	0	0	0	0	0	0	0	0	0
67fb27b2584d3dd65033fe3e478a7f38	0	0	0	0	0	0	0	0	0	0	0	0	0	0	0	0	0	0	0	0	0	0	0	0	0	0	0	0	0	0	0	0	0	0	0	0	0	0	0	0	0	0	0	0	0	0	0	0	0
cf8c1e77e000f037138490d1fef0b924	0	0	0	0	0	0	0	0	6	11	0	0	0	0	0	0	0	0	0	0	0	0	0	0	0	0	0	0	0	0	0	0	0	0	0	0	0	0	0	0	0	0	0	0	0	0	0	0	0
30ea2dae92eb7b127c2dd531cd3ccf6e	75	281	269	179	235	184	99	177	222	172	0	0	0	0	0	0	0	0	0	0	0	0	0	0	0	0	0	0	0	0	56	0	55	58	0	28	22	69	64	43	0	0	0	0	0	0	0	0	0
776ed021f483b13b65959c4e44029b15	0	0	0	0	0	0	0	0	0	0	0	0	0	0	0	0	0	0	0	0	0	0	0	0	0	0	0	0	0	0	0	0	0	0	0	0	0	0	0	0	0	19	0	0	0	0	0	0	0
c7f83d968e3216b80b436d9b7050ead5	0	0	0	0	0	0	0	0	0	0	0	0	0	0	0	0	0	0	0	0	0	0	0	0	0	0	0	0	0	0	0	0	0	0	0	0	0	0	0	0	0	0	0	0	0	0	0	0	0
fae8213e75b97168e7c04520106cfc2d	0	0	0	0	0	0	0	0	0	0	0	0	0	0	0	0	0	0	0	0	0	0	0	0	0	0	0	0	0	0	0	0	0	0	0	0	0	0	0	0	0	0	0	0	0	11	0	0	0
6c8fd24b4301b7b22febb8af211877de	0	0	0	0	0	0	0	0	0	0	0	0	0	0	0	0	0	0	0	0	0	0	0	0	0	0	0	0	0	0	32	0	0	0	0	39	0	10	0	0	0	0	0	0	0	0	0	0	0
040d77b8ac983886a150f61394e21dd4	0	0	0	0	0	0	0	0	0	0	0	0	0	0	0	0	0	0	0	0	0	0	0	0	56	42	56	0	0	0	0	0	0	0	0	0	0	0	0	0	0	0	0	0	0	0	0	0	0
f0027c5c6553cf7fa710939971054ffc	0	0	0	0	0	0	0	0	0	0	0	0	0	0	0	0	0	0	0	0	0	0	15	0	0	22	0	0	0	0	0	0	0	0	0	0	0	0	0	0	0	0	0	0	0	0	0	0	0
a1b64755a8f0daaf4d5345b734322079	0	0	0	0	0	0	0	0	0	0	0	0	0	0	0	0	0	0	0	0	0	0	0	0	0	0	0	0	0	0	0	0	0	0	0	0	0	0	0	0	0	0	0	0	0	0	0	0	0
829a61929552239229880394c0bd5259	8	0	6	28	11	28	0	40	46	76	0	0	0	0	0	0	0	0	0	0	0	0	0	0	0	0	0	0	0	0	0	0	0	0	0	0	0	0	0	0	0	0	0	0	0	0	0	0	0
3baf42858fb0276b93488b1c514e4695	0	0	0	0	0	0	0	0	0	0	0	0	0	0	0	0	0	0	0	0	0	0	0	0	0	0	0	0	0	0	0	0	0	0	0	0	0	0	0	0	0	0	0	0	0	0	0	0	0
b7cb54f99a443d2ce8323cf612f2404c	0	0	0	0	0	0	0	0	0	0	0	0	0	0	0	0	0	0	0	0	0	0	0	0	0	0	0	0	0	0	0	0	0	0	0	0	0	0	0	0	0	0	0	0	0	0	0	0	0
522adc00bc1e4f80b64e2a995d781dbd	0	0	0	0	0	0	0	0	0	0	0	0	0	0	0	0	0	0	0	0	0	0	0	0	0	0	0	0	0	0	9	0	19	17	9	0	0	0	0	0	0	0	0	0	0	0	0	0	0
c4c6a8cbb656a0f02ae719af12d10171	0	0	0	0	0	0	0	0	0	0	0	0	0	0	0	27	0	0	0	0	51	0	0	0	0	0	0	0	0	0	0	0	0	0	0	0	0	0	38	0	0	0	0	0	0	0	0	53	0
4f56ecee24b283af5f91fedd2db53f26	0	0	0	0	0	0	0	0	0	0	0	0	0	0	0	0	0	0	0	0	46	40	0	40	0	36	0	0	0	0	0	0	0	0	0	0	0	0	0	0	91	147	83	197	29	98	304	154	264
0b88634fc12e45f6c18a595a41a624be	0	0	0	0	0	0	0	0	0	0	0	0	0	0	0	0	0	0	0	0	0	0	0	0	0	0	0	0	0	0	0	0	0	3	0	0	0	0	0	0	0	0	0	0	0	0	0	0	0
557072880dd6fbac3d62c25b66c948fd	0	0	0	0	0	0	0	0	0	0	0	0	0	0	0	0	0	0	0	0	0	0	0	0	0	0	0	0	0	0	0	0	0	0	0	0	0	0	0	0	0	0	0	0	0	0	0	0	0
d949fb542978342bfc3989af9a809881	0	0	0	0	0	0	0	0	0	0	0	0	0	0	0	0	0	0	0	0	0	0	0	0	0	0	0	0	0	0	0	0	0	0	0	0	0	0	0	2	0	0	0	0	0	0	0	0	0
b2cf462c1d8d68cab757b8c7cf87f747	0	0	0	0	0	0	0	0	0	0	0	0	0	0	0	0	0	0	0	0	0	0	0	0	0	0	0	0	0	0	0	0	0	0	0	0	0	0	0	0	0	0	0	0	0	0	0	0	0
a098a3294690234d1134d3bdc91e04cf	0	0	0	0	0	0	0	0	0	0	0	0	0	0	0	0	0	0	0	0	0	0	0	0	0	0	0	0	0	0	0	0	0	0	0	0	0	0	0	0	0	0	0	0	0	0	0	0	0
27ea517b95a55f017d42f72390f7c4b0	0	0	0	0	0	0	0	0	0	0	0	0	0	0	0	0	0	0	0	0	0	0	0	0	0	0	0	0	0	0	0	0	0	0	0	0	0	0	0	0	0	0	0	0	0	31	0	0	37
3959a2bcd1a2fa0cbc2b5838926a4d08	0	0	0	0	0	0	0	0	0	0	0	0	0	0	0	0	0	0	0	0	0	0	0	0	0	0	0	0	0	0	0	0	9	0	0	0	0	0	0	0	0	0	0	0	0	0	0	0	0
03946966f505b1f73d9e23c67660017e	91	9	0	105	111	70	0	33	59	178	182	100	232	259	80	179	168	154	154	258	0	0	148	62	77	0	82	0	73	75	0	39	76	80	45	25	44	49	0	9	74	17	0	52	119	17	83	52	0
eefe42a5b264967e8c00c4b48dec595f	0	0	0	0	0	0	0	0	0	0	0	0	0	0	0	0	0	0	0	0	0	0	0	0	0	0	0	0	0	0	0	0	0	0	0	0	0	0	0	0	0	0	0	0	0	0	0	0	0
a75dfb830028db621e20e3258614d7a6	0	0	0	0	0	0	0	0	0	0	0	0	0	0	0	0	0	0	0	0	0	0	0	0	0	0	0	0	0	0	0	0	0	0	0	0	0	0	0	0	37	22	0	45	91	52	74	38	79
a864e313dc03bacb3ec2f20c16235d4b	0	0	0	0	0	0	0	0	0	0	0	0	0	0	0	0	0	0	0	0	0	0	0	0	2	0	0	0	0	0	0	0	0	0	0	0	0	0	0	0	0	0	0	0	0	0	0	0	0
156c20f33bf78b09faae9ab520f5db48	0	0	0	0	0	0	0	0	0	0	0	0	0	0	0	0	0	0	0	0	0	0	0	0	0	0	0	0	0	0	0	0	0	0	0	0	0	0	0	0	0	0	0	0	0	0	2	0	0
70836ec07818802925a9272b06b78b95	0	0	0	0	0	0	0	0	0	0	0	0	0	0	0	0	0	0	2	0	0	0	0	0	0	0	0	0	0	0	0	0	0	0	0	0	0	0	0	0	0	0	0	0	0	0	0	0	0
fd06b1e706b583e3348a32e8e31ffc74	0	0	0	0	0	0	0	0	0	0	0	0	0	0	0	0	0	0	0	0	0	0	0	0	0	0	0	0	0	0	119	94	20	0	0	97	78	36	77	116	0	0	0	0	0	0	0	0	0
5da22db09f83c86c6a5c1860e93e5d10	0	0	51	0	30	30	0	0	0	46	0	0	0	0	0	0	0	0	0	0	0	0	0	0	0	0	0	0	0	0	0	0	0	0	0	0	0	0	0	0	0	0	0	0	0	0	0	0	0
8f152a8057c29e7f66ce45a51cbc37de	0	0	0	0	0	0	0	0	0	0	0	0	0	0	0	0	0	0	0	0	9	0	0	25	0	0	0	0	0	0	0	0	0	0	0	0	0	0	0	0	0	0	0	0	0	0	0	0	0
181468c75dacfce78bca03d08f6c44d7	0	0	0	0	0	0	0	0	0	0	34	0	0	0	0	0	0	0	10	0	0	0	0	0	0	0	0	0	0	0	0	0	0	0	0	0	0	0	0	0	0	0	0	0	0	0	0	0	0
e4c3e7253ed504b16eddd46aaf8e191f	0	0	28	0	0	0	0	36	0	0	37	0	30	39	51	40	19	17	0	20	0	0	0	0	0	0	0	0	0	0	0	0	0	0	0	0	0	0	38	0	0	0	0	0	0	0	0	0	0
a5848804d7b33cb853248f05ac5439f9	0	0	0	0	0	0	0	0	0	0	0	0	0	0	0	0	0	0	0	0	0	0	0	0	0	0	0	0	0	0	0	0	0	0	0	13	0	7	0	8	0	0	0	0	0	0	0	0	0
a0514905475441a55e83d0f4714f36a8	0	0	0	0	0	0	0	0	0	0	0	0	0	0	0	0	0	0	0	0	0	0	0	0	0	0	0	0	0	0	0	0	0	0	0	0	0	0	0	0	0	0	0	0	0	0	0	0	0
7eb98e1a4251f6a03324290a17ead2b2	0	0	0	0	0	0	0	0	0	0	0	0	0	0	0	0	0	0	0	0	0	0	0	0	0	0	0	0	0	0	0	0	0	0	0	0	0	0	0	0	0	0	0	0	0	0	0	0	0
776ed236a2d6f9342f586c960687145e	0	16	0	46	20	34	0	0	21	64	0	0	0	0	0	0	0	0	0	0	78	58	0	0	0	58	58	75	0	0	0	0	0	0	0	0	0	0	0	0	0	0	0	0	0	0	0	0	0
b048824cdcb8ae2726f46941f7b7b50e	0	0	0	0	0	0	0	0	0	0	0	0	0	0	0	0	0	0	0	0	0	0	0	0	0	0	0	0	0	0	0	0	0	0	0	0	0	0	0	0	0	0	0	0	0	0	0	0	0
dd0729bbe17cc313e5fbe2c8cbe58648	0	0	0	0	0	0	0	0	0	0	0	0	0	0	0	0	0	0	0	0	0	0	0	0	0	0	0	0	0	0	0	0	0	0	0	0	0	0	0	0	31	11	0	0	38	63	0	15	37
5bf34c5b77c7494c60c6dbfd0fa8341f	0	0	6	0	0	0	0	8	7	7	0	0	0	0	0	0	0	0	0	0	0	0	0	0	0	0	0	0	0	0	0	0	0	0	0	0	0	0	0	0	0	0	0	0	0	0	0	0	0
a1c75f268ad86d17c5bf5a1b59e14c68	0	0	0	0	0	0	0	0	0	0	0	0	0	0	0	0	0	0	0	0	24	43	16	25	26	52	25	55	0	0	0	0	0	0	0	0	0	0	0	0	0	0	0	0	0	0	0	0	0
69ebaab6d955c88b76a5f2f06fb49274	0	0	0	0	0	0	0	0	0	0	0	0	0	0	0	0	0	0	0	0	3	0	0	0	0	0	0	0	0	0	0	0	26	8	0	0	0	9	0	0	0	0	0	0	0	0	0	0	0
9e850f9acb2ba579244a2c236889ef23	0	0	0	0	0	0	0	0	0	0	186	86	137	149	112	27	97	112	120	175	0	0	0	0	0	0	0	0	0	0	0	0	0	0	0	0	0	0	0	0	0	0	0	0	0	0	0	0	0
7ba8cdb98333a19bab712bc25b7ac8cc	0	0	0	0	0	0	0	0	0	0	0	0	0	0	0	0	0	0	0	0	0	60	28	169	34	61	0	35	60	83	29	0	94	0	0	0	0	0	0	0	0	0	0	0	0	0	0	0	0
68f497670c11c03ccf456f17cfb6c9d2	0	0	0	0	0	0	0	0	0	0	0	0	0	0	0	0	0	0	0	0	0	0	0	0	0	0	0	0	0	0	0	0	0	0	0	0	0	0	0	0	30	0	0	0	0	41	0	59	29
a2a874cf57874be4523c1d30cedb194c	0	0	0	0	0	0	0	0	0	0	0	0	0	0	0	0	0	0	0	0	0	0	0	0	0	0	0	0	0	0	0	0	0	0	0	0	0	0	0	0	0	0	0	0	0	0	0	0	0
e7344f1755ad1c51d12b131edf27232a	0	0	0	0	0	0	0	0	0	0	0	0	0	0	0	0	0	0	0	0	0	0	0	0	0	0	0	0	0	0	0	0	0	0	0	0	0	0	0	0	0	0	0	0	0	0	0	0	0
38e9b696e8991165f08a3322eb138877	0	16	0	0	17	0	0	0	31	14	0	0	0	0	0	0	0	0	0	0	0	0	0	0	0	0	0	0	0	0	0	0	0	0	0	0	0	0	0	0	0	0	0	0	0	0	0	0	30
702f6197fa9181358a307831ad3ad69d	0	0	0	0	0	0	0	0	0	0	0	0	0	0	0	0	0	0	0	0	0	0	0	0	0	0	0	0	0	0	0	0	0	0	0	0	0	0	0	0	0	0	0	0	0	0	0	0	0
6f0190f4fb2c561894f7c7ccc2cc05fd	0	0	0	0	0	0	0	0	0	0	0	0	0	0	0	0	0	0	0	0	0	0	0	0	0	0	0	0	0	0	25	0	52	29	38	43	53	43	85	27	0	0	0	0	0	0	0	0	0
f69584da535d1f3f3be10782d21af42b	0	0	0	0	0	0	0	0	0	0	0	0	0	0	0	0	0	0	0	0	0	0	0	0	0	0	0	0	0	0	0	0	0	0	0	0	0	3	0	0	0	0	0	0	0	0	0	0	0
88d6a208148fee733179ee834d3db295	0	0	0	0	0	0	0	0	0	0	0	0	0	0	0	0	0	0	0	0	0	0	0	0	0	0	0	0	0	0	0	0	0	0	0	0	0	0	0	0	0	0	0	0	0	0	0	0	0
e3b450101267c1709dba068e684d5790	0	0	0	0	0	0	0	0	0	0	0	0	0	0	0	0	0	0	0	0	0	0	0	0	0	7	0	0	0	0	0	0	0	0	0	0	0	0	0	0	0	0	0	0	0	0	0	0	0
bd235b64b18de2bfdbe749dc13feff87	0	148	0	0	0	0	0	0	0	0	0	0	0	0	0	0	0	0	0	0	0	0	0	0	0	0	0	0	0	0	0	0	0	0	0	0	0	0	0	0	0	0	0	0	0	0	0	0	0
2292cf5c8a9396d1a8dd24a8b0d62002	0	0	0	0	0	0	0	0	0	0	0	0	0	0	0	0	0	0	0	0	0	0	0	0	0	0	0	0	0	0	0	0	0	0	0	0	0	0	0	0	23	0	0	0	24	0	0	0	20
3dcdc97462117487b925a789fa553adf	0	0	0	0	0	0	0	0	0	0	0	0	0	0	0	0	0	0	0	0	0	0	0	0	0	0	0	0	0	0	0	0	0	0	18	0	0	15	0	0	0	0	0	0	0	0	0	0	0
d82fb8e4e3098e918b32c68789d37c30	0	0	0	0	0	0	0	0	0	0	0	0	0	0	0	0	0	0	0	0	0	0	0	0	0	0	0	0	0	0	0	0	0	4	0	0	0	0	0	0	0	0	0	0	0	0	0	0	0
67fe5b2e032dc8508625f03123dea1da	0	0	0	0	0	0	0	0	0	0	0	0	0	0	0	0	0	0	0	0	10	0	0	0	0	0	0	0	0	0	0	0	0	0	0	0	0	0	0	0	0	0	0	0	0	0	0	0	0
227f349d4dd029aeb9613e469b1e8903	0	0	0	0	0	0	0	0	0	0	0	0	0	0	0	0	0	0	0	0	0	0	0	0	0	0	0	0	0	0	0	0	0	0	0	0	0	4	0	0	0	0	0	0	0	0	0	0	0
8e5ec85a6ceb96911bda2c8fc976bc6a	0	0	0	0	0	0	0	0	0	0	0	0	0	0	0	0	0	0	0	0	0	0	0	0	0	0	0	0	0	0	0	0	0	0	0	0	0	0	0	0	0	0	0	0	3	0	0	0	0
2d63446b8f3c150923515802b5988d23	0	0	0	0	0	0	0	0	0	0	0	0	0	0	0	0	0	0	0	0	195	98	188	134	88	60	69	94	125	120	0	0	0	0	0	0	0	0	0	0	0	0	0	0	0	0	0	0	0
6c70d173b36c80a4fa7c9dad5a92a2f3	19	28	63	69	0	0	0	63	40	69	444	97	405	334	384	292	256	104	407	381	28	0	0	0	0	0	0	0	0	47	0	53	66	40	0	57	0	22	33	48	0	0	0	0	0	0	0	0	0
ca45b1d49bee9157fa1d54ec9fb37bf9	0	0	0	0	0	0	0	0	0	0	0	0	0	0	0	0	0	0	0	0	0	0	10	0	0	0	0	0	0	0	0	0	0	0	0	0	0	0	0	0	0	0	0	0	0	0	0	0	0
89d2362007acf89402b2f35a49f742e7	0	0	0	0	0	0	0	0	0	0	0	0	0	0	0	0	0	0	0	0	0	0	0	0	0	0	0	0	0	0	0	0	0	0	0	0	0	0	0	0	0	0	0	0	3	0	0	0	0
02007e2e6b161c3c7bb6c62336843c91	0	0	0	0	0	0	0	0	0	0	0	0	0	0	0	0	0	0	0	0	0	0	0	0	0	0	0	0	0	0	0	0	0	0	0	0	0	0	0	0	0	0	0	0	0	0	0	0	0
cd3853b10f3e65b63253cadb1b54095c	0	0	0	0	0	0	0	0	0	0	0	0	0	0	0	0	0	0	0	0	66	34	0	0	41	0	0	32	0	54	0	0	0	0	0	0	0	0	0	0	0	0	0	0	0	0	0	0	0
677387210c0f44cef48a2cffc89d31bb	0	0	0	0	0	0	0	0	0	0	0	0	0	0	0	0	0	0	0	0	0	0	0	0	0	0	0	0	0	0	0	0	0	0	0	0	0	0	0	0	0	0	0	0	7	0	0	0	0
d7662a98abd4a94477c9d97324fa19de	0	0	0	0	0	0	0	0	0	0	0	0	0	0	0	0	0	0	0	0	0	0	0	0	0	0	0	0	0	0	0	0	0	0	0	0	0	0	0	0	0	0	0	0	0	0	0	0	0
93628cb2154accbb6ab402138fad5eb6	0	0	0	0	0	0	0	0	0	0	0	0	0	0	0	0	0	0	0	0	0	0	0	0	0	0	0	0	0	0	0	0	0	0	0	0	0	0	0	0	0	0	0	0	0	0	0	0	0
d44a397c11d23b5a46881322bb3d659a	0	0	0	0	0	0	0	0	0	0	0	0	0	0	0	0	0	0	0	0	0	0	0	0	0	0	0	0	0	0	0	0	0	0	0	0	0	0	0	0	0	0	0	0	0	0	0	0	0
6522c02f36449942f89d91de20462e01	183	203	359	234	230	180	92	174	150	195	0	0	0	0	0	0	0	0	0	0	0	0	0	0	0	0	0	0	0	0	0	0	0	0	0	0	0	0	0	0	0	0	0	0	0	0	0	0	0
26fa91947b4dddc8b9a9e223e591da43	0	0	0	0	0	0	0	0	0	0	0	0	0	0	0	0	0	0	0	0	0	0	0	0	0	0	0	0	0	0	0	0	0	0	0	0	0	0	0	0	0	0	0	0	0	0	0	0	8
6dd1ad5184c622546501b21789251220	0	0	0	0	0	0	0	0	0	0	0	0	0	0	0	0	0	0	0	0	0	0	0	0	0	0	0	0	0	0	0	0	0	0	0	29	0	0	0	0	0	0	17	12	0	0	0	0	0
230d5add143d7696ca664fe74eecd162	0	0	0	0	0	0	0	0	0	0	0	0	0	0	0	0	0	0	0	0	0	0	0	0	0	0	0	0	0	0	0	0	0	0	0	0	0	0	0	0	150	107	167	126	180	237	240	165	313
c5637fc8161634a324c3d1353c7313e0	0	0	0	0	0	0	0	0	0	0	0	0	0	0	0	0	0	0	0	0	0	0	0	0	0	0	0	0	0	0	0	0	0	0	0	0	0	0	0	0	0	0	0	0	0	0	0	0	10
80e7566a37dc5af4ca91a763cb2a75fc	0	0	0	0	0	0	0	0	0	0	0	0	0	0	0	0	0	0	0	0	0	16	0	0	0	0	0	0	0	0	0	0	0	0	0	0	0	0	0	0	0	0	0	0	0	0	0	0	0
001797ec4e6452f0d17f1cc90070050b	0	0	0	0	0	0	0	0	0	0	0	0	0	0	0	0	0	0	0	0	280	234	437	564	246	342	310	342	291	317	373	252	281	332	40	328	303	304	387	293	0	0	0	0	0	19	13	0	21
dfaea05d4130069c040bda706946075a	0	0	0	0	0	0	0	0	0	0	0	0	0	0	0	0	0	0	0	0	0	0	0	0	0	0	0	0	0	0	21	38	21	33	17	20	8	29	35	27	20	0	0	16	0	0	0	11	0
6b939bf8e9f8a781822abc7bb98ba2d5	0	0	0	0	0	0	0	0	0	0	0	0	0	0	0	0	0	0	0	0	0	0	0	0	0	0	0	0	0	0	148	130	119	164	70	178	120	187	175	181	0	0	0	0	0	0	0	0	0
b042ec18ca162e2b38f97bedf7bc4985	0	0	0	0	0	0	0	0	0	0	0	0	0	0	0	0	0	0	0	0	0	0	0	0	0	0	0	0	0	0	0	0	0	0	0	0	0	2	0	0	0	0	0	0	0	0	0	0	0
541dc035363c76ac19c39834d3e64490	0	0	0	0	0	0	0	0	0	0	0	0	0	0	0	0	0	0	0	0	0	0	0	0	0	0	0	0	0	0	0	0	0	0	0	0	0	0	0	0	0	0	0	0	0	2	0	0	0
222d1bbf3d86d05850d3e471199ddbc5	0	0	0	0	0	0	0	0	0	0	0	0	0	0	0	0	0	0	0	0	0	0	0	0	0	0	0	0	0	0	0	0	0	0	0	0	0	0	0	0	0	0	0	2	0	0	0	0	0
77a1fe13e4d31b0ae1c4ad91c021d172	0	0	0	0	26	0	0	0	0	0	0	0	0	0	0	0	0	0	0	0	0	0	0	0	0	0	0	0	0	0	0	0	0	0	0	0	0	0	0	0	0	0	0	0	0	0	0	0	0
1f9f18946ace00efb0b9ee5e9cdc09a9	0	0	0	0	0	0	0	0	0	0	0	0	0	0	0	0	0	0	0	0	0	0	0	0	0	0	0	0	0	0	22	20	12	27	14	23	16	28	27	23	0	25	0	15	0	0	20	17	0
8ad31c166531c98793c3dc280cdb0d63	0	0	0	0	0	0	0	0	0	0	55	0	0	0	0	0	0	0	54	0	0	0	0	0	0	0	0	0	0	0	0	0	0	0	0	0	0	0	0	0	0	0	0	0	0	0	0	0	0
c9e4c07a4eb0c22605afb01c92f68b66	0	0	0	0	0	0	0	0	0	0	0	0	0	0	0	0	0	0	0	0	0	0	0	0	0	0	0	0	0	0	0	0	0	0	0	0	0	0	0	0	0	0	0	0	0	0	0	0	0
ec69cebbddacbd7471c6c53b54faa594	0	0	0	0	23	15	38	0	12	0	0	0	0	0	0	0	0	0	0	0	0	0	0	0	0	0	0	0	0	0	0	0	0	0	0	0	0	0	0	0	0	0	0	0	0	0	0	0	0
525ff3d9bdbbd0f8206d4b8ce0359e73	10	0	0	0	0	0	0	0	0	0	0	0	0	0	0	0	0	0	0	0	0	0	0	0	0	0	0	0	7	0	0	8	0	0	0	0	0	0	0	0	0	0	0	0	0	0	0	0	0
8c8b0cc21659d465388a323230e250b7	0	0	0	0	0	0	0	0	0	0	0	0	0	0	0	0	0	0	0	0	0	0	0	0	0	0	0	0	0	0	0	0	0	0	0	0	0	0	0	0	2	0	0	0	0	0	0	0	0
44defa0d12261a75394a10a0aee401f3	0	0	0	0	0	0	0	0	0	0	0	0	0	0	0	0	0	0	0	0	0	0	0	0	0	0	0	0	0	0	0	0	0	0	0	0	0	0	0	0	0	0	0	0	0	0	0	0	0
821f760d5ff67fb5fd55f13d28b2fc98	0	0	0	0	0	0	0	0	0	0	0	0	0	0	0	0	0	0	0	0	0	0	0	0	0	0	0	0	0	0	0	0	0	0	10	0	0	0	0	0	0	0	0	0	0	0	0	12	0
5a1ec86132bbe37769909a5248ac68cb	0	0	0	0	0	0	0	0	0	0	0	0	0	0	0	0	0	0	0	0	12	0	27	46	0	15	0	23	12	0	0	0	0	0	0	0	0	0	0	0	0	0	0	0	0	0	0	0	0
075a0c5a0020a2f2553f34fa83035eee	0	0	0	0	0	0	0	0	0	0	0	0	0	0	0	0	0	0	0	0	43	46	41	85	32	39	42	44	0	53	0	0	0	0	0	0	0	0	0	0	0	0	0	0	0	0	0	0	0
b63258bb2a243c6f3839a36750dd983e	0	0	0	0	0	0	0	0	0	0	0	0	0	0	0	0	0	0	0	0	0	0	0	0	0	0	0	0	0	0	0	0	0	0	0	0	0	0	0	0	0	0	0	0	0	0	0	0	0
28b0384d3bbef73f18fdb2843945535a	0	0	0	0	0	0	0	0	0	0	0	0	0	0	0	0	0	0	0	0	0	0	0	0	0	0	0	0	0	0	0	0	0	0	0	0	0	0	0	0	0	0	0	0	0	0	0	0	0
ae205a325f11f1e66009bc5e4793fb3f	308	520	427	308	368	361	245	467	372	409	0	0	49	47	0	0	0	0	17	0	193	86	251	227	62	45	108	49	323	171	0	0	0	0	0	0	0	0	0	0	0	0	0	0	0	0	0	0	0
fe0d4538e5312b6ee8e7d0af901d4dfb	0	0	0	0	0	0	0	0	0	0	0	0	0	0	0	0	0	0	0	0	127	94	0	0	0	0	0	0	0	0	0	0	0	0	0	0	0	0	0	0	0	0	0	0	0	0	0	0	0
0a8f760c66a48d1be234e66c50ca7f86	0	0	0	0	0	0	0	0	0	0	0	0	0	0	0	0	0	0	0	0	0	0	0	0	0	0	0	0	0	0	0	0	0	0	0	0	0	0	0	0	0	0	0	0	0	0	0	0	0
4e5af0f2cca2e08ce5d3556a013bd5d4	0	0	0	0	0	0	0	0	0	0	0	0	0	0	0	0	0	0	0	0	0	0	0	0	0	0	0	0	0	0	0	0	0	0	0	0	0	0	0	0	113	0	74	143	97	132	139	109	109
24488d568c21ff38eea692f2d2eaac1d	0	0	0	0	0	0	0	0	0	0	0	0	0	0	0	0	0	0	0	0	28	10	27	23	29	21	24	23	0	18	19	0	17	0	0	7	0	5	13	13	0	0	0	0	0	0	30	0	33
4bba954d0b67154c2331b558073be6c2	0	0	0	0	0	0	0	0	0	0	0	0	0	0	0	0	0	0	0	0	0	0	0	0	0	0	0	0	0	0	11	12	31	0	0	0	13	17	16	26	0	0	0	0	0	0	0	0	0
d88db8b045aa22739f377835319b1241	0	0	0	0	0	0	0	0	0	0	0	0	0	0	0	0	0	0	0	0	0	0	0	0	0	0	0	0	0	0	0	0	0	0	0	0	0	0	0	0	0	0	0	0	0	0	0	0	0
2c46df8e6e49245a0bf6159097bee6f0	0	0	0	0	0	0	0	0	0	0	0	0	0	0	0	0	0	0	0	0	0	0	0	0	0	0	0	0	0	0	0	0	26	10	0	0	0	0	0	0	0	0	0	0	0	0	0	0	0
d177b54c5598df51dd23f8b320e95584	0	0	0	0	0	0	0	0	0	0	0	0	0	0	0	0	0	0	0	0	0	0	0	0	0	0	0	0	0	0	0	0	6	0	0	0	0	0	0	0	0	0	0	0	0	0	0	0	0
e32433e48177e68e0c9d2b87043f44d3	0	0	0	0	0	0	0	0	0	0	0	0	0	0	0	0	0	0	0	0	0	0	0	0	0	0	0	0	0	0	0	0	0	56	0	0	0	0	0	46	0	0	0	0	0	0	0	0	0
945da2eff0cb3bcca657b13fb7708fcf	0	0	0	0	0	0	0	0	0	0	0	0	0	0	0	0	0	0	0	0	0	0	0	0	0	0	0	0	0	0	0	0	0	0	0	0	0	0	0	2	0	0	0	0	0	0	0	0	0
a700477f8b14eb8b8a2aa29983a86ace	0	0	0	0	0	0	0	0	0	0	0	0	0	0	0	0	0	0	0	0	0	0	0	0	0	0	0	0	0	0	0	0	0	0	0	0	0	0	0	0	0	0	0	0	0	19	28	0	0
84f3470333d8bff9fefc67b12a576b4f	0	0	0	0	0	0	0	0	0	0	0	0	0	0	0	0	0	0	0	0	0	0	0	0	0	0	0	0	0	0	0	0	0	0	0	0	0	0	0	0	0	0	0	0	0	0	0	0	0
94d460e3f00d1ecd44eb019c2013e1ff	71	130	234	177	192	118	140	197	204	211	0	0	21	19	0	18	0	0	0	0	102	66	205	198	79	119	54	49	49	70	0	0	0	0	0	61	0	0	0	98	0	0	49	0	49	0	35	29	0
bc1d18d7620f8c3f67f40dd1be0445ad	0	0	0	0	0	0	0	0	0	0	0	0	0	0	0	0	0	0	0	0	0	0	0	0	0	0	0	0	0	0	0	0	0	0	0	0	0	0	0	0	0	0	0	0	0	0	0	0	0
141a2f8170833ac4c9412649a60d490b	0	0	0	0	0	0	0	0	0	0	0	0	0	0	0	0	0	0	0	0	0	0	0	0	0	0	22	0	0	0	0	0	0	0	0	0	0	0	0	0	0	0	0	0	0	0	0	0	0
2355b7e6a41587605969225711655989	161	110	157	162	123	132	124	132	122	185	0	63	38	145	47	80	108	53	94	96	0	0	0	0	0	0	0	0	0	0	0	0	0	0	0	0	0	0	0	0	66	183	64	193	87	0	205	92	185
46fa1f8e1f501cdeec2c3e2070a32598	0	0	0	40	137	112	0	31	0	0	0	0	0	29	0	0	0	0	81	25	66	0	0	0	35	0	65	60	36	77	0	0	0	0	0	0	0	0	0	0	53	0	0	0	58	0	0	45	0
25138f0c0e9de5cfa679917d7f86711f	0	0	0	0	0	0	0	0	0	0	0	0	0	0	0	0	0	0	0	0	0	0	0	0	0	0	0	0	0	0	0	0	0	0	0	0	0	0	0	0	0	0	0	0	0	0	0	0	0
ae911d670bbd60489bcb81e54addd675	0	0	9	0	0	0	0	0	30	26	28	17	30	48	13	0	11	0	0	16	0	0	0	0	0	0	0	0	0	0	0	0	0	0	0	0	0	0	0	0	0	0	0	0	0	0	0	0	0
e62028753768cf1a642cfce65bc5a4b1	0	0	0	0	0	0	0	0	0	0	0	0	0	0	0	0	0	0	0	0	0	0	0	0	0	0	0	0	0	0	0	0	0	0	0	0	0	0	0	0	0	0	0	0	0	22	9	0	17
0c5de8a90f0392170d482efb71c2bb68	0	0	0	0	0	0	0	0	0	0	0	0	0	0	0	0	0	0	0	4	0	0	0	0	0	0	0	0	0	0	0	0	0	0	0	0	0	0	0	0	0	0	0	0	0	0	0	0	0
2f3e6c8ebdec2add0a9d425426d55084	0	0	0	0	0	0	0	0	0	0	0	0	0	0	0	0	0	0	0	0	0	0	0	0	0	0	0	0	0	0	0	0	0	0	0	0	0	0	0	0	0	0	0	0	0	0	0	0	0
6236c54d2cc0de66c3642f4aeab7bfc6	0	0	0	0	0	0	0	0	0	0	92	81	99	69	89	114	0	69	86	87	0	0	0	53	30	0	0	0	0	71	0	0	0	0	0	0	0	0	0	0	0	0	0	0	0	0	0	0	0
70ce7565482920ef07aa7c918cc6edf5	26	80	49	85	195	159	63	26	32	105	0	0	0	0	0	0	0	0	0	0	0	0	0	0	0	0	0	0	0	0	0	0	0	0	0	0	0	0	0	0	0	0	0	0	0	0	0	0	0
92ba670ea7d05f9e070126fa37a4accc	0	0	0	0	0	0	0	0	0	0	13	0	0	0	5	0	0	0	0	5	0	0	0	0	0	0	0	0	0	0	0	0	0	0	0	0	0	0	0	0	0	0	0	0	0	0	0	0	0
6c974ea7a9da6173823cff6ece79dcf2	0	0	0	0	0	0	0	0	0	0	0	0	0	0	0	0	0	0	0	0	0	0	0	0	0	0	0	0	0	0	0	0	0	0	0	0	0	0	0	0	0	0	0	0	0	0	0	0	0
b22083ec6c9fd63dcf1605926d3b4350	0	0	0	0	0	0	0	0	0	0	0	0	0	0	0	0	0	0	0	0	0	0	0	0	0	0	0	0	0	0	0	0	0	0	0	0	0	0	0	0	0	0	0	0	9	0	0	0	18
5d1ad1c454fbe065fadd297f854a90b4	0	0	0	0	0	0	0	0	0	0	0	0	0	0	0	0	0	0	0	0	0	0	0	0	46	0	0	0	0	0	0	0	0	0	0	0	0	0	0	0	0	0	0	0	0	0	0	0	0
b2c825ac5d0f00b5d1217eff19ff6901	0	0	0	0	0	0	0	0	0	0	0	0	3	0	0	0	0	0	0	0	0	0	0	0	0	0	0	0	0	0	0	0	0	0	0	0	0	0	0	0	0	0	0	0	0	0	0	0	0
35f310a39f90ec3fbeea648e8d1e331b	0	0	0	0	0	0	0	0	0	0	0	0	0	0	0	0	0	0	10	0	0	0	0	0	0	0	0	0	0	0	0	0	0	0	0	0	0	0	0	0	0	0	0	0	0	0	0	0	0
6cf90445a1d66619c5c9bc35ba7b7964	0	0	0	0	0	0	0	0	0	0	0	0	0	0	0	0	0	0	0	0	0	0	0	3	0	0	0	0	0	0	0	0	0	0	0	0	0	0	0	0	0	0	0	0	0	0	0	0	0
28f084fc50db27fb957d971d9426b483	0	0	0	0	0	0	0	0	0	0	0	0	0	0	0	0	0	0	0	0	0	0	0	0	0	0	0	0	0	0	0	0	0	0	0	0	0	0	0	0	0	0	0	0	0	0	0	0	0
da7f9960d0e2f6901a9190ddb3330e6f	0	0	0	0	0	0	0	0	0	0	0	0	0	0	0	0	0	0	0	0	0	0	0	0	0	0	0	0	0	0	0	0	0	0	0	0	0	0	0	0	12	11	16	0	0	34	26	0	17
2fffaf40c3051b1f11233ad77dedad0a	0	0	0	0	0	0	0	0	0	0	0	0	0	0	0	0	0	0	0	0	0	0	0	0	0	0	0	0	0	0	0	0	0	0	0	0	0	0	0	0	0	0	0	0	0	0	0	0	0
78f0593bfff28745eac6fa5d3bba39b2	0	0	0	0	0	0	0	0	0	0	0	0	0	0	0	0	0	0	0	0	0	0	0	0	0	0	0	0	0	11	0	0	0	0	0	0	0	0	0	0	0	0	0	0	0	0	0	0	0
50e2bb7bc9ea7bf030e66475f3ea4b69	0	0	0	0	0	0	0	0	0	0	0	0	0	0	0	0	0	0	0	0	0	0	0	0	0	0	0	0	0	0	0	0	0	0	0	0	0	0	0	0	65	11	26	34	90	36	47	31	54
5d2af66ea92d7c733f985e53dce445e0	0	0	0	0	0	0	0	0	0	0	0	0	0	0	0	0	0	0	0	0	0	0	0	0	0	0	0	0	0	0	0	0	0	0	0	0	0	0	0	0	0	0	0	0	8	0	0	0	0
ccce51c25941412f642b507e90e88cec	0	0	0	0	0	0	0	0	0	0	0	0	0	0	0	0	0	0	0	0	0	0	0	0	0	0	0	0	0	0	0	0	0	0	0	0	0	0	0	0	0	0	0	0	0	0	0	0	0
5e403d3c8e0ce2976711db752c07a754	0	0	0	0	0	0	0	0	0	0	0	0	0	0	0	0	0	0	0	0	0	0	0	0	0	0	0	0	0	0	0	0	0	0	0	0	0	0	0	0	0	0	0	0	0	0	0	0	9
dc03c7535d584b3159571cb8c22c37da	0	0	0	0	0	0	0	0	0	0	0	0	0	0	0	0	0	0	19	0	0	0	0	0	0	0	0	0	0	0	0	0	0	0	0	0	0	0	0	0	0	0	0	0	0	0	0	0	0
8fb7baaf54d0a82fa3e55f5e781b28cd	397	543	330	616	504	425	401	770	372	534	409	187	661	485	397	303	316	276	696	501	312	466	308	368	216	241	262	306	316	277	439	327	481	295	320	421	192	366	383	394	557	304	649	551	504	264	546	369	410
34dc7b6e8205f8d0107b8b2a7ceb47e5	0	0	0	0	0	0	0	0	0	0	0	0	0	0	0	0	0	0	0	0	0	0	0	0	0	0	0	0	0	0	0	0	0	0	0	0	0	0	0	0	0	0	0	0	0	0	0	0	0
2b80acaafeb8b2ce178c594957295d08	0	0	0	0	0	0	0	0	0	0	0	0	0	0	0	0	0	0	0	0	0	0	0	0	0	0	0	0	0	0	0	0	0	0	0	0	0	0	0	6	0	0	0	0	0	0	0	0	0
5374b5b4a937c06d35be5284ad95bd7b	0	0	0	0	0	0	0	0	0	0	0	0	49	0	52	0	0	0	80	0	0	0	0	0	0	0	0	0	0	0	0	0	0	0	0	0	0	0	0	0	0	0	0	0	0	0	0	0	0
dfe3add94271f90aa686a17fb375837f	0	0	0	0	0	0	0	0	0	0	0	0	0	0	0	0	0	0	0	0	0	0	0	0	0	0	0	0	0	0	0	0	0	0	0	0	0	0	0	0	0	0	0	0	0	0	0	0	0
6d6065be06cb50887d6caf7610df228e	0	0	0	0	0	0	0	0	0	0	0	0	0	0	0	0	0	0	0	0	0	0	0	0	0	0	0	0	0	0	0	0	0	0	0	0	0	0	0	0	0	11	0	0	0	28	0	0	0
fd6ff9f66e32e9115e1aa66f16dfbb7e	0	0	0	0	0	0	0	0	0	0	0	0	0	0	0	0	0	0	0	0	0	0	0	0	0	0	0	0	0	0	0	0	0	0	0	0	0	0	0	0	0	0	0	0	0	0	0	0	7
c9cd4fcfeb5e23806838e36b494a4bf1	0	0	0	0	0	0	0	0	0	0	0	0	0	0	0	0	0	0	0	0	0	0	0	0	0	0	0	0	0	0	0	0	0	0	0	0	0	0	0	0	0	0	0	0	42	0	0	0	0
295b01fb9edc5a3f33548c34ef57c823	0	0	0	0	0	0	0	0	0	0	0	0	0	0	0	0	0	0	0	0	0	0	0	0	0	0	0	0	0	0	0	0	0	0	0	0	0	0	0	0	0	0	0	0	2	0	0	0	0
c8d61b61cf80e0b1ed84daf101bf8eca	0	0	0	0	0	0	0	0	0	0	0	0	0	0	0	0	0	0	0	0	0	0	0	0	0	0	0	0	0	0	0	0	0	0	0	0	0	0	0	0	0	0	0	0	0	0	0	0	0
4f39a22594c0bf5cae1b0893f8a44245	338	372	327	385	398	313	230	509	380	409	187	140	193	279	310	139	202	198	293	183	219	243	288	210	242	256	223	107	217	278	283	280	316	281	266	266	243	314	371	330	593	384	473	544	407	442	539	531	537
2c82836accd4e2f1088cb3c1a20da1e7	0	0	0	0	0	0	0	0	0	0	0	0	0	0	0	0	0	0	0	0	0	0	0	0	0	0	0	0	0	0	0	0	0	0	0	0	0	0	0	0	0	0	0	0	0	0	0	0	0
cec07bb3099600cfaaf0541ed0134137	0	0	0	0	0	0	0	0	0	0	0	0	0	0	0	0	0	0	0	0	0	0	0	0	0	0	0	0	0	0	0	0	0	0	0	0	0	0	0	0	0	0	0	0	0	0	0	0	0
4ba8587271b1fc98548921e618fa86ed	25	32	35	67	33	45	21	37	48	72	0	0	0	48	0	0	0	0	0	0	135	0	120	119	204	19	272	83	73	83	0	102	156	0	0	119	0	17	115	0	154	75	142	129	138	137	213	157	154
0220d5922f9c52121d19ccb4d8b49280	0	0	0	0	0	0	0	0	73	0	84	0	106	94	98	106	0	0	69	111	0	0	0	0	0	0	0	0	0	0	0	0	40	0	0	0	0	0	29	32	0	0	0	0	0	0	0	0	0
66dcf898c76a0d1bbb34efc3ecab24c2	0	0	0	0	0	0	0	0	0	0	0	0	0	0	0	0	0	0	0	0	0	0	0	0	0	0	0	0	0	0	0	0	0	0	0	0	0	0	0	0	0	0	0	0	0	0	0	0	0
af872b15831bde8956f7994779993c9b	0	0	0	0	0	0	0	0	0	0	96	0	88	91	0	38	34	20	77	68	0	0	0	0	0	0	0	0	0	0	0	0	0	0	0	0	0	0	0	0	0	0	0	0	0	0	0	0	0
392f0ace672c574d88d239ecdc9d4825	0	0	0	0	0	0	0	0	0	0	0	0	0	0	0	0	0	0	0	0	40	20	68	50	14	23	11	27	15	32	0	0	0	0	0	0	0	0	0	0	0	0	0	0	0	0	0	0	0
a11374d35a5133632edbb586de4cb8c4	0	0	19	0	0	0	0	0	0	0	0	0	0	0	0	0	0	0	0	0	41	0	0	0	0	0	38	0	70	0	29	0	0	0	0	0	0	0	0	0	84	0	0	81	0	0	0	83	0
cbe540cdbd4ae2eb17449f3dd0a472ae	0	0	0	0	0	0	0	0	0	0	0	0	0	0	0	0	0	0	0	0	0	0	0	0	0	0	0	0	0	0	59	42	69	46	51	41	49	62	50	60	21	18	0	0	0	0	34	0	40
f63ca39d74eea825f82c18ae0f042379	0	0	0	0	0	0	0	0	0	0	0	0	0	0	0	0	0	0	0	0	0	0	0	0	0	0	0	0	0	0	0	0	0	0	0	0	0	0	0	0	0	0	0	0	0	0	0	0	0
a41f6757539b03f22b6d1d822b77aab7	0	0	0	0	0	0	0	0	0	0	0	0	0	0	0	0	0	0	0	0	0	0	0	0	0	0	0	0	0	0	0	0	0	0	0	0	0	0	0	0	0	0	0	0	0	0	0	0	0
ac28b0b383c384a7dc79fe2eb88f3438	23	0	0	81	46	33	39	0	27	78	0	0	0	0	0	0	0	0	0	0	0	18	14	22	0	0	0	31	0	20	11	0	0	0	0	0	0	6	0	0	0	0	0	0	0	0	0	0	0
8804423f648a0bf927d0f087c28f5cfe	0	0	0	0	0	0	0	0	0	0	0	0	0	0	0	0	0	0	0	0	0	0	0	0	0	0	0	0	0	0	0	0	0	0	0	0	0	0	0	0	0	0	0	0	0	0	0	0	17
a90ae0c0cc40565d8a2ce50a3e37ce96	0	0	0	0	0	0	0	0	0	0	0	0	0	0	0	0	0	0	0	0	0	0	0	0	0	0	0	0	0	0	0	0	0	0	0	0	0	0	0	0	0	0	43	65	96	75	43	42	35
38139963f6a95ecefed4b9a0245da06f	329	271	160	417	372	480	179	242	408	388	0	0	0	0	0	0	0	0	0	0	77	43	69	67	47	0	38	0	51	30	180	203	148	173	154	201	136	151	196	176	0	0	0	0	0	0	0	0	0
78207f93e496314f8ba4be110b7a8e33	0	0	0	0	0	0	0	0	0	0	0	0	0	0	0	0	0	0	0	0	0	0	0	0	0	0	0	0	0	0	24	0	25	0	2	10	21	21	20	31	0	0	0	0	0	0	0	0	0
c26d9a6dbfd203fc1f71f71f8e3127a2	25	0	0	7	0	21	0	17	43	7	0	0	0	0	0	0	0	0	0	0	0	0	0	0	0	0	0	0	0	0	0	0	0	0	0	0	0	0	0	0	0	0	0	0	0	0	0	0	0
e440a3fa030437535aaafb7844134f80	0	0	0	53	0	43	0	38	0	0	0	0	0	0	0	0	0	0	0	0	0	0	0	0	0	0	0	35	0	33	0	0	0	0	0	40	0	0	0	0	0	0	0	0	0	0	0	32	0
7e7b0b93453eeac20ff81828091c6af3	0	0	0	0	0	0	0	0	0	0	0	0	0	0	0	0	0	0	0	0	0	0	0	0	0	0	0	0	0	0	39	29	77	33	0	0	0	27	0	82	0	0	0	0	0	0	0	0	0
2b8ac3a7863fd7192372c22fc2f1889c	0	0	0	0	0	0	0	0	0	0	0	0	0	0	0	0	0	0	0	0	0	0	0	0	0	0	0	2	0	0	0	0	0	0	0	0	0	0	0	0	0	0	0	0	0	0	0	0	0
b7b7229aca78ad89348ca52e7b7dd507	0	0	0	0	0	0	0	0	0	0	0	0	0	0	0	0	0	0	0	0	0	0	0	0	0	0	0	0	0	0	0	0	0	0	0	0	0	0	0	0	0	0	0	0	0	0	0	0	0
d7adc1748f5792da0da35eda32099d69	0	0	0	0	0	0	0	0	0	0	0	0	0	0	0	0	0	0	0	0	0	0	0	0	0	0	0	0	0	0	0	0	0	0	0	0	0	0	0	0	0	0	0	0	0	0	0	0	0
f46a7c2700616d281d9c798ce8a91e4d	32	0	29	0	65	0	36	49	0	0	155	0	123	105	106	121	97	57	198	85	0	0	0	0	0	0	0	0	0	0	42	0	0	0	0	0	0	53	0	0	64	36	48	38	41	76	62	71	70
ad4f26ed2083983412802923b7b47c4d	0	0	0	0	0	0	0	0	0	0	0	0	0	0	0	0	0	0	0	0	0	0	0	0	0	0	0	0	0	0	0	0	0	0	0	0	0	0	0	0	0	0	0	0	0	0	0	0	0
d675d2c54030d4e46fc109fdb5acae8a	0	0	0	0	0	0	0	0	0	10	0	0	0	0	0	0	0	0	0	0	0	0	0	0	0	0	0	0	0	0	0	0	0	0	0	0	0	0	0	0	0	0	0	0	0	0	0	0	0
513c28d348a489d80cb16a5d3db00bee	0	0	0	0	0	0	0	0	0	0	0	0	0	0	0	0	0	0	0	0	0	0	0	0	0	0	0	0	0	0	0	0	0	0	0	0	0	0	0	0	0	0	0	0	0	0	0	0	0
54d1d1002518665a26633055c7216fd6	0	0	0	0	0	0	0	0	0	0	0	0	0	0	0	0	0	0	0	0	0	0	0	0	0	0	0	0	0	0	140	104	200	126	0	131	72	225	127	128	0	0	0	0	0	0	0	0	0
85fa39bf7002ae158ada859b3f096178	0	0	0	0	0	0	0	0	0	0	0	0	0	0	0	0	0	0	0	0	0	0	0	0	0	0	0	0	0	0	0	0	0	0	0	0	0	0	0	0	0	0	0	0	0	0	0	0	0
45905956b62012390f7fa07e457ec7e8	0	0	0	0	0	0	0	0	0	0	0	0	0	0	0	0	0	0	0	0	0	0	0	0	0	0	0	0	0	0	0	0	0	0	0	0	0	0	0	0	0	0	0	0	0	0	0	0	2
49b7510979aadd3dd3a88b8629560a3d	0	0	0	4	0	0	0	0	0	0	0	0	0	0	0	0	0	0	0	0	0	0	26	6	21	15	0	0	0	0	0	0	0	0	0	0	0	0	0	0	0	0	0	0	14	7	15	17	26
d934606037a3fea37fe0a9ac1f9ec34a	0	0	0	0	0	9	0	0	0	11	0	0	0	0	0	0	0	0	0	0	0	0	0	0	0	0	0	0	0	0	0	0	0	0	0	0	0	0	0	0	0	0	0	0	0	0	0	0	0
c31356411cf38add9448a81b0c15a056	0	0	0	0	0	0	0	0	0	0	0	0	0	0	0	0	0	0	0	0	0	0	0	0	0	0	0	0	0	0	0	0	0	0	0	0	0	0	0	0	0	0	0	0	0	0	0	0	11
1c83da3dfeeb6028636426d107814fca	0	0	0	0	0	0	0	0	0	0	0	0	0	0	0	0	0	0	0	0	0	0	0	0	0	0	0	0	0	0	0	0	0	0	0	0	0	0	0	0	0	0	0	0	0	0	0	0	0
269efc6862e35e436ffdada5ca910dce	0	0	0	0	0	0	0	0	0	0	0	0	0	0	0	0	0	0	0	0	0	0	0	0	0	0	0	0	0	0	0	0	0	0	0	0	0	0	0	0	0	0	0	0	0	0	0	0	0
7065de2cc0b621e8a794328095c3a82a	0	0	0	0	0	0	0	0	0	0	0	0	0	0	0	0	0	0	0	0	0	0	0	0	0	0	0	0	0	0	0	0	0	0	0	0	0	2	0	0	0	0	0	0	0	0	0	0	0
f326623afbab77f1014c475a509b0358	66	75	94	137	76	74	59	115	40	67	0	2	0	0	0	0	0	0	0	0	0	126	261	89	112	104	0	0	76	0	95	43	125	116	41	91	34	130	64	79	130	113	60	87	94	91	140	160	138
5b9ed83afb5b1dee2129188263aeaacb	0	0	0	0	0	0	0	0	0	0	0	0	0	0	0	0	0	0	0	0	0	0	0	0	0	0	0	0	0	0	0	0	0	0	0	0	0	0	0	0	36	53	38	47	44	35	0	54	46
8bfd28914079bbb702dfedee2691bffd	0	0	0	0	0	0	0	0	0	0	0	0	0	0	0	0	0	0	0	0	2	0	0	0	0	0	0	0	0	0	0	0	0	0	0	0	0	0	0	0	0	0	0	0	0	0	0	0	0
9894fef2ba0a9a719edf19773ec95dcc	0	0	0	0	0	0	0	0	0	0	0	0	0	0	0	0	0	0	0	0	0	0	0	0	0	0	0	0	0	0	0	0	0	0	0	0	0	0	0	0	170	108	120	138	145	83	191	176	117
49505969ae74ad92df68ee0308b58822	0	0	0	0	0	0	0	0	0	0	0	0	0	0	0	0	0	0	0	0	0	0	0	0	0	0	0	0	0	0	0	0	0	0	0	0	0	0	0	0	0	0	0	0	0	0	0	0	0
a7d4bf9dc0317f89448e539965d9d6b2	0	0	0	0	0	0	0	0	0	0	0	0	0	0	0	0	0	0	0	0	0	0	0	0	0	0	0	0	0	0	0	0	0	0	0	0	0	0	0	0	0	0	0	0	0	0	0	0	0
d37004bec4a699d879e4a103cf55a859	0	0	0	0	0	0	0	0	0	0	0	0	0	0	0	0	0	0	0	0	12	0	0	0	0	20	27	0	0	0	0	0	0	0	0	0	0	0	0	0	0	0	0	0	0	0	0	0	0
4fb054c3021ef876fceb773a9841c5f2	0	0	0	0	0	0	0	0	0	0	0	0	0	0	0	0	0	0	0	0	0	0	0	0	0	0	0	0	0	0	0	0	4	0	0	0	0	0	0	0	0	0	0	0	0	0	0	0	0
35b8ba2ead5106d97b2310f2dc2ea129	0	0	0	0	0	0	0	0	0	0	0	0	0	0	0	0	0	0	0	0	0	0	0	0	0	0	0	0	0	0	0	0	0	0	0	0	0	0	0	0	0	0	0	0	0	0	0	0	0
0fee8c3d400860c5a5e248ae39804379	0	0	0	0	0	0	0	0	0	0	0	0	0	0	0	0	0	0	0	0	0	0	0	0	0	0	0	0	0	0	0	0	0	0	0	0	0	0	0	0	9	81	0	0	0	0	9	22	0
74f5cebe4293e760eac867c5d34f402f	0	0	0	0	0	0	0	0	0	0	0	0	0	0	0	0	0	0	0	0	0	0	0	0	0	0	0	0	0	0	0	0	0	0	0	0	0	0	0	0	0	0	0	0	0	0	0	0	0
c8a1c43dbc61fe4be94160ebfcddda76	0	0	0	0	0	0	0	0	0	0	0	0	0	0	0	0	0	0	0	0	0	0	0	0	0	0	0	0	0	0	0	0	0	0	0	0	0	0	0	0	0	0	0	0	0	0	0	0	0
855c2e9a4c2d0a1d6066a06193a81943	0	0	0	0	0	0	0	0	0	0	0	0	0	0	0	0	0	0	0	0	0	0	0	0	0	0	0	0	0	0	0	0	0	0	0	0	0	0	0	0	0	0	0	0	0	0	0	0	0
b00a1b10b6c7995bb0b05f99f7683764	0	0	0	0	0	0	0	0	0	0	0	0	0	0	0	0	0	0	0	0	0	0	0	0	0	0	0	0	0	0	0	0	0	0	0	0	0	0	0	0	0	0	0	0	0	0	0	0	0
d2a07038a59de92de2a0c227d5ce4036	0	0	0	0	0	0	0	0	0	0	0	0	0	0	0	0	0	0	0	0	0	0	31	42	0	0	0	0	0	16	0	0	0	58	20	0	0	0	0	0	0	0	11	25	0	0	27	25	19
aed5506950410ff47981f2d45aee75ca	0	0	0	0	0	0	0	0	0	0	0	0	0	0	0	0	0	0	0	0	39	25	51	39	21	0	0	32	46	34	0	0	0	0	0	0	0	0	0	0	0	0	0	0	0	0	0	0	0
0e4e155e639f659c59d846acc6b5e726	0	0	0	0	0	0	0	0	0	0	0	0	0	0	0	0	0	0	0	0	0	0	0	0	0	0	0	0	0	0	0	0	0	0	0	0	0	0	21	0	0	0	0	0	0	0	0	0	0
a283747e3f5dde7b5a70ea588802cea2	0	0	0	0	0	0	0	0	0	0	0	0	0	0	0	0	0	0	0	0	0	0	0	0	0	0	0	0	0	0	0	0	0	0	0	0	0	0	0	0	0	0	0	0	15	6	0	0	13
a53dd9ab92888a80c4972734523b29b3	0	0	0	0	0	0	0	0	0	0	0	0	0	0	0	0	0	0	0	0	0	0	0	0	0	0	0	0	0	0	0	0	0	0	0	0	0	0	0	0	17	0	0	0	9	25	0	14	46
1732c9eab6a0eac1c5624ee267c19767	0	0	0	0	0	0	0	0	0	0	0	0	0	0	16	46	0	0	0	0	0	0	0	0	0	0	0	0	0	0	0	0	0	0	0	0	0	0	0	0	0	0	0	0	0	0	0	0	0
621a2243f64cf0cf293585f5a77a0519	0	0	0	0	0	0	0	0	0	0	0	0	0	0	0	0	0	0	0	0	0	0	0	0	0	0	0	0	0	0	0	0	0	0	0	0	0	0	0	0	19	0	0	0	38	20	15	22	34
2906a5d1be42604d1c7fcebb87bdbe72	0	0	0	0	0	0	0	0	0	0	0	0	0	0	0	0	0	0	0	0	0	0	0	0	0	0	0	0	0	0	0	0	0	0	6	0	0	0	0	0	0	0	0	0	0	0	0	0	0
108b62f6d43d458f8a7cc9d7e7148359	0	0	0	0	0	0	0	0	0	0	0	0	0	0	0	0	0	0	0	0	0	0	0	0	0	0	0	0	0	0	0	0	26	0	0	0	0	10	0	0	0	0	0	0	0	21	0	0	0
48489053ee25062b107ea2c9e70d99c5	0	0	0	0	0	0	0	0	0	0	0	0	0	0	0	0	0	0	0	0	0	0	0	0	0	0	0	0	0	0	0	0	0	0	0	0	0	0	0	0	0	0	0	0	0	0	0	0	0
0565260604a2a9cca2e41aac326200cf	0	0	0	0	0	0	0	0	0	0	0	0	0	0	0	0	0	0	0	0	0	0	0	0	0	0	0	0	0	0	0	0	0	0	0	0	0	0	0	0	0	0	0	0	0	0	0	0	0
3ba78a65a79175ecffd4b3a0cd52a587	0	0	0	17	0	0	0	0	0	0	0	0	0	0	0	0	0	0	0	0	0	0	0	0	0	0	0	0	0	0	0	0	0	0	0	0	0	0	0	0	0	0	0	0	0	0	0	0	0
67a5b877779776bd49cb34c7b6bb4b4d	70	0	41	60	0	0	0	74	0	116	0	45	0	50	0	0	95	0	0	91	0	19	0	0	0	0	0	0	0	0	0	0	0	0	0	0	0	0	0	0	0	0	0	0	0	0	0	0	0
8527d3ca6f823db1ad81c68cf1e04b45	92	38	32	100	96	56	85	60	58	185	0	0	0	0	0	0	0	0	0	0	0	0	0	0	0	0	0	0	0	0	0	0	0	0	0	0	0	0	0	0	121	119	112	170	70	227	137	190	148
849e3ccf5ec4000caf4c986016079d90	0	0	0	0	0	0	0	0	0	0	0	0	0	0	0	0	0	0	0	0	35	40	0	0	53	0	0	0	29	21	0	0	0	0	0	0	0	0	0	0	0	0	0	0	0	0	0	0	0
64133c7b2dc8fad15fdf12be747e8195	0	0	0	0	0	0	0	0	0	0	0	0	0	0	0	0	0	0	0	0	0	0	0	0	0	0	0	0	0	0	0	0	0	0	0	0	0	0	0	0	0	0	0	0	0	0	0	0	0
de52fc809a6f6667f0a621890a86d529	0	12	9	0	0	21	0	0	0	0	0	0	0	0	0	0	0	0	0	0	0	0	0	0	0	0	0	0	0	0	0	0	0	0	0	0	0	0	0	0	0	0	0	0	0	0	0	0	0
b46bb2ca628995ee954d3a3712515028	0	0	0	0	0	0	0	0	0	0	2	0	0	0	0	0	0	0	0	0	0	0	0	0	0	0	0	0	0	0	0	0	0	0	0	0	0	0	0	0	0	0	0	0	0	0	0	0	0
98863bdf617ae80b8c65bc61930f5982	0	0	0	0	0	0	0	0	0	0	0	0	0	0	0	0	0	0	0	0	0	0	0	0	2	0	0	0	0	0	0	0	0	0	0	0	0	0	0	0	0	0	0	0	0	0	0	0	0
ed704522f5c3d315c514aff0ad9fbd46	0	0	0	0	0	0	0	0	0	0	0	0	6	21	0	0	0	0	0	0	0	0	0	0	0	0	0	0	0	0	0	0	0	0	0	0	0	0	0	0	0	0	0	0	0	0	0	0	0
39f0bb7cba7a17f491781321afd8a071	0	0	0	0	0	0	0	0	0	0	0	0	0	0	0	0	0	0	0	0	0	0	0	0	0	0	0	0	0	0	0	0	0	0	0	0	0	0	0	0	0	0	4	0	0	0	0	0	0
a908d51828408d221ba8bd77ab7befd0	0	0	0	0	0	0	0	0	0	0	0	0	0	0	0	0	0	0	0	0	0	0	0	0	0	0	0	0	0	0	0	0	0	0	0	0	0	0	0	0	0	0	0	0	0	0	0	0	0
13d0c94444373317664a31a520b67a59	0	0	17	0	0	0	0	0	0	0	66	0	71	59	44	0	76	37	18	0	0	0	0	11	0	0	0	0	0	0	0	0	0	0	0	0	0	0	0	0	44	0	35	38	0	95	29	30	0
2d1176255327885c70e12aa692d6a0e7	0	0	0	0	0	0	0	0	0	0	0	0	0	0	0	0	0	0	0	0	17	0	0	0	0	0	0	0	0	0	0	0	0	0	0	0	0	0	0	0	0	0	0	0	0	0	0	0	0
f1c6e64ebd2436b1ed8bce27b7f5f756	0	0	0	0	0	0	0	0	0	0	0	0	0	0	0	0	0	0	0	0	0	0	9	0	0	0	0	0	0	0	0	0	0	0	0	0	0	0	0	0	0	0	0	0	0	0	0	0	0
09f02c8f02c005916718232d0f26cd8c	0	0	0	0	0	0	0	0	0	0	0	0	0	0	0	0	0	0	0	0	0	0	0	0	0	0	0	0	0	0	0	0	0	0	0	0	0	0	0	2	0	0	0	0	0	0	0	0	0
3f0e38df7c01a245410aef3500aecee6	0	0	0	0	0	0	0	0	0	0	0	0	0	0	0	0	0	0	0	0	0	0	0	0	0	0	0	0	0	0	0	0	0	0	0	0	0	4	0	0	0	0	0	0	0	0	0	0	0
edfdc945f29cd132ebe79f4a30b667c7	0	0	0	0	0	0	0	0	0	0	0	0	0	0	0	0	0	0	0	0	0	11	0	0	0	0	0	0	0	0	0	0	0	0	0	0	0	0	0	0	0	0	0	0	0	0	0	0	0
f3fc39d9e80cdcfff2daec7964c3b7c6	0	0	0	0	0	0	0	0	0	0	0	0	0	0	0	0	0	0	0	0	0	0	0	0	0	0	0	0	0	0	0	0	0	0	0	0	0	0	0	0	0	0	0	0	0	0	0	0	0
e50e3bd24f20e8d50a581e10126bf433	0	0	0	0	0	0	0	0	0	0	0	0	0	0	0	0	0	0	0	0	0	0	0	0	0	0	0	0	0	0	0	0	0	0	0	0	0	0	0	0	0	0	0	0	0	0	0	0	0
26cee9410058ec98a89f381b6fb12c6f	0	0	0	0	0	0	0	0	0	0	0	0	0	0	0	0	0	0	0	0	0	0	0	0	0	0	0	0	0	0	0	0	0	0	0	0	7	0	0	0	0	0	0	0	0	0	0	0	0
57d3b1b65b627c65eccdd5b35d0a3e6a	0	0	0	0	0	0	0	0	0	0	0	0	0	0	0	0	0	0	0	0	0	0	0	0	0	0	0	0	0	0	0	0	0	0	0	0	0	0	2	0	0	0	0	0	0	0	0	0	0
eaaaab445f16adccc267b139d4c3fe5e	0	0	0	0	0	0	0	0	0	0	0	0	0	0	0	0	0	0	0	0	0	0	0	0	0	0	0	0	0	0	0	0	0	0	0	0	0	0	0	22	0	0	0	0	0	0	0	0	0
797035b282ddaf62f909bf8b83f55bd7	0	0	0	0	0	0	0	0	0	0	0	0	0	0	0	0	0	0	0	0	0	0	0	0	0	0	0	0	0	0	0	0	0	0	0	0	0	0	0	0	0	0	0	0	0	0	0	0	0
415982f2340f71a1d9cad73f1f3229b9	0	0	0	0	0	0	0	0	0	0	0	0	0	0	0	0	0	0	0	0	0	0	0	0	0	0	0	0	0	0	0	0	0	0	0	0	0	0	0	0	0	0	0	0	0	0	0	0	0
878565dda38bb0b15a8e38f42f00aeec	0	0	0	0	0	0	0	0	0	0	0	0	0	0	0	0	0	0	0	0	0	0	0	0	0	0	0	0	0	0	0	0	0	0	0	0	0	0	0	0	0	0	0	0	0	0	0	0	0
1fc9f2c1df59f1269efbe57383984999	0	0	0	0	0	0	0	0	0	0	0	0	0	0	0	0	0	0	0	0	0	0	0	0	0	0	0	0	0	0	0	0	0	0	0	0	0	0	0	0	0	0	0	0	0	0	0	0	0
60a7786dfa14110c805d4615c3413843	0	0	2	0	0	0	0	0	0	0	0	0	0	0	0	0	0	0	0	0	0	0	0	0	0	0	0	0	0	0	0	0	0	0	0	0	0	0	0	0	0	0	0	0	0	0	0	0	0
0bb4315efa35fac9b03a0e201a3653a4	0	0	0	0	0	0	0	0	0	0	0	0	0	0	0	0	0	0	0	0	0	0	0	0	0	0	0	0	0	0	0	0	0	0	0	0	0	0	0	0	0	0	0	0	0	0	0	0	0
aca0ea914093543abc0ba8ed895983d0	0	0	0	0	0	0	0	0	0	0	0	0	0	0	0	0	0	0	0	0	0	0	0	0	0	0	0	0	0	0	0	0	0	0	0	0	0	0	0	0	0	0	0	0	0	50	0	12	54
6248b1f212f3e9cc3cf061ffc79865f9	0	0	0	0	0	0	0	0	0	0	0	0	0	0	0	0	0	0	0	0	0	0	0	0	0	0	0	0	0	0	0	0	0	0	0	0	0	0	0	0	0	0	0	5	0	0	7	4	0
67e1d1aac61d0b85458b0449e7a45a99	0	0	0	0	0	0	0	0	0	0	80	0	0	0	31	36	0	0	85	0	0	0	0	0	0	0	0	0	0	0	91	44	40	39	68	29	0	32	47	55	0	0	21	0	0	24	23	0	0
cf95413ac52225c2f47c7e5681b79dc0	0	0	0	0	0	0	0	0	0	0	0	0	0	0	0	0	0	0	0	0	0	0	0	0	0	0	0	0	0	0	0	0	0	0	0	0	0	0	0	0	0	0	0	0	0	0	0	0	0
612841a3657f37bdd144b36e849fbfbc	0	0	0	0	0	0	0	0	0	0	0	0	0	0	0	0	0	0	0	0	0	0	0	0	0	0	0	0	0	0	16	0	0	0	0	0	0	0	0	0	0	0	0	0	0	0	0	0	0
5de730b3d461b33a263747f8fb318515	0	0	0	0	0	0	0	0	0	0	0	0	0	0	0	0	0	0	0	0	0	0	2	0	0	0	0	0	0	0	0	0	0	0	0	0	0	0	0	0	0	0	0	0	0	0	0	0	0
c5a429c8376888e22445c07754f268c0	0	0	0	0	0	0	0	0	0	0	0	0	0	0	0	0	0	0	0	0	0	0	0	0	0	0	0	0	0	0	0	0	0	0	0	0	0	0	0	0	0	0	0	0	0	17	0	0	0
8d678c43b5fed40cbd489f29359ad305	0	0	0	0	0	0	0	0	0	0	0	0	0	0	0	0	0	0	0	0	0	0	0	0	0	0	0	0	0	0	0	0	0	0	0	0	0	0	0	0	0	0	0	0	0	0	0	0	0
13dc7a3de399ece10a20231b16d6c69d	0	0	0	0	0	0	0	0	0	0	0	0	0	0	0	0	0	0	0	0	0	0	0	0	0	0	0	0	0	0	0	0	0	0	0	0	0	0	0	0	0	0	0	0	0	0	0	0	25
ad55e67af60179f516881b0a99f197e9	0	0	0	0	0	0	0	0	0	0	0	0	0	0	0	0	0	0	0	0	0	0	0	0	0	0	0	0	0	0	0	0	0	0	0	0	0	0	0	0	0	0	0	0	0	0	0	0	0
0c57f5f90bbdafa9e8db05bf1ad6bbf9	0	0	0	0	0	0	0	0	0	0	0	0	0	0	0	0	0	0	0	0	0	0	0	0	0	0	0	0	0	0	0	0	0	0	0	0	0	0	0	0	0	0	0	0	0	0	0	0	0
f1b690ec31700ad548b609031e8ddc87	0	0	0	0	0	0	0	0	0	0	0	0	0	0	0	0	0	0	0	0	2	0	0	0	0	0	0	0	0	0	0	0	0	0	0	0	0	0	0	0	0	0	0	0	0	0	0	0	0
2a57b7841a464abd6e4a4c5d8d692481	0	0	0	0	0	0	0	0	0	0	0	0	0	0	0	0	49	0	0	0	0	0	0	0	0	40	0	0	0	0	0	0	0	0	0	0	0	0	0	0	0	0	0	0	0	0	0	0	0
ac16f1fb0f5fccd66a83698293f0095d	0	0	0	0	0	0	0	0	0	0	0	0	0	0	0	0	0	0	0	0	0	0	0	0	0	0	0	0	0	0	0	0	18	0	0	0	0	0	0	0	0	0	0	0	0	0	0	0	0
93b860a7af0098068ee9bc67d52f9760	0	0	0	0	0	0	0	0	0	0	0	0	0	0	0	0	0	0	0	0	0	0	0	0	0	0	0	2	0	0	0	0	0	0	0	0	0	0	0	0	0	0	0	0	0	0	0	0	0
c5cb23e8ebef62e9311ced1e9f37fd3d	0	0	0	0	0	0	0	0	0	0	0	0	0	0	0	0	0	0	0	0	0	0	0	0	0	0	0	0	0	0	0	0	0	0	0	0	0	0	0	0	0	0	0	0	0	0	0	0	0
165acb11322d8dfa83ced1afce5fb813	0	0	0	14	0	0	0	0	0	0	0	0	0	0	0	0	0	0	0	0	0	0	0	0	0	0	0	0	0	0	0	0	32	0	0	0	0	32	0	0	0	0	0	0	0	63	0	0	46
502f3688936c07ae11e0ac231676f248	29	0	0	0	0	0	0	0	0	0	0	0	0	0	0	0	0	0	0	0	0	0	0	0	0	0	0	0	0	0	0	0	0	0	0	0	0	0	0	0	0	0	0	0	0	0	0	0	0
c05c54bb630a05484f2ef21c4cc94171	0	0	0	0	0	0	0	0	0	0	0	0	0	0	0	0	0	0	0	0	2	0	0	0	0	0	0	0	0	0	0	0	0	0	0	0	0	0	0	0	0	0	0	0	0	0	0	0	0
5dd13693ff10f1a7851a9630ec23aebf	0	0	0	0	0	0	0	0	0	0	0	0	0	0	0	0	0	0	0	0	0	0	0	35	0	0	0	0	0	0	0	0	0	0	0	0	0	0	0	0	0	0	0	0	0	0	0	0	0
1e042cd8e8819a92dde9213d34a5b1b6	0	0	0	0	0	0	0	0	0	0	0	0	0	0	0	0	0	0	0	0	0	0	0	0	0	0	0	0	0	0	0	0	0	0	0	0	0	0	0	0	30	24	2	9	45	14	30	45	57
657fac3af0bd612ef4626ec4a97747a2	0	0	0	0	0	0	0	0	0	0	0	0	0	0	0	0	0	0	0	0	0	0	0	0	0	0	0	0	0	0	0	0	0	0	0	0	0	0	0	0	0	0	0	0	0	0	0	0	0
2c678a8cf9569415992a6e6676363b15	0	0	71	0	116	85	31	0	86	16	0	0	0	0	0	0	0	0	0	0	115	70	38	114	0	66	49	34	66	35	0	0	0	0	0	0	0	0	0	43	0	30	0	18	0	0	0	0	37
9af32091ffbcab4cd130d45c4243fb5e	0	0	0	0	0	0	0	0	0	0	0	0	0	0	0	0	0	0	0	0	0	0	7	0	0	0	0	0	0	0	0	0	0	0	0	0	0	0	0	0	0	0	0	0	0	0	0	0	0
206fc9fa021d644aee3a0de9157aa2e5	0	0	0	0	0	0	0	0	0	0	0	0	0	0	0	0	0	0	0	0	0	0	0	0	0	0	0	0	0	0	5	0	0	0	0	0	0	0	0	0	0	0	0	0	0	0	0	0	0
e01ec4a0fe259176f454d5d53bc66993	0	0	0	0	0	0	0	0	0	0	17	0	0	0	0	0	0	0	0	0	0	0	0	0	0	0	0	0	0	0	0	0	0	0	0	0	0	0	0	0	0	0	0	0	0	0	0	0	0
8a88999ae8cebe4f22ef824b8a36ef9c	0	0	0	0	0	0	0	0	0	0	0	0	0	0	0	0	0	0	0	0	0	0	0	0	0	0	0	0	0	0	0	0	0	0	0	9	0	7	40	5	0	0	0	0	0	0	0	0	0
92749b5beae4f90bf5b2c64de8b36f2f	0	0	0	0	0	0	0	0	0	0	0	0	0	0	0	0	0	0	0	0	0	0	0	0	0	0	0	0	0	0	0	0	0	0	0	0	0	0	0	0	0	0	0	0	12	0	3	18	0
f8270c76ab1b4a84b94d116bf24c7488	0	0	0	0	0	0	0	0	0	0	0	0	0	0	0	0	0	0	0	0	0	0	0	0	0	0	0	0	0	0	0	0	0	0	0	0	0	0	0	0	0	0	0	0	0	0	0	0	0
07bb589ff33d7bbd4e7b06bb96cc1f0f	0	0	0	0	0	0	0	0	0	0	0	0	0	0	0	0	0	0	0	0	0	0	0	0	0	0	0	0	0	0	0	0	0	0	0	0	0	0	0	0	0	0	21	0	0	0	0	22	25
3382ba6d17340d2771878b4afdc755fe	0	0	0	0	0	0	25	0	0	0	20	0	0	0	0	0	0	0	0	0	39	0	0	25	0	0	27	0	14	0	0	0	0	0	0	0	0	80	0	0	0	0	0	0	0	0	0	0	0
0dd76bbfc56933a933dd9b68c00b9c34	0	0	0	0	0	0	0	0	0	0	0	0	0	0	0	0	0	6	0	0	0	0	0	0	0	0	0	0	0	0	0	0	0	0	0	0	0	0	0	0	0	0	0	0	0	0	0	0	0
befa08759bb15c693c1fa0759339f3ae	0	0	0	0	0	0	0	0	0	0	0	0	0	0	0	0	0	0	0	0	0	0	0	0	0	0	0	0	0	0	0	0	0	0	0	0	0	0	0	0	0	0	0	0	0	27	0	0	20
692e058827620c169d70bad44047ccd6	0	0	0	0	0	0	0	0	0	0	0	0	0	0	0	0	0	0	0	0	0	0	0	0	0	0	0	0	0	0	20	0	0	20	0	18	0	0	0	0	52	120	108	120	142	137	153	125	157
fe3ca6a05f945b40e794ee38d27f8416	0	0	0	0	22	0	0	43	0	37	116	197	54	154	92	257	30	119	109	117	0	0	0	0	0	0	0	0	0	0	0	0	0	0	0	0	149	0	0	0	0	0	0	0	0	0	0	0	0
30df6e806dc227c0abffa4717b4240a9	0	0	0	0	0	0	0	0	0	0	0	0	0	0	0	0	0	0	0	0	0	0	35	0	0	0	0	0	0	0	0	0	0	0	0	0	0	0	0	0	0	0	0	0	0	0	0	0	0
bb693642d195ecb2e95092136e0212a0	0	0	0	0	0	0	0	0	0	0	0	0	0	0	0	0	0	0	0	0	0	0	0	0	0	0	0	0	0	0	0	0	24	14	0	0	0	25	31	24	52	0	23	39	0	0	36	40	50
9a31aeacabb6cb7a89971eaa450ccd8e	0	0	0	0	0	0	0	0	0	0	0	0	0	0	0	0	0	0	0	0	29	27	47	28	27	26	22	18	0	0	0	0	0	0	0	0	0	0	0	0	0	0	0	0	0	0	0	0	0
2fbe003495c6c4c04a7506182ea7ead5	0	0	0	0	0	0	0	0	0	0	0	0	0	0	0	0	0	0	0	0	0	0	0	0	0	0	0	0	0	0	0	0	0	0	0	0	0	0	0	0	0	0	0	0	0	0	0	0	10
c0f30975c0ab4eff3d4c32bbe268c1ab	0	0	0	0	0	0	0	2	0	0	0	0	0	0	0	0	0	0	0	0	0	0	0	0	0	0	0	0	0	0	0	0	0	0	0	0	0	0	0	0	0	0	0	0	0	0	0	0	0
0246f928a086752e8c82a3d295701a6b	0	0	0	0	0	0	0	0	0	0	0	0	0	0	0	0	0	0	0	0	0	0	0	0	3	0	0	0	0	0	0	0	0	0	0	0	0	0	0	0	0	0	0	0	0	0	0	0	0
0d94a4fdcf54616c71aad54787109463	0	0	0	0	0	0	0	0	0	0	0	0	0	0	0	0	0	0	0	0	0	0	0	0	0	0	0	24	0	0	0	0	0	0	0	0	0	0	0	0	0	0	0	0	0	0	0	0	0
4f90c1e797254dc961dc7cebacbd8444	0	0	0	0	0	0	0	0	0	0	0	0	0	0	0	0	0	0	0	0	0	0	0	0	0	0	0	0	0	0	0	0	0	4	0	0	0	0	0	0	0	0	0	0	0	0	0	0	0
6700614832cb37a0c3892a2bc70a90a5	0	0	0	0	0	0	0	0	0	0	0	0	0	0	0	0	0	0	0	0	0	0	0	0	0	0	0	0	0	0	0	0	0	0	0	0	0	0	0	0	0	0	0	26	17	0	31	0	28
3854a78c808b593e983c27e31236da2f	0	0	0	0	21	0	0	0	0	0	0	0	0	0	0	0	0	0	0	0	0	0	0	0	0	0	0	0	0	0	0	0	0	0	0	0	0	0	0	0	0	0	0	0	0	0	0	0	0
5eaaa2629cc8040b1b63eb22f02190d1	0	0	0	0	0	0	0	0	0	0	0	0	0	0	0	0	0	0	0	0	0	0	0	0	0	0	0	0	0	0	0	0	0	0	0	0	0	0	0	0	0	0	0	0	33	0	73	0	0
596b309159f49409dc6d5d4948793a77	0	0	0	0	0	0	0	48	33	0	0	0	0	0	0	0	0	0	0	0	0	0	0	0	0	0	0	0	0	0	51	0	0	56	52	81	0	0	60	0	0	0	0	0	0	0	0	0	0
69bf2642d7812a0cfbab813825f70f8a	0	0	0	0	0	0	0	0	0	0	0	0	0	0	0	0	0	0	0	0	0	0	0	0	0	0	0	0	0	0	2	0	0	0	0	0	0	0	0	0	0	0	0	0	0	0	0	0	0
e40b5d0ca35a697218e8ee0fc82f0b7c	0	0	0	0	0	0	0	0	0	0	0	0	0	0	0	0	0	0	0	0	0	0	0	0	0	0	0	0	0	0	0	0	0	0	0	0	0	0	0	0	0	0	0	0	0	0	0	0	0
e8b35a6f52e271c5628326af85822755	0	0	0	0	0	8	0	0	0	0	0	0	0	0	0	0	0	0	0	0	0	0	0	0	0	0	0	0	0	0	0	0	0	0	0	0	0	0	0	0	0	0	0	0	0	0	0	0	0
0b68a2aca56a306dac026e2c28d657be	0	0	0	0	0	0	0	0	0	0	0	0	0	0	0	0	0	0	0	0	45	35	27	25	0	28	40	15	0	15	0	0	0	0	0	0	0	0	0	0	0	0	0	0	0	0	0	0	0
7c73e39c802ff654cffb043edd53eb4f	0	0	45	0	0	0	0	0	0	0	0	0	0	0	0	0	0	0	0	0	0	0	0	0	0	20	0	0	0	0	0	0	0	0	0	0	0	0	0	0	0	0	0	0	0	0	0	0	0
96ce8ee98f6825b2caa140366d6f78c9	0	0	0	0	0	0	0	0	0	0	0	0	0	0	0	0	0	0	0	0	0	0	0	2	0	0	0	0	0	0	0	0	0	0	0	0	0	0	0	0	0	0	0	0	0	0	0	0	0
8e2463b07592297dd693475a41400de0	0	0	0	0	0	0	0	0	0	0	0	0	0	0	0	0	0	0	0	0	0	0	0	0	0	0	0	0	0	0	0	0	0	0	0	0	0	0	0	0	0	0	0	0	0	0	0	0	0
c2de79f72a9ab8846f9aa23621d7b123	0	0	0	0	0	0	0	14	34	0	0	0	0	0	0	0	0	0	0	0	0	0	0	0	0	0	0	0	0	0	0	0	0	0	0	0	0	0	0	0	0	0	0	0	0	0	0	0	0
72cdf78147778a364700a0414de74315	0	0	0	0	0	0	0	0	0	0	0	0	0	0	0	0	0	0	0	0	0	0	0	0	0	0	0	0	0	0	0	0	0	0	0	0	0	0	0	0	0	0	0	0	0	0	0	0	0
17dcd4b3bebd8ff041ca89676364de60	0	0	0	0	0	0	0	0	0	0	0	0	0	0	0	0	0	0	0	0	0	0	0	0	0	0	0	0	0	10	0	0	0	0	0	0	0	0	0	0	0	0	0	0	0	0	0	0	0
8d7acd7a26fd2c3cc1b927899f90d985	0	0	0	0	0	0	0	2	0	0	0	0	0	0	0	0	0	0	0	0	0	0	0	0	0	0	0	0	0	0	0	0	0	0	0	0	0	0	0	0	0	0	0	0	0	0	0	0	0
67d2397786b612544415f6c054386319	0	0	0	0	0	0	0	0	0	0	0	0	0	0	0	0	0	0	0	0	0	0	0	0	0	0	0	0	0	0	0	0	0	0	0	0	0	0	0	0	0	0	0	0	0	0	8	0	0
3e8471ff3a38e035809170758b08f099	0	0	0	0	0	0	0	0	0	0	0	0	0	0	0	0	0	0	0	0	0	0	0	0	0	0	0	0	0	0	0	0	0	0	0	0	0	0	0	0	0	0	0	0	0	0	0	0	0
9e9a876780fd3c0315bdb4d61087bc35	0	0	0	0	0	0	0	0	0	0	0	0	15	0	0	0	0	0	0	0	0	0	0	0	0	0	0	0	0	0	0	0	0	0	0	0	0	0	0	0	36	0	32	29	20	0	13	69	40
f36a7da9921ba45f3d2c524d054154c1	0	0	0	0	0	0	0	0	0	0	0	0	0	0	0	0	0	0	0	0	0	0	0	0	0	0	0	0	0	0	0	0	0	0	0	0	0	0	0	0	0	0	0	0	0	0	0	0	0
8fad9574b561e1dc990328761e4702c4	0	0	0	0	0	0	0	0	0	0	0	0	0	0	0	0	0	0	0	0	0	0	0	0	0	0	0	0	0	0	0	0	0	0	0	0	0	0	0	0	0	0	0	0	0	0	0	0	0
a917a762094ee520051d688399d3f33d	0	0	0	0	0	0	0	0	0	0	0	0	0	0	0	0	0	0	0	0	28	102	43	23	9	0	42	32	0	18	0	0	0	0	0	0	0	0	0	0	0	0	0	0	0	0	0	0	0
5f61fbfd4b1be7a995f3f40c8532d9f4	0	0	0	0	0	0	0	0	0	0	0	0	0	0	0	0	0	0	0	0	0	0	0	0	0	0	0	0	0	0	0	0	0	0	0	0	22	0	21	0	0	0	0	0	0	0	0	0	0
64719a459d7a19bd072c4a19f4248a23	0	0	0	0	0	0	0	0	0	0	0	0	0	0	0	0	0	0	0	0	0	0	0	0	0	0	0	0	0	0	0	0	0	0	0	0	0	0	0	0	0	0	0	0	0	0	0	0	0
c564ab0145cf8f38aeee18db7d8a3d63	0	0	0	0	0	0	0	0	0	0	0	0	0	0	0	0	0	0	0	0	0	0	0	0	0	0	0	0	0	0	0	0	0	0	0	0	0	0	0	0	0	0	0	0	0	0	0	0	0
2caea2f79d64f185c51b09fa47010f14	0	0	0	0	0	0	0	0	0	0	0	0	0	0	0	0	0	0	0	0	0	0	0	0	0	0	0	0	0	0	0	0	0	0	0	0	0	33	0	0	0	0	0	0	0	0	0	0	0
178e6eaea82313190cdbf56cacd74590	0	0	0	0	0	0	0	0	0	0	0	0	0	0	0	0	0	0	0	0	18	0	0	0	0	0	0	7	0	0	0	0	0	0	0	0	0	0	0	0	0	0	0	0	0	0	0	0	0
6db62855d983fd8ade87e9a3172a22aa	0	0	0	0	0	0	0	0	0	0	0	0	0	11	0	0	0	0	0	0	0	0	0	0	0	0	0	0	0	0	0	0	0	0	0	0	0	0	0	0	0	0	0	0	0	0	0	0	0
a25cb9c3a7279d87b43f55b08fba8919	0	0	0	0	0	0	0	0	0	0	0	0	0	0	0	0	0	0	0	0	0	0	0	0	0	0	0	0	0	0	0	0	0	0	0	0	0	0	0	0	48	0	0	31	48	51	0	54	60
1bb9e260792567c3950627670b04a887	0	0	0	0	0	0	0	0	0	0	0	0	0	0	0	0	0	0	0	0	0	0	0	0	0	0	0	0	0	0	40	23	50	32	0	45	0	15	38	50	0	0	46	0	0	0	0	0	0
2893614b6fe0f48c9b41506f65f5fb2e	0	0	0	0	0	0	0	0	0	0	0	0	0	0	0	0	0	0	0	0	0	0	0	0	0	0	0	0	0	0	0	0	0	0	0	0	0	0	0	0	0	0	0	0	0	0	0	0	0
7482a1c3db43bd4d978b460faf906ec6	0	0	0	0	0	0	0	0	0	0	0	0	0	0	0	0	0	0	0	0	0	0	0	0	0	0	0	0	0	0	0	0	0	0	0	0	0	0	0	0	0	0	0	0	0	0	0	0	0
554044d06370493c5d91316b17b57d8b	68	92	210	239	173	236	161	262	136	219	63	67	134	84	99	95	43	34	40	134	90	53	201	209	62	58	48	52	86	72	54	76	86	45	27	93	0	46	68	52	0	0	0	0	0	0	0	0	0
b6a566c143a42bb842f7cbcd630f975d	0	0	0	0	0	0	0	0	0	0	0	0	0	0	0	0	0	0	0	0	0	0	0	0	0	0	0	0	0	0	0	0	0	0	0	0	0	0	0	0	0	0	0	0	0	0	0	0	0
b54a2b17130ebf227c6d34a9a958b437	0	0	0	0	0	0	0	0	0	0	0	0	0	0	0	0	0	0	0	0	0	0	0	0	0	0	0	0	0	0	0	7	0	0	0	0	0	0	0	0	0	0	0	0	0	0	0	0	0
bb120084d17451bac150bfd7ab22d717	0	0	0	0	0	0	0	0	0	0	0	0	0	0	0	0	0	0	0	0	0	0	0	0	0	0	0	0	0	0	0	0	0	0	0	0	0	0	0	0	178	110	0	165	141	145	82	163	125
9fb570d1b6918fd2ca17bb29f6a154bb	0	0	0	0	0	0	0	91	0	0	0	0	0	0	0	0	104	0	0	0	0	0	0	0	0	0	0	0	0	0	0	0	0	0	0	0	0	0	0	0	0	0	0	0	0	0	0	0	0
9d5c3cbc3d01a738739737a92739584c	0	0	0	0	0	0	0	0	0	0	0	0	0	0	0	0	0	0	0	0	0	0	0	0	0	0	0	0	0	0	0	0	0	0	0	0	0	0	0	0	0	0	0	0	0	0	0	0	0
fe8eab44559ed89dc1e41c83cece23a4	0	0	0	0	0	0	0	0	0	0	0	0	0	0	0	3	0	0	0	0	0	0	0	0	0	0	0	0	0	0	0	0	0	0	0	0	0	0	0	0	0	0	0	0	0	0	0	0	0
959a17873e2b17aca25d1197ba22225d	0	0	0	0	0	0	0	0	0	0	0	0	0	0	0	0	0	0	0	0	0	0	0	0	0	0	0	0	0	0	0	0	0	0	0	0	0	0	0	0	0	0	0	0	0	0	0	0	0
1c091a518cbae2ccbb6d8fd545bc6b90	0	0	0	0	0	0	0	0	0	0	0	0	0	0	0	0	0	0	0	0	0	0	0	0	0	0	0	0	0	0	0	0	0	24	0	0	0	0	34	0	0	0	0	0	0	0	0	0	0
d4a7f32d3dbd7e8d65977826753f1b26	0	0	0	0	0	0	0	0	0	0	0	0	0	0	0	0	0	0	0	0	0	0	0	0	0	0	0	0	0	0	0	0	0	0	0	8	0	0	0	0	0	0	0	0	0	0	0	0	0
41260ad9f586c99649419820d761ea6b	0	0	0	0	0	0	0	0	0	0	0	0	2	0	0	0	0	0	0	0	0	0	0	0	0	0	0	0	0	0	0	0	0	0	0	0	0	0	0	0	0	0	0	0	0	0	0	0	0
fd181366d36a1e96581e0e17551ca9c1	48	0	22	92	211	120	41	101	53	28	0	0	0	0	0	0	0	0	0	0	0	0	0	0	0	0	0	0	0	0	0	0	0	0	0	0	0	0	0	0	0	0	0	0	17	0	0	0	0
1b4c97f8882b88244b78b7bcb064b99e	0	0	0	0	0	0	0	0	0	0	0	0	0	0	0	0	0	0	0	0	0	0	0	0	0	0	0	0	0	0	0	0	0	0	0	0	0	0	0	0	0	0	0	0	0	0	0	0	0
6b7c051326217e884c4d0febc7151650	0	0	0	0	0	0	0	0	0	0	0	0	0	0	0	0	0	0	0	0	0	0	0	0	0	0	0	0	0	0	0	0	0	0	0	0	0	0	0	0	0	0	0	0	21	0	0	0	13
0c323c77ab3186f9f08ad63a4e03ebd8	0	0	0	0	0	0	0	0	0	0	0	0	0	0	0	0	0	0	0	0	0	0	0	0	0	0	0	0	0	0	18	15	45	0	7	17	13	10	0	27	0	0	0	0	0	0	0	0	0
810e52fd8441578b017c887724f9dadf	0	0	0	0	0	0	0	0	0	0	0	0	0	0	0	0	0	0	0	0	0	0	0	0	0	0	0	0	0	0	0	0	0	0	0	15	0	0	0	0	0	0	0	0	0	0	0	0	0
69e44cc5bb7685d07d5c56dc74705246	0	0	0	0	0	0	0	0	0	0	0	0	0	0	0	0	0	0	0	0	17	0	13	0	13	17	0	11	0	6	17	0	0	25	0	0	0	28	0	34	0	0	0	0	0	0	33	0	0
f73de97683496aee7fe67ec4a8f5a0e7	0	0	0	0	0	0	0	0	0	0	0	0	0	0	0	0	0	0	0	0	0	0	0	0	0	0	0	0	0	0	0	0	0	0	0	0	0	0	0	0	0	0	0	0	0	0	0	0	0
3954e91c2a45620f6529dc941cf0abaf	0	0	0	0	0	0	0	0	0	0	0	0	0	0	0	0	0	0	0	0	0	0	0	0	0	0	0	0	0	0	0	0	2	0	0	0	0	0	0	0	0	0	0	0	0	0	0	0	0
3b34ac5f6ac3dce14570d39f1ff8d03f	0	0	0	0	0	0	0	0	0	0	0	0	0	0	0	0	0	0	0	0	0	0	0	0	0	0	0	0	0	0	15	0	8	0	0	0	0	0	0	0	0	8	0	0	0	0	0	0	0
cdaa4ea6e09c1b0997805df585a05e6f	0	0	0	0	0	0	0	0	0	0	24	0	30	0	88	0	28	16	0	16	0	0	0	0	0	0	0	0	0	0	20	29	0	19	0	19	0	14	25	0	80	75	57	0	0	29	62	58	27
c3245889ad31389311e13344607e6572	0	0	0	0	0	0	0	0	0	0	0	0	0	0	0	0	0	0	0	2	0	0	0	0	0	0	0	0	0	0	0	0	0	0	0	0	0	0	0	0	0	0	0	0	0	0	0	0	0
c5f0a9834bd1b112de4740ae51c533e2	0	0	0	0	0	0	0	0	0	0	0	0	0	0	0	0	0	0	0	0	0	0	0	0	0	0	0	0	0	0	0	0	0	0	0	0	0	0	0	0	0	0	0	0	0	0	0	0	0
60a5c23309b5c205485e8c064d32266f	0	0	0	0	0	0	0	0	0	0	0	0	0	0	0	0	0	0	0	0	0	0	0	0	0	0	0	0	0	0	0	0	0	0	0	0	0	0	0	0	0	0	0	0	0	0	0	0	0
3d010509abd335cf442a00a20fcaf8af	0	0	0	0	0	0	0	0	0	0	0	0	0	0	0	0	0	0	0	0	0	0	0	0	0	0	0	0	0	0	0	0	5	0	0	0	0	0	0	0	0	0	0	0	0	0	0	0	0
71bdbe98e12e4b3f413bd031d44c8799	0	0	0	0	0	0	0	0	0	0	0	0	0	0	0	0	0	0	0	0	0	0	0	0	0	0	0	0	0	0	0	0	10	0	0	0	0	0	0	0	0	0	0	0	0	0	0	0	0
843cb7183c565d15e4d9e5f4c79ca43b	0	0	0	0	0	0	0	0	0	0	0	0	0	0	0	0	0	0	0	0	0	0	0	0	0	0	0	0	0	0	0	0	0	0	0	0	0	0	0	0	0	0	0	0	0	2	0	0	0
6b66663a34e51655a55f180d4ec1f6e6	0	0	0	0	0	0	0	0	0	0	0	0	0	0	0	0	0	0	0	0	0	0	0	0	0	0	0	0	0	0	0	0	0	64	0	0	0	0	0	0	0	0	0	0	28	0	0	0	0
b909181777aaaf6fcd95149e9d56eb77	0	0	0	0	0	0	0	0	0	0	0	0	0	0	0	0	0	0	0	0	0	0	0	0	0	0	0	0	0	0	0	0	0	0	0	0	0	0	0	0	0	0	0	0	0	0	0	0	0
4c653ca26cc7f5c234aa8bd7289b7c60	0	0	16	0	0	0	0	0	0	0	0	0	0	0	0	0	0	0	0	0	0	0	0	0	0	0	0	0	0	0	0	0	0	0	0	0	0	0	0	0	0	0	0	0	0	0	0	0	0
9fbcfd9b031369d9bebf7e6e1a2e4462	0	0	0	0	0	0	0	0	0	0	0	0	0	0	0	0	0	0	0	0	0	0	0	0	0	0	0	0	0	0	0	0	0	0	0	0	2	0	0	0	0	0	0	0	0	0	0	0	0
b8818fe91e018b6c8fb172b8fe1d552d	0	0	0	0	0	0	0	0	0	0	0	0	0	0	0	0	0	0	0	0	0	0	0	0	0	0	0	0	0	0	0	0	0	0	0	0	0	0	0	0	0	0	0	0	0	0	0	0	0
d43dc26e1eb088cc17a8201279585850	0	0	0	0	0	0	0	0	0	0	0	0	0	0	0	0	0	0	0	0	0	0	0	0	0	0	0	0	0	0	0	0	0	0	0	0	0	0	0	0	0	0	0	0	21	0	0	0	0
6a3f9ddd2ab8835622a7d895840a9dfe	0	0	0	0	0	0	0	0	0	0	0	0	0	0	0	0	0	0	0	0	155	137	127	77	86	92	87	78	85	63	0	0	0	0	0	0	0	0	0	0	0	0	0	0	0	0	0	0	0
cbf97f9ee6b7ea361ca1dba916a35ded	30	23	59	32	53	26	22	60	56	87	0	19	19	44	0	0	23	0	130	42	10	17	13	0	0	0	0	13	0	15	18	22	35	0	42	49	14	0	27	10	0	0	7	0	0	0	0	0	0
205e35bc3fd458db66bdaf8a931b6503	0	0	0	0	0	0	0	0	0	0	0	0	0	0	0	0	0	0	0	0	0	0	0	0	0	0	0	0	0	0	0	0	0	0	0	0	0	0	0	0	0	0	0	0	0	0	0	0	0
0b867e2bf2cf312aa1a0d3f169f8b22e	0	0	0	0	17	0	10	0	11	24	0	0	0	0	0	0	0	0	0	0	0	0	0	0	0	0	0	0	0	0	0	0	0	0	0	0	0	0	0	0	0	0	0	0	0	0	0	0	0
0833e34281d79292075dd154ab510c22	0	0	0	0	0	0	0	0	0	0	0	0	0	0	0	0	0	0	0	0	0	0	0	0	0	0	0	0	0	0	0	0	0	0	6	0	0	0	0	0	0	0	0	0	0	0	0	0	0
a07408d0921ef56ecb689673933aa5ba	0	0	0	0	0	0	0	0	0	0	0	0	0	0	0	0	0	0	0	0	0	0	0	0	0	0	0	0	0	0	0	0	0	0	0	0	0	0	0	0	0	0	0	0	0	0	0	0	0
5b21491089cb297e6a746473f29595ff	95	139	62	132	185	176	91	280	430	160	175	52	270	192	305	168	152	189	257	127	242	150	324	468	150	175	141	99	0	326	38	45	27	50	44	76	0	74	75	117	0	0	36	40	29	38	65	0	0
1a6ac8aa7666361e9cf8834c0ee22e81	0	0	0	0	0	0	0	0	0	0	0	0	0	0	0	0	0	0	0	0	0	0	0	0	0	0	0	0	0	0	0	0	0	0	0	0	0	0	0	0	0	0	0	0	0	0	0	0	0
bdc02ddd2cfdd2ee23f7ef614dbd7f12	0	0	0	0	0	0	0	0	0	0	0	0	0	0	0	0	0	0	0	0	0	0	0	0	0	0	0	0	0	0	0	0	0	0	0	0	0	0	0	0	0	0	0	0	0	0	0	0	0
f43b8f40dd23dce365c1b25330fcb100	0	0	0	0	0	0	0	0	0	0	8	0	0	0	0	0	0	0	8	0	0	0	0	0	0	0	0	0	0	0	0	0	0	0	0	0	0	0	0	0	0	0	6	0	0	0	0	0	0
6043d7c082addf2cb6907060f42f931d	197	231	207	174	133	102	97	295	151	211	0	0	0	0	0	0	0	0	0	0	0	0	0	0	0	0	0	0	0	0	0	0	0	0	0	0	0	0	0	0	0	0	0	0	0	28	0	0	40
6b292e1b6f1ef7d726fadef56c6d2533	0	0	0	0	0	0	0	0	0	0	0	0	0	0	0	0	0	0	0	0	0	0	0	0	0	0	0	0	0	0	0	0	0	0	0	0	0	0	0	0	0	0	0	0	0	0	0	0	8
2347585186bee0d428031ab95b923727	0	0	0	0	0	0	0	0	0	0	0	0	0	0	0	0	0	0	0	0	0	0	0	0	0	0	0	0	0	0	0	0	0	0	0	0	0	0	0	0	0	0	0	0	0	2	0	0	0
71def37076b3196bbc70c2e7b583e6bf	0	0	0	0	0	0	0	0	0	0	0	0	0	0	0	0	0	0	0	0	0	0	0	0	0	0	0	0	0	0	263	346	116	267	111	236	250	255	235	365	0	0	0	0	0	0	0	0	0
a87e319e1c4368dc867d0268459d63ca	0	0	0	0	0	0	0	64	0	74	0	0	0	0	0	0	0	0	0	0	0	0	0	33	0	0	0	0	0	0	0	0	0	0	0	0	0	0	0	0	0	0	0	0	0	0	0	0	0
b8f818b387f6fae67aba1ac9d83c6177	0	0	0	0	0	0	0	0	0	0	0	0	0	0	0	0	0	0	0	0	0	0	0	0	0	0	0	0	0	0	0	0	56	54	33	17	0	12	46	72	0	0	0	0	0	0	0	0	0
996bb7a72289eb3a9f109279fd40628b	0	0	0	0	0	0	0	0	0	0	0	0	0	0	0	0	0	0	0	0	0	0	0	0	31	0	0	0	0	0	0	0	0	0	0	0	0	0	0	0	0	0	0	0	0	0	0	0	0
4e391cb33a64826e9a4965896edb9ea8	0	0	0	0	0	0	0	0	0	0	0	0	0	0	0	0	0	0	0	0	0	0	0	0	0	0	0	3	0	0	0	0	0	0	0	0	0	0	0	0	0	0	0	0	0	0	0	0	0
68e901713c9827111155a3bafcb8936a	0	0	0	0	0	0	0	0	0	0	0	0	0	0	2	0	0	0	0	0	0	0	0	0	0	0	0	0	0	0	0	0	0	0	0	0	0	0	0	0	0	0	0	0	0	0	0	0	0
4923ac1d96994dcbfd7b4823a323f03c	0	0	0	0	0	0	0	0	0	0	0	0	0	0	0	0	0	0	0	0	116	213	214	168	59	88	156	177	244	135	152	131	193	223	89	189	130	154	107	124	0	0	0	0	0	106	0	0	144
2a2c942f2155d813779e9c7df4b9d114	0	0	0	0	0	0	0	0	0	0	0	0	0	0	0	0	0	0	0	0	0	0	0	0	0	0	0	0	0	0	0	0	12	0	0	0	0	0	0	0	0	0	0	0	0	0	0	0	0
33221e5d84f20910fc98037104a395be	0	0	0	0	0	0	0	0	0	0	0	0	2	0	0	0	0	0	0	0	0	0	0	0	0	0	0	0	0	0	0	0	0	0	0	0	0	0	0	0	0	0	0	0	0	0	0	0	0
ed48bc595c808bfa606c995ccc0e8ee7	0	0	0	0	0	0	0	0	0	0	0	0	0	0	0	0	0	0	0	0	0	0	0	0	0	0	0	0	0	0	0	0	0	0	0	10	0	0	0	0	0	0	0	0	0	0	0	0	0
8fdf66e6b06b0bc0c8ccd808de912629	0	0	0	0	0	0	0	0	0	0	2	0	0	0	0	0	0	0	0	0	0	0	0	0	0	0	0	0	0	0	0	0	0	0	0	0	0	0	0	0	0	0	0	0	0	0	0	0	0
5743be6d1f410575dcd372be5e73809b	21	0	0	0	0	0	0	20	0	61	0	0	0	0	0	0	0	0	0	0	40	0	0	0	0	0	0	0	0	0	52	103	0	74	0	88	0	0	35	110	53	58	51	134	177	153	227	47	95
afe62b6deb4a8fa465f7a960626375b8	0	0	0	0	0	0	0	0	0	0	0	0	0	0	0	0	0	0	0	0	0	0	60	0	0	0	0	0	45	0	90	91	71	62	89	134	93	115	146	65	116	81	63	88	95	66	119	107	180
cddd562368a4982a540409ad92ac38e8	0	0	0	0	0	0	0	0	0	0	0	0	0	0	0	0	0	0	0	0	0	0	0	0	0	0	0	0	0	0	44	140	54	56	0	186	47	99	67	64	0	0	65	0	0	0	0	0	0
9ec2412f83f00c1f3a8635598c5bc26c	0	0	0	0	0	0	0	0	0	0	0	0	0	0	0	0	0	0	0	0	0	0	0	0	0	0	0	0	0	0	0	0	61	0	0	0	0	0	29	82	32	0	25	0	12	0	38	0	18
5b5e55e6638879dcc328089223ef89ac	0	0	0	0	0	0	0	0	0	0	0	0	0	0	0	0	0	0	0	0	0	0	0	0	0	0	0	0	0	0	0	0	0	0	0	0	0	0	0	0	0	0	0	0	0	0	0	0	0
bb5ae8823b62b98c0a3028a2209a1846	0	0	0	0	2	0	0	0	0	0	0	0	0	0	0	0	0	0	0	0	0	0	0	0	0	0	0	0	0	0	0	0	0	0	0	0	0	0	0	0	0	0	0	0	0	0	0	0	0
2842033a5011a0bec6ed443ff1f9c32d	0	0	0	0	0	0	0	0	0	0	0	0	0	0	0	0	0	0	0	0	0	0	10	0	0	0	0	0	0	0	0	0	0	0	0	0	0	0	0	0	0	0	39	35	0	0	0	0	0
87195e9bf2172845ea60cc568e16d2f8	0	0	0	0	0	0	0	0	0	0	62	0	0	4	47	2	0	24	0	17	0	0	0	0	0	0	0	0	0	0	0	0	0	0	0	0	0	0	0	0	0	0	0	0	0	0	0	0	0
685070c94f29507c5474627cb925810a	0	0	0	0	0	0	0	0	0	0	0	0	0	0	0	0	0	0	0	0	0	0	0	0	0	0	0	0	0	0	0	0	0	0	0	0	0	0	0	0	0	0	0	7	0	8	15	0	26
ec117b6a7018011a6882da04bbfcfc63	0	0	0	0	0	0	0	0	0	0	0	0	0	0	0	0	0	0	0	0	0	0	0	0	2	0	0	0	0	0	0	0	0	0	0	0	0	0	0	0	0	0	0	0	0	0	0	0	0
ae35ccc8e145770c0589f68b02f1409d	0	0	0	0	0	0	0	0	0	0	0	0	0	0	0	0	0	0	0	0	0	0	0	0	0	0	0	0	0	0	0	0	0	0	10	0	0	0	19	17	0	0	0	0	0	0	0	0	0
6d7d5bd0795ff99cc89cd57170719029	0	0	0	0	0	0	0	0	0	0	0	0	0	0	0	0	0	0	0	0	0	0	0	0	0	0	0	0	0	0	0	0	0	0	0	0	0	0	0	0	33	21	0	29	36	30	55	51	26
c2c69a7f4fbc7a9cc364754fda875857	0	0	0	0	0	0	0	0	0	0	0	0	0	0	0	0	0	0	0	0	0	0	0	0	0	0	0	0	0	0	0	0	0	0	0	0	0	0	0	0	0	0	0	0	0	0	0	0	0
a3b3f45c5f10227e4e949e7f9446c3d7	0	0	0	0	0	0	0	0	0	0	0	0	0	0	0	0	0	0	0	0	0	0	0	0	0	0	0	0	0	0	0	0	0	0	0	0	0	0	0	0	0	0	0	0	0	0	0	0	0
841e1ce48e9aeea9ae9fa27961ce0330	0	0	0	0	0	0	0	0	0	0	0	0	0	0	0	0	0	0	0	0	0	0	0	0	0	0	0	0	0	0	0	0	0	0	0	0	0	0	0	0	0	0	0	0	2	0	0	0	0
6076af1a7b01a7c6c1af9ed7a6cba3c4	0	0	0	0	0	0	0	0	0	0	0	0	0	0	0	0	0	0	0	0	0	0	0	0	0	0	0	0	0	0	0	0	0	0	0	0	0	0	0	0	0	0	0	0	0	0	0	0	0
770836bcf03a7c35668d4c435abb517b	0	0	0	0	0	0	0	0	0	0	0	0	0	0	0	0	0	0	0	0	0	0	0	0	0	0	0	0	0	0	0	0	0	0	0	0	0	0	0	0	0	0	0	0	0	0	0	0	0
aafc62f3e94c2bf9b9fa23a67dd1cbe4	0	0	0	0	16	19	0	0	26	0	0	0	0	0	0	0	0	0	0	0	0	0	0	0	0	0	0	0	0	14	0	0	0	0	0	0	0	0	0	0	0	0	0	0	0	0	24	0	36
b0f4fc6ad71d1f0605fad8504220a395	0	0	0	0	0	0	0	0	0	0	0	0	0	0	0	0	0	0	0	0	0	15	56	0	26	39	0	42	19	0	0	0	0	0	0	0	0	0	0	0	0	0	0	0	0	0	0	0	0
85a6f1bafbed120ef9e0a5bce85b0161	0	0	0	0	0	0	0	0	0	0	0	38	0	0	0	0	0	0	0	0	8	0	0	0	0	0	0	0	0	0	50	0	35	0	0	0	0	0	0	0	3	0	0	21	3	0	3	4	5
d553b373056c9949bf9782b62d22afa1	0	0	0	0	0	0	0	0	0	0	0	0	0	0	0	0	0	0	0	0	0	0	0	0	0	0	0	0	0	0	0	0	26	22	0	20	0	0	22	18	70	101	0	83	78	54	91	155	96
3f3eff8573061bb8ee8b0542fe3047ad	0	23	0	0	0	0	0	0	0	0	46	0	8	0	0	0	0	0	0	0	0	0	0	0	0	0	0	0	0	0	0	0	0	0	0	0	0	0	0	0	0	37	0	0	73	31	70	55	39
435b2c1a8f0f9173c241022bee776d62	0	0	0	0	0	0	0	0	0	0	0	0	0	0	0	0	0	0	0	0	0	0	0	0	0	0	0	0	0	0	0	0	0	0	0	13	0	0	0	0	0	0	0	0	0	0	0	0	0
f348df45ccec1e308fa57f6bb5f86276	0	51	61	114	0	0	56	0	0	0	105	97	97	45	51	40	122	96	175	125	92	132	108	79	69	93	52	75	66	0	101	79	109	0	0	0	65	56	0	51	62	47	53	70	56	0	109	0	0
838903c22d8a0729dcfb65d983cac6de	0	0	0	0	0	0	0	0	0	0	0	0	0	0	0	0	0	0	0	0	0	0	0	0	0	0	0	0	0	0	130	87	136	77	129	72	43	58	75	47	131	108	107	72	128	89	120	101	60
3a621e3bc1db010d4659c8545d8bcb76	0	0	0	0	0	0	0	0	0	0	0	0	0	0	0	0	0	0	0	0	0	0	0	0	0	0	0	0	0	0	0	0	0	0	0	0	0	0	0	0	0	0	0	0	0	0	0	0	0
7d91c8fd5e4e8eac72ab9e5ef57fecb4	69	0	0	40	0	0	0	0	151	205	93	0	82	0	87	47	85	118	0	137	0	0	0	0	0	0	0	0	0	0	0	0	0	0	0	0	0	0	0	0	23	32	0	0	0	0	30	50	0
0033cb5aefd7ca7409dfe711caa59e4e	0	0	0	0	0	0	0	0	0	0	0	0	0	0	0	0	0	0	0	0	0	0	0	0	0	0	0	0	0	0	0	0	2	0	0	0	0	0	0	0	0	0	0	0	0	0	0	0	0
00607aaf8b1c4f2c59ce5f926bd8824b	0	0	0	0	0	0	0	0	0	0	0	0	0	0	0	0	0	0	0	0	0	0	0	0	18	0	0	0	0	0	0	0	0	0	0	0	0	0	0	0	0	0	0	0	0	0	0	0	0
69ebc1c2d9b6148181a05506b4d2d112	0	0	0	0	0	0	0	0	0	0	0	0	0	0	0	0	0	0	0	0	0	12	0	0	0	0	0	0	0	0	0	0	0	0	0	0	0	0	0	0	0	0	0	0	0	0	0	0	0
2b72a773ab2442ad21c5dfb4299411ac	72	66	104	106	154	78	77	130	118	203	2	0	0	0	0	0	0	0	15	0	0	0	0	0	0	0	0	0	0	0	0	0	0	0	0	0	0	12	18	0	70	29	53	61	74	89	100	0	69
979ab9dde7ac3cfc8c3dc682209cfaa0	121	202	271	376	239	147	156	304	253	284	0	0	76	0	83	0	0	0	31	17	0	0	0	0	0	0	0	0	0	0	0	0	0	0	0	0	0	0	0	0	0	0	0	0	0	0	0	0	0
cdb29c8efb8e87d080a6699b532b3593	14	16	0	20	0	0	0	0	14	24	0	0	0	0	0	0	0	0	0	0	0	0	0	0	0	0	0	0	0	0	0	33	0	0	6	0	0	0	7	8	0	0	0	0	0	0	0	20	0
81ea097d5f9e91742059f36acd3e0239	0	0	0	0	0	0	0	0	0	0	0	0	0	0	0	0	0	0	0	0	0	0	0	0	0	0	0	0	0	0	0	0	0	0	0	0	0	0	0	0	0	0	0	0	0	0	0	0	0
8640d8c547f8b9b2b6debf7cd41c09bb	0	0	0	0	0	0	0	0	0	0	0	0	0	0	0	0	0	0	0	0	0	0	0	0	0	0	0	0	0	0	34	17	63	29	28	21	31	0	0	51	0	0	0	0	0	0	0	0	0
671547ad6c6a300cf0f7953ec2496146	0	0	0	0	0	0	0	0	0	0	0	0	0	0	0	0	0	0	0	0	0	0	0	0	0	0	0	0	0	0	0	0	0	0	0	0	0	0	0	0	0	0	0	0	0	0	3	0	0
521bda0235b6beca7aff9d14055abc5e	0	0	0	0	0	0	0	0	0	0	0	0	0	0	179	0	20	0	26	0	0	32	0	0	0	0	0	0	0	0	0	0	0	0	0	0	0	0	0	0	0	0	0	0	0	0	0	0	0
a4b6ca050ff9356775df0a26a5fd12ce	0	0	0	0	0	0	0	0	0	0	0	0	0	0	0	0	0	0	0	0	0	0	2	0	0	0	0	0	0	0	0	0	0	0	0	0	0	0	0	0	0	0	0	0	0	0	0	0	0
f639033d19066c2dfbfcd6db8867d853	0	0	0	0	0	0	0	0	0	0	0	0	0	0	0	0	0	0	0	0	0	0	0	0	0	0	0	0	0	0	0	0	0	0	0	0	0	0	0	0	0	0	0	0	0	0	0	0	0
f19564f9ed803f5aa861c76c3eef566f	0	0	0	0	0	0	0	0	0	0	0	0	0	0	0	0	0	0	0	0	0	0	0	0	0	0	0	0	0	0	0	0	0	0	0	0	0	0	0	0	0	2	0	0	0	0	0	0	0
29b923d3c35f8efd9e2da8af175a7b5d	0	0	0	0	0	0	0	0	0	0	0	0	0	0	0	0	0	0	0	0	0	0	0	0	0	0	0	0	0	0	92	56	51	0	30	59	73	67	91	67	69	53	33	105	98	205	193	73	121
bd33e02e840c72a2af145c5550edbd3d	0	0	0	0	0	0	0	0	0	0	0	0	0	0	0	0	0	0	0	0	0	0	0	0	0	0	0	0	0	0	0	0	0	0	0	0	0	0	0	0	0	0	0	0	0	0	0	0	7
d767becc0043abfa945bff883c4e4a14	0	0	62	189	0	47	0	48	0	23	0	0	23	58	0	0	0	0	0	33	0	0	0	0	0	0	0	0	0	0	0	0	0	0	0	0	0	0	0	0	0	0	0	0	0	0	0	0	0
197110d4c03ff582a01fc21c671d50e2	0	0	0	0	0	0	0	0	0	0	0	0	0	0	0	0	0	0	0	0	0	0	0	0	0	0	0	0	0	0	0	0	0	0	0	0	0	0	0	0	0	0	0	0	0	0	0	0	0
f218f8f57c96b21fbda171ffd9fd411a	0	0	0	0	0	0	0	0	0	0	0	0	0	0	0	0	0	0	0	0	0	0	0	0	0	0	0	0	0	0	29	0	0	0	0	0	0	0	0	0	0	0	0	0	0	36	0	0	0
ec1d94311ae30629e2dff5ecc6519b26	44	35	26	105	58	31	44	62	53	87	10	5	0	13	0	0	0	0	44	0	0	0	0	0	0	0	0	0	0	0	0	0	0	0	0	0	0	0	0	0	0	0	0	0	0	0	0	0	18
31e3da959baa0c4110e81bdc279148e3	0	0	0	0	0	0	0	0	0	0	0	0	0	0	0	0	0	0	0	0	0	0	0	0	0	0	0	0	0	0	0	0	36	0	0	0	14	0	0	0	0	0	0	0	0	0	0	0	0
573c0a3c3b8ca0c804f6c5e1f0ee617d	0	0	0	0	0	0	0	0	0	0	0	0	0	0	0	0	0	0	0	0	0	0	0	0	0	0	0	0	0	0	0	0	0	0	0	0	0	0	0	0	0	0	0	0	0	0	0	0	0
c778cc7d8d77bd2522df233c0f72b669	0	0	0	0	0	0	0	0	0	0	0	0	0	0	0	0	0	0	0	0	0	0	0	0	0	0	0	0	0	0	0	0	0	0	0	0	0	0	0	0	0	0	0	0	0	0	0	0	0
066a03fdb5977c24336fecf94d2aeac2	0	0	0	0	0	0	0	0	0	0	0	0	0	0	0	0	0	0	0	0	0	0	0	0	0	0	0	0	0	0	0	0	0	0	0	0	0	0	0	0	0	0	0	0	0	0	0	0	0
f1f495690cb655c5acaa692158c9a703	0	0	0	0	0	0	0	0	0	0	0	0	0	0	0	0	0	0	0	0	0	0	0	0	0	0	0	0	0	0	0	0	0	0	0	3	0	0	0	0	0	0	0	0	0	0	0	4	0
b5bcbaab9c7545ea5bcd99752d7c2305	0	0	0	0	0	0	0	0	0	0	0	0	0	0	0	0	0	0	0	0	0	0	0	0	0	0	0	0	0	0	0	0	0	0	0	0	0	0	0	0	0	0	0	0	0	0	0	0	6
297d281e0afc0cb1f15eeac8452eb399	190	196	131	199	189	228	115	156	151	182	344	241	388	217	415	328	311	292	242	288	152	238	211	148	135	114	206	247	0	0	157	222	200	85	164	277	150	69	163	92	0	0	0	0	0	0	0	0	0
38db2f2b2f827e91aeb59b5391b75600	0	0	0	0	0	0	0	0	0	0	0	0	0	0	0	0	0	0	0	0	58	21	79	121	24	14	39	36	113	37	0	0	0	0	0	0	0	0	62	0	56	0	90	29	83	0	41	34	0
e8c66c2e27842f32a5e05d627b08fc40	0	0	0	0	0	0	0	0	0	0	0	0	0	0	0	0	0	0	0	0	17	12	6	0	0	9	0	8	0	0	0	0	0	0	0	0	0	0	0	0	0	0	0	0	0	0	0	0	0
01fbd4a3f74d52b7d21fecf1b3ca3087	0	0	0	0	0	0	0	0	0	0	0	0	0	0	0	0	0	0	0	0	0	0	0	0	0	0	0	0	0	0	0	0	0	0	0	0	0	0	0	0	0	0	0	0	0	0	0	0	0
dfc0ba1109a0c15bcc14584608103940	0	0	0	0	0	0	0	0	0	0	0	0	0	0	0	0	0	0	0	0	0	0	0	0	0	0	0	0	0	0	0	0	0	0	0	0	0	0	0	0	0	0	0	0	2	0	0	0	0
ca25a4aac62ba6222e6bb983bd6e4986	0	0	0	0	0	0	0	0	0	0	0	0	0	0	0	0	0	0	0	0	0	0	0	0	0	0	0	0	0	0	0	0	0	0	0	0	0	0	0	0	2	0	0	0	0	0	0	0	0
88f17a7fdfe873aae22e4d184ba15c16	0	0	0	0	0	0	0	0	0	0	0	0	0	0	0	0	0	0	0	0	0	0	0	0	0	0	0	0	0	0	0	0	0	0	0	0	0	0	0	0	0	0	0	0	0	0	0	0	0
e4d0ef99ef1942d1cef71bbf3210b4a8	0	0	0	0	0	0	0	0	0	0	0	0	0	0	0	0	0	0	0	0	0	0	0	0	0	0	0	0	0	0	0	0	0	0	0	29	0	0	0	0	0	0	0	40	0	54	0	0	61
88a0524cc20c1335eb2f20e4cd32923c	0	0	0	8	0	0	0	0	0	0	0	0	0	0	0	0	0	0	0	0	39	0	54	234	94	0	32	0	87	51	0	0	0	0	0	0	19	0	0	0	0	0	0	0	0	0	0	0	0
5009b9937d5f12e87406abbf6697c8e0	0	0	22	0	50	0	0	15	0	0	0	0	0	0	0	0	0	0	0	0	0	0	0	0	0	0	0	0	0	0	0	0	0	0	0	0	0	0	0	0	0	0	0	0	0	0	0	0	0
98b276c7f44a2aa606abd42ec3bcf147	0	0	0	0	0	0	0	0	0	0	0	0	0	0	0	0	0	0	0	0	0	0	0	0	0	0	0	0	0	0	0	0	0	0	0	0	0	0	0	0	0	0	0	0	0	0	0	0	0
d6fd84bced5fe4351220b250cdb9c23f	0	0	0	0	0	0	0	0	0	0	0	0	0	0	0	0	0	0	0	0	0	0	0	0	0	0	0	0	0	0	0	0	0	0	0	0	0	0	0	0	0	0	0	0	0	0	0	0	0
ac03737a819bfa33b34a6e2a6392b444	0	0	0	0	0	0	0	0	0	0	0	0	0	0	0	0	0	0	0	0	0	0	0	0	0	0	0	0	0	0	0	0	0	0	0	0	0	0	0	0	0	0	0	0	0	0	0	0	0
a9ff1b63a1a20bfd4c50e53ab62f4ee2	120	0	271	80	31	0	27	296	35	130	243	108	247	273	152	324	175	128	229	191	0	0	103	106	34	0	22	0	43	132	26	83	79	104	12	150	68	83	91	143	59	0	16	32	0	0	0	15	30
4d44db082efab9347b7f67ffc2c6b680	0	0	0	0	0	0	0	0	0	0	0	0	0	0	0	0	0	0	0	0	0	0	0	0	0	0	0	0	0	0	0	0	0	0	0	0	0	0	0	0	0	0	0	0	0	0	0	0	0
0290d93d6c3f12ba7f80e30f9abd8317	0	0	0	0	0	0	0	0	0	0	0	0	0	0	0	0	0	0	0	0	66	57	90	87	48	54	0	65	42	28	30	0	38	47	0	30	0	0	0	0	0	0	0	0	0	0	0	0	0
4827a000ab40c019ae966ed2f5513573	0	0	0	0	0	0	0	0	0	0	0	0	0	0	0	0	0	0	0	0	0	0	0	0	0	0	0	0	0	0	0	0	0	0	0	0	0	0	0	0	9	0	0	0	0	0	14	0	0
8928afa6f43452c5b4806db6542a94ec	0	0	0	0	0	0	0	0	0	0	0	0	0	0	0	0	0	0	0	0	0	0	0	0	0	0	0	0	0	0	0	0	0	0	0	0	0	0	0	0	0	0	0	0	0	0	0	0	0
15d250e2ad5c8afc33c3d52d2c21e520	0	0	0	0	0	0	0	0	0	0	0	0	0	0	0	0	0	0	0	0	0	0	0	0	0	0	0	0	0	0	0	0	0	0	0	0	0	0	0	0	0	0	0	0	0	0	0	0	0
12c7ea8cc32f766e40f45cccca45ed08	0	0	0	0	0	0	0	0	0	0	0	0	0	0	0	0	0	0	0	0	104	64	110	60	57	69	55	68	59	55	0	0	0	0	0	0	0	0	0	0	0	0	0	0	0	0	0	0	0
c60b1bacc1c6dc4760faa22e1b974fc4	0	0	0	0	0	0	0	0	0	0	0	0	0	0	0	0	0	0	0	0	0	0	0	0	0	0	0	0	0	0	0	0	0	0	0	0	0	0	0	0	0	0	0	0	0	0	0	0	0
469724bcbb01387a238cd2f217fb906b	0	0	0	0	0	0	0	0	0	0	0	0	0	0	0	0	0	0	0	0	0	0	0	0	0	0	0	0	0	0	0	0	0	0	0	0	0	0	13	0	0	0	0	0	0	0	0	0	0
9644a57dcecc6a31f9350e9f27d7ce4a	58	32	28	46	59	49	34	42	40	46	0	0	0	0	0	0	0	0	0	0	0	0	0	0	0	0	0	0	0	0	0	0	0	0	0	0	0	0	0	0	0	0	0	0	15	0	0	0	0
afa2e1258384c4eebc812e9177fc5100	0	0	0	0	0	0	0	0	0	0	0	0	0	0	0	0	0	0	0	0	0	0	0	0	0	0	0	0	0	0	0	0	0	0	0	0	0	0	0	0	0	0	0	0	0	0	0	0	0
c4c180262ad329c373a33eb473889fbb	0	0	0	0	0	0	0	0	0	0	0	0	0	0	0	0	0	0	0	0	0	0	0	0	0	0	0	0	0	0	0	0	0	0	0	0	0	0	0	0	0	0	0	0	0	0	0	0	0
26a056c468e0fa08070ffcd694aa31d4	85	156	199	231	154	268	81	292	0	178	0	0	0	0	0	0	0	0	0	0	0	52	0	0	0	0	0	0	35	0	0	0	0	0	0	0	0	0	0	0	23	0	38	0	86	0	31	0	0
cfc4678bbfd246adf405b1ddd4f2aee9	0	0	0	0	0	0	0	0	0	0	0	0	0	0	0	0	0	0	0	0	0	0	0	0	0	0	0	0	0	0	0	0	0	0	0	0	0	0	0	0	0	0	0	0	0	0	0	0	0
47a7a2abe1afc3ff3d33e9d0a54f7db9	0	0	0	0	0	0	0	0	0	0	0	0	0	0	0	0	0	0	0	0	56	53	80	87	0	47	0	0	0	51	0	0	0	0	0	0	0	0	0	0	0	0	0	0	0	0	0	0	0
f039bf8a1ef4b0d3ca9d52dbd41495c6	0	0	0	0	0	0	0	0	0	0	0	0	0	0	0	0	0	0	0	0	0	0	0	0	0	0	0	0	0	0	0	0	0	0	0	0	0	0	0	0	0	0	0	0	0	0	0	0	0
29211b7f147c509ba0006bf792dd3d61	0	0	0	0	0	0	0	0	0	0	0	0	0	0	0	0	0	0	0	0	0	0	0	0	0	0	0	0	0	0	0	0	33	86	0	78	0	0	0	0	0	0	0	0	0	0	0	0	0
30c013cd97b8642e94250a6e8f9c9840	0	0	0	0	0	0	0	0	0	0	0	0	0	0	0	0	0	0	0	0	0	0	0	0	0	0	0	0	0	3	0	0	0	0	0	0	0	0	0	0	0	0	0	0	0	0	0	0	0
d79bc77dd8e153483280ac5f898fbfde	0	0	0	30	0	30	0	18	0	0	0	0	0	0	0	0	0	0	0	0	0	0	0	0	0	0	0	0	0	0	0	0	0	0	0	0	0	0	0	0	0	0	0	0	0	0	0	0	0
a6ceff3e9d070933dff009b2149ad55b	0	0	0	0	0	0	0	0	0	0	0	0	0	11	0	0	0	0	0	0	0	0	0	0	0	0	0	0	0	0	0	0	0	0	0	0	0	0	0	0	0	0	0	0	0	0	0	0	0
f8dd238fe2977461234c003d7b592c56	0	0	0	0	0	0	0	0	0	0	0	0	0	0	0	0	0	0	0	0	0	0	0	0	0	0	0	0	0	0	0	0	0	0	0	0	0	0	0	0	0	0	0	0	0	9	0	0	0
153560f890f16b345c89c6b0f3840748	0	0	0	0	0	0	0	0	0	0	0	0	0	0	0	0	0	0	0	0	0	0	0	0	0	0	0	0	0	0	8	0	0	0	0	0	9	0	0	0	0	4	0	0	0	0	15	0	0
8424600454b2e6567ffb4ccda895da95	0	0	0	0	0	0	0	0	0	0	0	0	0	0	0	0	0	0	0	0	0	0	0	0	0	0	0	0	0	0	0	47	66	57	0	55	44	46	35	38	0	0	0	0	0	0	0	0	0
a748dfdd959df2a7b455020dbdc85fca	0	0	0	0	0	0	0	0	0	0	0	0	28	0	0	0	0	0	0	0	0	0	0	0	0	0	0	0	0	0	0	0	0	0	0	0	0	0	0	0	0	27	0	0	0	0	41	12	13
55c5e93a4b849d32f7f2d3918d5d1918	0	0	0	0	0	0	0	0	0	0	0	0	0	0	0	0	0	0	0	0	0	0	0	0	0	0	0	0	0	0	0	0	0	0	0	0	0	0	0	0	0	0	0	0	0	0	0	0	0
b0a377ed06c05cb2828d4e3237e71e76	0	0	0	0	0	0	0	0	0	0	0	0	0	0	0	0	0	0	0	0	0	0	0	0	0	0	0	0	0	0	0	0	0	0	0	0	0	0	0	0	0	0	0	7	0	13	0	9	0
d3e45ea09a4521e7147f3b2a5d4b5f35	0	0	0	0	0	0	0	0	0	0	0	0	0	0	0	0	0	0	0	0	0	0	0	0	0	0	0	0	0	0	0	0	0	0	0	0	0	0	0	0	0	0	0	0	0	0	3	0	0
0cafd78c9c04de834887cbbd16b90b1d	0	0	0	0	0	0	0	0	0	0	0	0	0	0	0	0	0	0	0	0	0	0	0	0	0	0	0	0	0	0	0	0	0	0	0	0	0	0	0	0	0	0	0	0	0	0	0	0	0
76d630b6abf9d2664c1209d84040d575	0	0	0	0	0	0	0	0	0	0	0	0	0	0	0	0	0	0	0	0	0	0	0	0	0	0	0	0	0	0	0	0	0	0	0	0	0	0	0	0	0	0	0	0	0	0	0	0	0
be8104a5f8165891c298ceefee546b74	16	0	0	0	0	0	0	0	0	0	0	0	0	0	0	0	0	0	0	0	0	0	0	0	0	0	0	0	0	0	24	18	0	0	11	23	7	14	0	11	0	0	0	0	0	0	0	0	0
93657b25a4e0c7dc9ad0f602a04150e9	0	0	0	0	0	0	0	0	0	0	0	0	0	0	0	0	0	0	0	0	0	0	0	0	0	0	0	0	0	0	0	0	0	0	0	0	0	0	0	0	0	0	0	0	21	0	14	0	29
124e350b43f417139e11e68923e63dfd	0	0	0	0	0	0	0	0	0	0	0	0	0	0	0	0	0	0	0	0	0	0	0	0	0	0	0	0	0	0	0	0	0	0	0	0	0	0	0	0	0	0	0	0	0	0	0	0	0
0091391a7df955952d6e3eeffa7c1fb2	0	0	0	0	0	0	0	0	0	0	0	0	0	0	0	0	0	0	0	0	0	0	6	0	0	0	0	0	0	0	0	0	0	0	0	0	0	0	0	0	0	0	0	0	0	0	0	0	0
d26601cb54ebf3ea75aa51fcf3bdc48e	0	0	0	0	0	0	0	0	0	0	134	0	59	93	82	0	0	37	65	71	0	0	0	0	0	0	0	0	0	0	0	0	0	0	0	0	0	0	0	0	0	0	5	0	13	0	12	0	6
ad230f72432b787f8b1b88344edc46f1	0	0	0	0	0	0	0	0	0	0	0	0	0	0	0	0	0	0	0	0	0	0	0	0	0	0	0	0	0	0	0	0	0	0	0	0	0	0	0	0	0	0	9	0	16	22	11	0	44
5cc864cea4237d3952a6b88da59f8641	0	0	0	0	0	0	0	0	0	0	0	0	0	0	0	0	0	0	0	0	0	0	0	0	0	0	0	0	0	0	0	0	0	0	0	0	0	0	0	0	0	0	0	0	0	0	0	0	0
ccb778b5a1309581c064af1a5d68cd8f	0	0	0	0	0	0	0	0	0	0	0	0	0	0	0	0	0	0	0	0	0	0	0	0	0	0	0	0	0	0	0	0	0	0	0	9	0	0	22	0	0	0	0	0	0	0	0	0	0
0552bca6d3ec42bfaea9cda0135dc2e4	0	0	0	0	0	0	0	0	0	0	0	0	0	0	0	0	0	0	0	0	0	0	0	0	0	0	0	0	0	0	0	0	0	0	0	0	0	0	0	0	0	0	0	0	0	0	0	0	0
37519df6850832430a63d4003130e8b1	0	0	0	0	0	0	0	0	0	0	0	0	0	0	0	0	0	0	0	0	0	0	0	0	0	0	0	0	0	0	0	0	0	0	0	0	0	0	0	0	0	0	0	0	0	0	0	0	0
cbc7e18e54ac60adaaf7965d01cbc15d	0	0	0	0	0	0	0	0	0	0	0	0	0	0	0	0	0	0	0	0	0	0	0	0	0	0	0	0	0	0	0	0	0	0	0	0	0	0	0	0	0	0	0	0	0	0	0	0	0
95af2a3c01ec14823f333ef5ddc69b81	0	0	0	0	0	0	0	0	0	0	0	0	0	0	0	0	0	0	0	0	0	0	0	0	0	0	0	0	0	0	0	0	0	0	0	0	0	0	0	0	0	0	0	0	0	0	0	0	0
e69165b02ff3eb9fae32b51b7b959e1c	0	0	0	0	0	0	0	0	0	0	0	0	0	0	0	0	2	0	0	0	0	0	0	0	0	0	0	0	0	0	0	0	0	0	0	0	0	0	0	0	0	0	0	0	0	0	0	0	0
c839cb6fb229bacaf64701467dfeb63e	0	0	0	0	0	0	0	0	0	0	0	0	0	0	0	0	0	0	0	0	0	0	0	0	0	0	0	0	0	0	0	0	0	0	0	0	0	0	0	0	0	0	0	0	0	0	10	0	0
fc9a7d95563fad85dded4f8afe7053d9	68	35	0	0	0	0	35	0	60	71	41	34	0	54	0	26	57	17	0	56	0	0	0	0	0	0	0	0	0	0	0	0	96	53	0	53	46	97	66	65	237	208	119	165	167	139	196	216	215
5cc5049439e6c0023200adc8b6bd9da4	0	0	0	0	0	0	0	0	0	0	0	0	0	0	0	0	0	0	0	0	27	0	0	28	0	0	0	0	0	0	0	0	0	0	0	0	0	0	0	0	0	0	0	0	0	0	0	0	0
4a991c5cdf74f03a796bb429ac103147	0	0	0	0	0	0	0	0	0	0	0	0	0	0	0	0	0	0	0	0	0	0	0	0	0	0	0	0	0	0	0	0	0	0	0	0	0	6	0	0	0	0	0	0	0	0	0	0	0
ba3091481343527c6386b78c5eac3ec4	206	22	131	133	0	176	63	303	197	227	0	0	0	0	0	0	0	0	0	0	87	13	0	66	12	135	23	39	71	23	34	27	14	22	12	94	27	11	20	23	0	44	43	82	56	69	105	44	135
63f2372ec2dec095289702208888cc41	98	78	0	151	0	0	73	132	87	202	0	0	0	74	0	0	0	0	0	0	0	0	0	0	0	0	0	0	0	0	0	0	0	0	0	0	0	0	0	0	0	0	0	0	0	0	0	0	0
b8bf6c6bc220d7cc83a03164089e8a6f	9	0	0	0	0	0	0	0	0	0	0	0	0	0	0	0	0	0	75	0	0	0	8	0	0	0	0	0	0	0	0	0	0	0	0	0	0	0	0	0	0	0	0	0	0	0	0	6	0
9115a8e54b3871fd88b23c3f55d7f0cd	0	0	0	0	0	0	0	0	0	0	0	0	0	0	0	0	0	0	0	0	0	0	0	0	0	0	0	0	0	0	0	0	0	0	0	0	0	0	0	0	0	0	0	0	0	0	0	0	0
daae8bb96184a09e506f561b436bdf7d	0	0	0	0	0	0	0	0	0	0	0	0	0	0	0	0	0	0	0	0	0	0	0	0	0	0	0	0	0	0	0	0	0	0	0	0	0	0	0	0	0	0	0	0	0	0	0	0	0
aa323bcb2144c908a6cb662e3e40d266	0	0	0	0	0	0	0	0	0	0	0	0	0	0	0	0	0	0	0	0	0	0	0	0	0	0	0	0	0	0	0	0	0	0	0	0	0	0	0	0	0	0	0	0	0	0	0	0	0
2f1f6483cddb5b64514206f3a625d4f2	0	0	0	0	0	0	0	0	0	0	0	13	0	0	0	0	36	0	0	0	0	0	0	0	0	0	0	0	0	0	0	0	0	0	0	0	0	0	0	0	0	0	0	0	0	0	0	0	0
f70543ea514734d08f79549428bae753	0	0	0	0	0	0	0	0	0	0	0	0	0	0	0	0	0	0	0	0	249	254	193	222	190	178	227	216	170	225	0	0	0	0	0	12	0	39	0	0	100	72	71	114	96	130	149	99	136
26092552a3c3e385d9b0ddea559bede7	0	0	0	0	0	0	0	0	0	0	0	0	0	0	0	0	0	0	0	0	0	0	0	11	0	0	0	0	0	0	0	0	0	0	0	0	0	0	0	0	0	0	0	0	0	0	0	0	0
4b110394c5219c2dc35300d2f5d1a4e3	0	0	0	0	0	0	0	0	0	0	0	0	0	0	0	0	0	0	0	0	0	0	0	0	0	0	0	16	0	0	0	0	0	0	0	0	0	0	0	0	0	0	0	0	0	0	0	0	0
d391c85a036621072bc12e43c137692c	0	0	0	0	0	0	0	0	0	0	0	0	0	0	0	0	0	0	0	0	0	0	0	0	0	0	0	0	0	0	0	0	0	0	0	0	0	0	0	0	0	0	0	0	0	0	0	0	0
aa4832ff8acaa2940aae2f9c8ce0932b	0	0	0	0	0	0	0	0	0	0	0	0	0	0	0	0	0	0	0	0	0	0	0	0	0	0	0	0	0	0	0	0	0	0	0	0	0	0	0	0	0	0	0	0	0	0	0	0	0
6d9d5a9fed43b809cc95a0cb3606c43f	0	0	0	0	0	0	0	0	0	0	0	0	0	0	0	0	0	0	0	0	0	0	0	0	0	0	0	0	0	0	0	0	0	0	0	0	0	0	0	0	0	0	0	0	0	0	0	0	0
6f95c1f3595939b7c4c2d863cca9e248	0	0	0	0	0	0	0	0	0	0	0	0	0	0	0	0	0	0	0	0	30	0	18	41	21	14	15	0	0	23	0	0	0	0	0	0	0	0	0	0	0	0	0	0	0	0	0	0	0
9f2b51e2902512be25e2951be2e11954	0	0	0	0	0	0	0	0	0	0	0	0	0	0	0	0	0	0	0	0	0	0	0	0	0	0	0	0	0	0	0	0	0	0	0	0	0	0	0	0	0	0	0	0	0	0	5	0	0
ddc204e47c2fa8ca880a29e11fb75cf7	0	0	0	0	0	0	0	0	0	0	0	0	0	0	0	0	0	0	0	0	0	0	0	0	0	0	0	0	0	0	0	0	0	0	0	0	0	0	0	0	0	0	0	0	0	0	0	0	0
2ca3dc95264e20420ee7a8501c5019c5	0	0	0	0	0	0	0	0	0	0	0	0	0	0	0	0	0	0	0	0	0	0	0	0	0	0	0	0	0	0	0	0	0	0	0	0	0	0	0	0	0	0	0	0	0	0	0	0	0
8a1913a8767d0156ab9c089a3b8ff5ec	0	0	0	0	0	0	0	0	0	0	0	0	0	0	0	0	0	0	0	0	0	0	0	0	0	0	0	0	0	0	0	0	0	0	0	0	0	0	0	0	0	0	0	0	0	0	0	0	0
ddaee9c5efed87534bf75e522b732bb8	0	0	0	0	0	0	0	33	18	0	47	28	83	92	65	36	24	28	46	86	0	0	0	0	0	0	0	0	0	0	0	0	0	0	0	0	0	0	0	0	41	27	0	0	0	0	0	23	0
a0954fef801e6dafe5f869ce87b0b8ea	0	0	0	0	0	0	0	0	0	0	0	0	0	0	0	0	0	0	0	0	0	0	0	0	0	0	0	0	0	0	0	0	0	9	7	8	0	7	0	0	0	0	0	0	0	0	0	0	0
48d844c82fdcbc407be3d668f4c09b1b	0	0	0	0	0	0	0	0	0	0	0	0	0	0	0	0	0	0	0	0	0	0	0	0	0	0	0	0	0	0	25	0	0	0	0	24	0	0	0	0	0	0	0	0	0	0	0	0	0
f0712322ea592b095a5d958f740be94a	0	0	0	0	0	0	0	0	0	0	0	0	0	0	0	0	0	0	0	0	0	0	0	0	0	0	0	0	0	0	0	0	0	0	0	0	0	0	0	0	0	0	0	0	0	0	0	0	0
0919ebcaa8348e217c4f639f19b357cc	0	0	0	0	0	0	0	0	0	0	0	0	0	0	0	0	0	0	0	0	0	0	0	0	0	0	0	0	0	0	0	0	0	0	0	0	0	0	0	0	0	0	0	0	0	0	0	0	0
1a7a41c2844dc6b7912eb9d444257b04	0	0	0	0	0	0	0	0	0	0	0	0	0	0	0	0	0	0	0	0	0	0	0	0	0	0	0	0	0	0	0	0	0	0	0	0	0	0	0	0	0	0	0	0	0	0	0	0	0
b159b6d1178d3c4a709b0a100f2b7f37	0	0	0	0	0	0	0	0	0	0	0	0	0	0	0	0	0	0	0	0	0	0	0	0	0	0	2	0	0	0	0	0	0	0	0	0	0	0	0	0	0	0	0	0	0	0	0	0	0
2637c7f6baf2192d2f95cb8258868398	0	0	0	0	0	0	0	0	0	0	0	0	0	0	0	0	0	0	0	0	0	0	0	0	0	0	0	0	0	0	0	0	0	0	0	0	0	0	0	0	0	0	0	0	0	0	0	0	0
18110a54cc149154eceda5cb2fad0126	0	0	0	0	0	0	0	0	0	0	0	0	0	0	0	0	0	0	0	0	0	0	0	0	0	0	0	0	0	0	0	0	0	0	0	0	0	0	0	0	0	0	0	0	0	0	0	0	0
0ed6d3259f7c522f72dafc8d0c7799eb	0	0	0	0	0	0	0	0	0	0	0	0	0	0	0	0	0	0	0	0	0	0	0	0	0	0	0	0	0	0	0	0	0	0	0	0	0	0	0	0	0	0	0	0	0	0	0	0	0
5dc811995638ad80fdc3c2e5e437408a	0	0	0	0	0	0	0	0	0	0	0	0	0	0	0	0	0	0	0	0	179	0	279	314	70	87	15	154	272	127	206	143	61	36	0	196	123	41	127	106	0	0	95	0	0	0	0	0	0
cdea47f58e5526a505d332db0f98a64c	0	0	0	0	0	0	0	0	0	0	0	0	0	0	0	0	0	0	0	0	0	0	0	0	0	0	0	0	0	0	0	0	0	0	0	0	0	0	0	0	0	0	0	0	0	0	0	0	0
8d95a233beef419dcfd657fc282af945	0	0	0	0	0	0	0	0	0	0	22	0	37	34	0	0	0	0	32	0	0	0	0	0	0	0	0	0	0	0	0	0	0	0	0	0	0	0	0	0	0	0	0	0	0	0	0	0	0
4f7d09d3418c2c8f0892e20a9d97edd0	0	0	0	0	0	0	0	0	0	0	0	0	0	0	0	0	0	0	0	0	0	0	0	0	0	0	0	0	0	0	0	0	0	0	0	0	0	0	0	0	0	0	0	0	0	0	0	0	0
c2cf1e5d107ef558884bd9157eece572	20	0	0	0	19	0	0	13	0	0	0	0	0	0	0	0	0	0	0	0	0	0	0	0	0	0	0	0	0	0	0	0	0	0	0	20	0	0	37	0	0	0	0	7	25	16	0	0	0
bf0fdd359af3c573fc545d455e0828c3	0	0	0	0	0	0	0	0	0	0	0	0	0	0	0	0	0	0	0	0	0	0	0	0	0	0	0	0	0	0	0	0	0	0	0	0	0	0	0	0	0	0	0	0	0	0	0	0	0
79a9c4573e8ef471cb07fb20931fabdd	0	0	0	0	0	0	0	0	0	0	0	0	0	0	0	0	0	0	0	0	0	0	0	0	0	0	0	0	0	0	0	0	0	0	0	0	0	2	0	0	0	0	0	0	0	0	0	0	0
a93adcffca4b9f7040f04643eada173d	0	0	0	0	0	0	0	0	0	0	0	0	0	0	0	0	0	0	0	0	0	0	0	0	0	0	0	0	0	0	0	0	0	0	0	0	0	0	0	0	0	0	0	0	0	0	0	0	0
914e0828621243aee955b2624753c662	0	0	0	0	0	0	0	0	0	0	0	0	0	0	0	0	0	0	0	0	0	0	0	0	0	0	0	0	0	0	0	0	0	0	0	0	0	0	0	0	0	0	0	0	0	0	0	0	0
a2b797e216844e96d5f14249ac2b879e	0	0	0	0	0	0	0	0	0	0	0	0	0	0	0	0	0	0	0	0	0	0	0	0	0	0	0	0	0	0	0	0	0	0	0	0	0	0	0	0	0	0	0	0	0	0	0	0	0
525da62daad71e72cd9724317f3d4ce4	0	0	0	0	0	0	0	0	0	0	0	0	0	4	0	0	0	0	0	0	0	0	0	0	0	0	0	0	0	0	0	0	0	0	0	0	0	0	0	0	0	0	0	0	0	0	0	0	0
b16d49305f51a1822cfe19659d810d69	0	0	0	0	0	0	0	0	0	0	0	0	0	0	0	0	0	0	0	0	0	0	0	0	0	0	0	0	0	0	0	0	22	0	0	0	0	0	0	20	0	0	0	0	0	0	0	0	0
40f23cb961e7907da128c4131522caf2	0	0	0	0	0	0	0	0	0	0	0	0	0	0	0	0	0	0	0	0	0	0	0	0	0	0	0	0	0	0	0	0	0	0	0	0	0	0	0	0	0	0	0	0	0	0	0	0	0
49da36f789dfc7e23aeae47b424603a6	0	0	0	0	0	0	0	0	0	0	0	0	0	0	0	0	0	0	0	0	0	0	0	0	0	9	0	0	0	0	0	0	0	0	0	0	0	0	0	0	0	0	0	0	0	0	0	0	0
4baf0473ae6c2c7f9fe68b144aa8530a	0	0	0	0	0	0	2	0	0	0	0	0	0	0	0	0	0	0	0	0	0	0	0	0	0	0	0	0	0	0	0	0	0	0	0	0	0	0	0	0	0	0	0	0	0	0	0	0	0
ae9222dbf52054b4c60fef7031c58839	0	0	0	0	0	0	0	0	0	0	0	0	0	0	0	0	0	0	0	0	0	0	0	0	0	0	0	0	0	0	0	0	0	0	0	0	0	0	0	0	0	0	0	0	0	0	0	0	0
e43c5e5647faecbeb9b4d21b640785a4	0	0	0	0	0	0	0	0	0	0	0	0	0	0	0	0	0	0	0	0	0	0	0	0	0	0	0	0	0	0	0	0	0	0	0	0	0	0	0	0	0	0	0	0	0	0	0	0	0
6b9150bb2c1c5391d377ec0c0b035a2c	0	0	0	0	0	0	0	0	0	0	0	0	0	0	0	0	0	0	0	0	0	0	0	0	0	0	0	0	0	0	0	0	0	0	0	0	0	0	0	0	2	0	0	0	0	0	0	0	0
c5c69dd2a864f70508101f5ddf52b110	59	149	44	86	38	114	86	92	0	106	0	0	0	0	0	0	0	0	0	0	0	0	0	0	0	0	0	0	0	0	0	0	0	0	0	0	0	0	0	0	0	0	0	0	0	0	0	0	0
8dcf714ab910c921da4755f3f0c2b7c0	0	0	0	0	0	0	0	0	0	0	0	0	0	0	0	0	0	0	0	0	0	0	0	0	0	0	0	0	0	0	0	0	0	0	0	0	0	0	0	0	0	0	0	0	0	0	0	0	0
f36b90e7c3fe988c7d50a2c3e2624370	0	0	0	0	0	0	0	0	0	0	0	0	0	0	0	0	0	0	0	0	0	0	0	0	0	0	0	0	0	0	0	0	0	0	0	0	0	0	0	0	0	0	58	44	38	0	57	35	0
1b1693d0c490e043d1366a768fe232d8	0	0	0	0	0	0	0	0	0	0	0	0	0	0	0	0	0	0	0	0	0	0	0	0	0	0	0	0	0	0	0	0	0	0	0	0	0	0	0	0	0	0	0	0	0	0	5	0	0
232023f6b3bb3cb126158e3f7b1e071c	0	0	0	0	0	0	0	0	0	0	0	0	0	0	0	0	0	0	0	0	35	0	34	39	24	0	0	0	0	33	0	0	0	0	0	0	0	0	0	0	0	0	0	0	0	0	0	0	0
4fa45dadaf9022923e2022bcb320579a	0	0	0	0	0	0	0	0	0	0	0	0	0	0	0	0	0	0	0	0	0	0	0	0	0	0	0	0	0	0	0	0	0	0	0	0	0	0	0	0	0	0	0	0	0	0	0	0	0
ac513794851851c21458cfd89c4373d0	0	0	0	0	0	24	0	21	0	49	0	75	0	38	0	0	0	0	0	38	139	143	221	91	208	143	217	194	0	331	0	0	32	197	0	0	0	153	0	0	0	0	0	130	0	0	0	0	23
a350afed51b391f9558b6f7545f80ebe	0	0	0	0	0	0	0	0	0	0	0	0	0	0	0	0	0	0	0	0	0	0	0	0	0	0	0	0	0	0	0	0	0	0	0	0	0	0	0	0	0	0	0	0	0	0	0	0	0
383e507158895ecec10d2714fbbc6099	0	0	0	0	0	0	0	0	0	0	0	0	0	0	0	0	0	0	0	0	0	0	0	0	0	0	0	0	0	0	0	0	0	0	0	0	0	0	0	0	0	0	0	0	0	0	0	0	40
8bc4e9d548589e5dbaf5b2cd786c2f47	0	0	0	0	0	0	0	0	0	0	32	0	0	0	0	0	0	0	0	0	0	0	0	0	0	0	0	0	0	0	0	0	0	0	0	0	0	0	0	0	0	0	0	0	0	0	0	0	0
e67d4134bd29582aa9bce67ae70e797d	0	0	0	0	0	0	0	0	0	0	0	0	0	0	0	0	0	0	0	0	0	0	0	0	0	0	0	0	0	0	0	0	0	0	0	0	0	0	0	0	0	0	0	0	0	0	0	0	0
7d141852fc25a8438262f9db8a4c5d0c	0	0	0	0	0	0	0	0	0	0	0	0	0	0	0	0	0	0	0	0	0	0	0	0	0	0	0	0	0	0	0	0	0	0	0	0	0	0	0	0	30	0	0	0	22	38	0	0	13
67feb3b88f5d92835833e269e3191163	0	0	0	0	0	0	0	0	0	0	0	0	0	0	0	0	0	0	0	0	0	0	0	0	0	0	0	0	0	0	0	0	0	0	0	0	0	0	0	0	0	0	0	0	0	21	0	0	0
de45a73f09b4a12008ce7f3979ef4a15	0	0	0	0	0	0	0	0	0	0	0	0	0	0	0	0	0	0	0	0	0	0	0	0	0	0	0	0	0	0	0	0	0	0	0	0	0	0	0	0	0	0	0	0	0	0	0	0	0
651e5293abbce7283e5376b1efb85dc3	0	0	0	0	0	0	0	0	0	0	0	0	0	0	0	0	0	0	0	0	0	0	0	12	0	0	0	0	0	0	0	0	0	0	0	0	0	0	0	0	0	0	0	0	0	0	0	0	0
96ca184218f6e880bffacf114f265ba7	0	0	0	0	0	0	0	0	0	0	0	0	0	0	0	0	0	0	0	0	0	0	0	0	0	15	0	0	0	0	0	0	0	0	0	0	0	0	0	0	0	0	0	0	0	0	0	0	0
3a7ebfe55c8e6e1e4b7dfffba67a1b80	0	0	0	0	0	0	0	0	0	0	0	0	0	0	0	0	0	0	0	0	122	17	187	124	49	39	46	53	88	66	0	0	0	0	0	0	0	0	0	0	31	0	24	34	0	16	53	30	199
07a69203755e9de833126644d3d3069f	0	0	0	0	0	0	0	0	0	0	0	0	0	0	0	0	0	0	0	0	0	0	0	0	0	0	0	0	0	0	0	0	0	0	0	0	0	0	0	0	0	0	0	0	0	0	4	0	0
3d5cf45450386531ea336234d0fdefa0	74	0	0	0	0	75	0	0	0	79	0	0	0	0	0	0	0	0	0	0	323	137	312	347	329	258	274	210	221	301	0	0	0	0	0	0	0	0	0	0	160	59	218	228	267	237	320	0	219
5ebd939f84423c27e5985c98a91978de	0	0	0	0	0	0	0	0	0	0	0	0	0	0	0	0	0	0	0	0	0	0	0	0	0	0	0	0	0	0	0	0	0	2	0	0	0	0	0	0	0	0	0	0	0	0	0	0	0
9aa5aef60d9338aad7eb94b8fa1e8a21	0	0	0	0	0	0	0	0	0	0	0	0	0	0	0	0	0	0	0	0	0	0	0	0	0	0	0	0	0	0	0	0	0	0	0	0	0	0	0	0	0	0	0	0	0	0	0	0	0
e47371195cad30a3b21a6278fa172da1	0	0	0	0	0	0	0	0	0	0	0	0	0	0	0	0	0	0	0	0	0	0	0	0	0	0	0	0	0	0	0	0	0	0	0	0	0	0	0	0	0	0	0	0	0	0	0	0	0
c482a7db27ea34329822e3d956fff4ad	0	0	0	0	0	0	0	0	0	3	0	0	0	0	0	0	0	0	0	0	0	0	0	0	0	0	0	0	0	0	0	0	0	0	0	0	0	0	0	0	0	0	0	0	0	0	0	0	0
e1059541a919d14eeaa78c346f9b07f3	0	0	0	0	0	0	0	0	0	0	0	0	0	0	0	0	0	0	0	0	0	0	0	0	0	0	0	0	0	0	0	0	0	0	0	0	0	0	0	0	0	0	0	0	16	0	15	0	0
3c60a843df9b3c280aa1d722cecd3ac0	0	0	0	6	0	0	0	0	0	0	0	0	0	0	0	0	0	0	0	0	0	0	0	0	0	0	0	0	0	0	0	0	0	0	0	0	0	0	0	0	0	0	0	0	0	0	0	0	52
72c4e3c5de26068585c0f5ccdf19aff8	0	0	0	0	0	0	0	0	0	0	0	0	0	0	0	0	0	0	0	0	0	0	0	0	0	0	0	0	0	0	11	14	0	22	0	18	0	28	0	0	0	0	18	0	0	28	9	0	0
0d49246b0a78f0d776e64b329f891893	0	0	0	0	0	0	0	0	2	0	0	0	0	0	0	0	0	0	0	0	0	0	0	0	0	0	0	0	0	0	0	0	0	0	0	0	0	0	0	0	0	0	0	0	0	0	0	0	0
3bbdae9ffaa1a0b0dfd6b5434608140b	0	0	0	0	0	0	0	0	0	0	0	0	0	0	0	0	0	0	0	0	0	0	0	0	0	0	0	0	0	0	0	0	0	0	0	0	0	0	0	0	0	0	0	0	0	0	0	0	0
f4bd66a4903625f0094e533cf57fb98c	0	0	0	0	0	0	0	0	0	0	0	0	0	0	0	0	0	0	0	0	0	0	0	0	0	0	0	0	0	0	0	0	0	0	0	0	0	0	0	0	0	0	0	0	0	0	0	0	0
dbe41462a88222ae32f06497c3e2c4fd	0	0	0	0	0	0	0	0	0	0	0	0	0	0	0	0	0	0	0	0	0	0	44	31	26	35	0	29	24	27	0	0	0	0	0	0	0	0	0	0	0	0	0	0	0	0	0	0	0
b1594f14fa8ebb56bf989a6334c46432	90	140	99	65	85	77	103	81	133	104	71	63	49	163	35	78	39	0	52	88	122	60	224	43	39	0	32	130	39	49	289	191	426	280	119	205	139	222	129	268	127	105	117	149	171	229	197	165	327
876ef0b25909d30e822d89167dd119b7	0	0	0	0	0	0	0	0	0	0	0	0	0	0	0	0	0	0	0	0	49	66	100	59	44	58	0	43	0	49	0	0	0	0	0	0	0	0	0	0	74	44	77	63	122	94	72	49	116
bebe23cea437bfd04e078984dbd88628	0	0	0	0	0	0	0	0	0	0	0	0	0	0	0	0	0	0	0	0	0	0	0	0	0	0	0	2	0	0	0	0	0	0	0	0	0	0	0	0	0	0	0	0	0	0	0	0	0
9fd7faa5b26af5e9851fe64db07e20cc	0	0	0	0	0	0	0	0	0	0	0	0	0	0	0	0	0	0	0	0	0	0	0	0	0	0	0	0	0	0	14	0	20	0	0	0	0	0	0	0	42	0	0	0	29	0	0	41	0
e982ad313f6ed4e44bd14f6b06b2e1cc	36	54	0	76	117	46	70	111	69	156	46	0	56	94	53	118	0	19	92	58	31	0	0	13	0	0	0	0	0	0	99	24	89	0	0	0	23	0	79	121	0	0	62	98	35	0	165	92	0
6f7427cf985b96817d6b055ef1f4bfb7	95	56	0	75	0	0	105	290	203	0	817	209	286	501	485	437	220	191	331	236	130	32	123	0	18	50	49	43	34	84	472	285	351	152	182	429	365	168	86	413	370	228	372	484	385	202	333	214	599
68b846777500ba15de3b9862dec6b92c	0	0	0	0	0	0	0	0	0	0	0	0	0	0	0	0	0	0	0	0	0	0	0	0	0	0	0	0	0	0	35	51	44	0	0	29	25	0	0	45	0	0	0	0	0	0	0	0	0
8b432209794cd90eed7661dad022d4a0	0	0	0	0	0	0	0	0	0	0	0	0	0	0	0	0	0	0	0	0	0	0	0	0	0	0	0	0	0	0	0	0	0	0	0	0	0	0	0	0	0	0	0	0	0	0	0	0	0
14c119260d495a1f1fd6ea836655e8b6	0	0	0	0	0	0	0	0	0	0	0	0	0	0	0	0	0	0	0	0	0	0	0	0	0	0	0	0	6	0	0	0	0	0	0	0	0	0	0	0	0	0	0	0	0	0	0	0	0
96040cdeda39bc37a8afc445748cb41e	0	0	0	0	0	0	0	0	0	0	0	0	0	0	0	0	0	0	0	0	0	0	0	0	0	0	0	0	0	0	0	0	0	0	0	0	0	0	0	0	0	0	0	0	0	0	0	0	0
79dece9adb1fe85a7fb7ca7e1f45f0eb	0	0	0	0	0	0	0	0	0	0	0	0	0	0	0	0	0	0	0	0	0	0	0	0	0	0	0	0	0	0	0	0	0	0	0	0	0	0	0	0	0	0	34	0	0	3	0	0	0
c7c8afff6ecb088c71aa862e820e9c52	0	0	0	0	0	0	0	0	0	0	0	0	0	0	0	0	0	0	0	0	0	0	0	0	0	0	0	0	0	0	0	13	0	0	0	0	0	0	0	0	0	0	0	0	0	0	0	0	0
c08a48ed944f0b10d7b70336c79dc9a3	0	0	0	0	0	0	0	0	0	0	0	0	0	0	0	0	0	0	0	0	0	0	0	0	0	0	0	0	0	0	0	0	0	0	0	0	0	0	0	0	0	0	0	0	0	0	0	0	0
252682ddd87f4750aa93d7e8577956de	0	0	0	0	0	0	0	0	2	0	0	0	0	0	0	0	0	0	0	0	0	0	0	0	0	0	0	0	0	0	0	0	0	0	0	0	0	0	0	0	0	0	0	0	0	0	0	0	0
6c00ba963dc7c12acb493e9db2d857cd	0	0	0	0	0	0	0	0	0	0	0	0	0	0	0	0	0	0	0	0	0	0	0	0	0	0	0	0	0	0	0	0	0	0	0	0	0	0	0	0	0	0	0	0	0	0	0	0	0
6fe66efbc4bcd23c653159f9649a1304	0	0	0	0	0	0	0	0	0	0	0	0	0	0	0	0	0	0	0	0	0	0	0	0	0	0	0	0	0	0	0	0	0	0	0	0	0	0	0	0	0	0	0	0	0	0	0	0	0
92fe371ac1a2c54a965a2d2d8120d265	0	0	0	0	0	0	0	0	0	0	0	0	0	0	0	0	0	0	0	0	0	0	0	0	0	0	0	0	0	0	0	0	0	0	0	0	0	0	0	0	14	75	0	0	0	0	122	40	0
c04c75f52d722072d586d63a51d571f6	0	0	15	0	14	15	0	0	21	0	20	0	58	87	100	54	31	12	45	58	0	0	0	0	0	0	0	0	0	0	0	0	0	0	0	0	0	0	0	0	0	0	0	0	0	0	0	0	0
d523a4ffeeeffc4c1dddc36e5292d220	0	0	0	0	0	0	0	0	0	0	28	0	87	106	0	0	0	0	34	0	0	0	0	0	0	0	0	0	0	0	0	0	0	0	0	0	0	0	0	0	0	0	0	0	0	0	0	0	0
973afb07d53eddd2076fb78c815a95f1	0	0	0	0	0	0	0	0	0	0	0	0	0	0	0	0	0	0	0	0	13	0	0	0	0	0	0	0	0	0	0	0	0	0	0	0	0	0	0	0	10	6	0	0	0	0	0	0	0
4e56e66bb05423f1fa8176cb914c028d	0	0	0	0	0	0	0	0	0	0	0	0	0	0	0	0	0	0	0	0	0	0	0	0	0	0	0	0	0	8	0	0	0	0	0	0	0	0	0	0	0	0	0	0	0	0	0	0	0
17a706436c6d526ca217a75372adde53	0	0	0	0	0	0	0	0	0	0	0	0	0	0	0	0	0	0	0	0	0	0	0	0	0	0	0	0	0	0	0	0	0	0	0	0	0	0	0	0	0	0	0	0	0	0	0	0	0
1d1623b86eee25c06cf52d740e22d6f8	0	0	0	0	0	0	0	0	0	0	0	0	0	0	0	0	0	0	0	0	0	0	2	0	0	0	0	0	0	0	0	0	0	0	0	0	0	0	0	0	0	0	0	0	0	0	0	0	0
cdd6d86536347d8b06702c0b3e9b3759	0	0	0	0	0	0	0	0	0	0	0	0	0	0	0	0	0	0	0	0	0	0	0	0	0	0	0	0	0	0	0	0	0	0	0	0	0	0	0	0	2	0	0	0	0	0	0	0	0
cdb2f9ab837aef23a4634d99726a346f	0	0	0	0	0	0	0	0	0	0	0	0	0	0	0	0	0	0	0	0	0	0	0	0	0	0	0	0	0	0	0	0	0	0	0	0	0	0	0	0	0	0	0	0	0	0	0	0	0
c3e3f25b7e0d941a6a7ea5907b0ffe12	0	0	0	0	0	0	0	0	0	0	0	0	0	0	0	0	0	0	0	0	0	0	0	0	0	0	0	0	0	0	0	0	0	0	0	0	0	0	0	0	2	0	0	0	0	0	0	0	0
c00efefc8aafcf6b8744e7e2f7280ac4	0	0	0	0	0	0	0	0	0	0	0	0	0	0	0	0	0	0	0	0	0	0	0	0	0	0	0	0	0	0	0	0	12	0	0	0	0	0	0	0	0	0	0	0	0	0	0	0	0
8e57245e3a110c7ca937d08e3953f184	0	0	0	0	0	0	5	0	0	8	0	0	0	0	0	0	0	0	0	0	0	0	0	0	0	0	0	0	0	0	0	0	0	0	0	0	0	0	0	0	0	0	0	0	0	0	0	0	0
a5906fe9bd7f3678ece861b6a08e2234	0	0	0	0	0	0	0	0	0	0	0	0	0	0	0	0	0	0	0	0	0	0	0	0	0	0	0	0	0	0	0	0	0	0	2	0	0	0	0	0	0	0	0	0	0	0	0	0	0
d068b1f91746ce3a0fec6998c6ec2a94	0	0	0	0	0	0	0	0	0	0	0	0	0	0	0	0	0	0	0	0	0	0	0	0	0	0	0	0	0	0	0	42	26	0	0	65	13	0	16	0	0	0	0	0	0	0	0	0	0
db82f8a879641f4c5122e701768ad7b8	0	0	0	0	0	0	0	0	0	0	0	0	0	2	0	0	0	0	0	0	0	0	0	0	0	0	0	0	0	0	0	0	0	0	0	0	0	0	0	0	0	0	0	0	0	0	0	0	0
3a3833576fbb210cf64f206b136aabab	0	0	0	0	0	0	0	0	0	0	0	0	0	0	0	0	0	0	0	0	0	0	0	0	0	0	0	0	0	0	0	0	0	0	0	0	0	0	0	0	0	0	0	0	0	0	3	0	0
e6a791aab1eec6f91c27715173eded9d	0	0	0	0	0	0	0	0	0	0	0	0	0	0	0	0	0	0	0	0	0	81	0	0	0	0	0	0	0	0	0	0	0	0	0	0	0	0	0	0	0	0	0	0	0	0	0	0	0
71358d00500f3f2cdbe85cc5543170ba	0	0	0	0	0	0	0	0	0	0	0	0	0	0	0	0	0	0	0	0	0	0	0	0	0	0	0	0	0	0	0	0	0	0	0	0	0	0	0	0	0	0	0	0	0	0	0	0	0
42e5ceee348977d049355fe29e61bc3a	0	0	0	0	0	0	0	0	0	0	0	0	0	0	0	0	0	0	0	0	0	0	0	0	0	0	0	0	0	0	0	0	0	0	0	0	0	0	0	0	0	0	0	0	0	0	0	0	0
78dde77676899b72e0b88fe4be3c89e9	0	0	0	0	0	0	0	0	0	0	0	0	0	0	0	0	0	0	0	0	0	0	0	0	0	0	0	0	0	0	0	0	0	0	0	0	0	0	0	0	0	0	0	0	0	0	0	0	0
89c047a8376acef46fedee26ca5057ae	0	0	0	0	10	0	0	3	0	0	0	0	0	0	0	0	0	0	0	0	0	0	0	0	0	27	0	0	0	0	183	71	0	179	51	136	31	44	88	16	60	267	64	134	105	226	188	277	35
799c2ccddc6cee9e9013ddfd07c9e336	0	0	0	0	0	0	0	2	0	0	0	0	0	0	0	0	0	0	0	0	0	0	0	0	0	0	0	0	0	0	0	0	0	0	0	0	0	0	0	0	0	0	0	0	0	0	0	0	0
1eef6e15300782ee31b4df2c190701fe	0	0	0	0	0	0	0	0	0	0	0	0	0	0	0	0	0	0	0	0	0	0	0	2	0	0	0	0	0	0	0	0	0	0	0	0	0	0	0	0	0	0	0	0	0	0	0	0	0
fa729af4ec16e0939e77511f6351a55f	0	0	0	0	0	0	0	0	0	0	0	0	0	0	0	0	0	0	0	0	0	0	0	0	0	0	0	0	18	0	0	0	0	0	0	0	0	0	0	0	0	0	0	0	0	0	0	0	0
3ea9e00ce886e1803d6f61657f45dacc	0	0	0	0	0	0	0	0	0	0	0	0	0	0	0	0	0	0	0	0	0	0	0	0	0	0	0	0	0	0	0	0	0	0	0	0	0	0	0	0	0	0	0	0	0	0	0	0	0
eb1c015a11a9d9296798c19013dfd442	0	0	0	0	0	0	0	0	0	0	0	0	0	0	0	22	0	0	0	0	0	0	0	0	0	0	0	0	0	0	0	0	0	0	0	0	0	0	0	0	0	0	0	0	0	0	0	0	0
ea625255caedebbad56a60ae0473ca10	0	0	0	0	0	0	0	0	0	0	0	34	48	18	0	12	0	0	0	0	19	0	0	0	0	28	0	0	0	0	222	134	196	154	111	180	128	187	147	163	75	53	0	53	80	146	102	109	155
52faafb8f425ef7dcb970197ed401e7d	0	0	0	15	0	14	0	0	0	29	0	0	0	0	11	0	0	0	0	0	0	0	0	0	0	0	0	0	0	0	56	44	67	63	34	38	24	48	55	66	0	22	24	0	35	0	35	0	22
fb3d619a266da2784f6796a8d476a625	57	0	0	0	0	0	24	0	0	0	0	0	0	0	0	0	0	0	0	0	0	0	0	0	0	0	0	0	0	0	0	0	0	0	0	0	0	0	0	0	0	0	0	0	0	0	0	0	0
ef4881637e2c37b2b9179c7634f182e5	0	0	0	0	0	0	0	0	0	0	0	0	0	0	0	0	0	0	0	0	0	0	0	0	0	0	0	0	0	0	0	0	0	0	0	0	0	0	0	0	0	0	0	0	0	0	0	0	0
b9b0f9e78749391fedc92545cc394b7e	0	0	0	0	0	0	0	0	0	0	0	0	0	0	0	0	0	0	0	0	0	0	0	0	0	0	0	0	0	0	0	0	0	0	0	0	0	0	0	0	0	0	0	0	0	15	16	9	0
2152fc1a16d63cc5f126ea25b5295583	0	102	273	58	0	315	179	0	159	139	0	0	68	0	29	44	0	130	0	11	404	210	302	325	178	242	284	244	110	296	563	262	414	254	256	575	419	550	361	406	302	217	456	350	218	100	369	302	454
0ca5640d131fd8f9f80918d56d24bc78	0	0	0	0	0	0	0	0	0	0	0	0	0	0	0	0	0	0	0	0	0	0	0	0	0	0	0	0	0	0	39	0	0	0	0	0	0	0	0	0	0	0	0	0	0	0	0	0	0
8280081374a492a15977c8ed987fa58b	0	0	0	0	0	0	0	0	0	4	0	0	0	0	0	0	0	0	0	0	0	0	0	0	0	0	0	0	0	0	0	0	0	0	0	0	0	0	0	0	0	0	0	0	0	0	0	0	0
d3512d8e2f4818cad8d3ed87a5f73762	0	0	0	0	0	0	0	0	0	0	0	0	0	0	0	0	0	0	0	0	0	0	0	0	0	0	0	0	0	0	0	0	0	0	0	0	0	0	11	0	0	0	0	0	0	0	0	0	0
70aa480dfbccf1052434d1cadeecec92	0	0	0	0	0	0	0	0	0	7	0	0	0	0	0	0	0	0	0	0	0	0	0	0	0	0	0	0	0	0	0	0	0	0	0	0	0	0	0	0	0	0	0	0	0	0	0	0	0
bf40b68421c243bfd10203ce0029defb	0	0	0	0	0	0	0	0	0	0	0	0	0	0	0	0	0	0	0	0	0	0	0	0	0	0	0	0	0	0	0	0	0	0	0	0	0	0	0	0	0	0	0	0	0	0	0	0	0
b3a241d41da1c3659004f74abf17c4c5	0	0	0	0	0	0	0	0	0	0	0	0	0	0	0	0	0	0	0	0	0	0	0	0	0	44	0	46	0	0	0	0	0	0	0	0	0	0	0	0	0	0	0	0	0	0	0	21	0
ed4b50fb8e6f5144336a33db774de315	0	0	0	0	0	0	0	0	0	0	0	0	0	0	0	0	0	0	0	0	0	0	0	0	0	0	0	0	0	0	0	0	0	0	0	0	0	0	0	0	0	0	0	0	0	0	0	0	0
490637760b7cb2a2bdbc07b17991ec63	0	0	0	0	0	36	47	0	0	0	0	0	0	0	0	0	0	0	0	0	0	0	0	0	0	0	0	0	0	0	0	0	0	0	0	0	0	0	0	0	0	0	0	0	0	39	0	0	0
3260a63546e00c3774386be5499bf716	0	2	0	0	0	0	0	0	0	0	0	0	0	0	0	0	0	0	0	0	0	0	0	0	0	0	0	0	0	0	0	0	0	0	0	0	0	0	0	0	0	0	0	0	0	0	0	0	0
46b17d7bb2654eae7234ac433f9d9257	0	0	0	0	0	0	0	0	0	0	0	0	0	0	0	0	0	0	0	0	0	0	0	0	0	0	0	0	0	0	0	0	0	0	0	0	0	0	0	0	0	0	0	0	0	0	0	0	0
3716795e2042e144bf961ab948e13e1d	0	0	0	0	0	0	0	0	0	0	0	0	0	0	0	0	0	0	0	0	0	0	0	0	0	0	0	0	0	0	36	24	38	0	0	0	45	18	0	25	72	0	63	74	97	111	180	50	107
5d9dc1dcc235bb54f4f9a8028ffa164f	0	0	0	0	0	0	0	0	0	0	0	0	0	0	0	0	0	0	0	0	0	0	0	0	0	0	0	0	0	0	0	0	0	0	0	2	0	0	0	0	0	0	0	0	0	0	0	0	0
14e5383daea473406a9263713a269287	0	0	0	0	0	0	0	0	0	0	0	0	0	0	0	0	0	0	0	0	0	0	0	0	0	0	0	0	0	0	18	22	26	0	0	21	16	0	17	69	0	0	0	0	0	0	0	0	0
cdc1c538bd2f1fdb96d35994531bf716	0	0	0	0	0	0	0	0	0	0	0	0	0	0	0	0	0	0	0	0	0	0	0	4	0	0	0	0	0	0	0	0	0	0	0	0	0	0	0	0	0	0	0	0	0	0	0	0	0
50eed9a375ce32ba4d5d5af90e89eef6	0	0	0	0	0	0	0	0	0	0	0	0	0	0	0	0	0	0	0	0	0	0	0	0	0	0	0	0	0	0	0	0	0	0	0	0	0	0	0	0	0	0	0	0	0	0	0	0	0
c6ba78148be87e0749a31589abbdcae2	0	0	0	0	0	0	0	0	0	0	0	0	0	0	0	0	0	0	0	2	0	0	0	0	0	0	0	0	0	0	0	0	0	0	0	0	0	0	0	0	0	0	0	0	0	0	0	0	0
cd39c727a7596260c9737dc37ff1c336	0	0	0	0	0	0	0	0	0	0	0	0	0	0	0	0	0	0	0	0	0	0	0	0	0	0	0	0	0	0	14	0	0	0	0	0	0	0	0	0	0	0	0	0	0	0	0	0	0
89adc022338738b0f8d6d214b2aac9c5	0	0	0	0	0	0	0	0	0	0	0	0	0	0	0	0	0	0	0	0	0	0	0	0	0	0	0	0	0	0	0	0	0	0	0	0	0	0	0	0	0	0	0	0	0	0	0	0	0
cb1caaf710ee4b34ad9310284c303051	0	8	41	22	0	29	0	79	0	43	0	0	0	0	0	0	0	0	0	0	0	0	0	0	0	0	0	0	0	0	0	0	0	0	0	0	0	0	0	0	0	0	0	0	0	0	0	0	0
7d537e074433e367c2e9d6b7aa9cd6f0	0	0	0	0	0	0	0	0	0	0	0	0	0	0	0	0	0	0	0	0	0	0	0	0	0	0	0	0	0	0	25	0	0	0	0	0	0	0	0	0	0	0	0	0	0	0	0	0	0
c6a62942e9465341f9287dfa691dadfa	0	0	0	0	0	0	0	0	0	0	0	0	0	0	0	0	0	0	0	0	0	31	0	0	0	0	0	0	0	0	0	150	0	86	0	0	0	82	0	38	165	140	0	120	112	38	187	256	0
3cf6bc3d77cab1363ae43e57fa6ede7d	0	0	0	0	0	0	0	0	0	0	0	0	0	0	0	24	0	0	0	0	0	0	0	0	0	0	0	0	0	0	0	0	0	0	0	0	0	0	0	0	0	0	0	0	0	0	0	0	0
f0708edc30e53b96431422e165625a1b	0	0	0	0	0	0	0	0	0	0	0	0	0	0	0	0	0	0	0	0	0	0	0	0	0	0	0	0	0	0	0	0	0	0	0	0	0	0	0	0	0	0	0	0	0	0	0	0	0
fac6a9e9a86638c38243b4be45ad3801	0	0	0	0	0	0	0	0	0	0	0	0	0	0	0	0	0	0	0	0	0	0	0	0	0	0	0	0	0	0	0	6	0	0	0	0	0	0	0	0	0	0	0	0	0	0	0	0	0
703ba68143979ece4b9a0efb3b2f2f28	0	0	0	0	0	0	0	0	0	0	0	0	0	0	0	0	0	0	0	0	0	0	0	0	0	0	0	0	0	0	0	0	0	0	0	0	0	0	0	0	4	0	0	0	0	0	0	0	0
2a7bdff443af18e3e8389f87d4167e22	0	0	0	0	0	0	0	0	0	0	0	0	0	0	0	0	0	0	0	0	41	0	0	56	0	0	0	0	0	59	0	0	0	0	0	0	0	0	0	0	0	0	0	0	0	0	0	0	0
2c6d940d841a90961fe33efdae34dd64	0	0	0	0	0	0	0	0	0	0	0	0	0	0	0	0	0	0	0	0	0	0	0	0	0	0	0	0	0	0	0	0	0	0	0	0	0	0	0	0	0	0	0	0	0	0	0	0	0
db19eef14c9357645dfedcc8825d480e	0	0	0	0	0	0	0	7	0	0	0	0	0	0	0	0	0	0	0	0	0	0	0	0	0	0	0	0	0	0	0	0	0	0	0	0	0	0	0	0	0	0	0	0	0	0	0	0	0
afb1120d8eef9189788db92408df8c3a	0	0	0	0	0	0	0	0	0	0	0	0	0	0	0	0	0	0	0	0	0	0	0	0	0	0	0	0	0	0	0	0	0	0	0	0	0	0	0	0	0	0	0	0	0	0	0	0	0
d807378e4d2da81e6d2f19e1bd0bfe4c	0	0	0	0	0	0	0	0	0	0	0	0	0	0	0	0	0	0	0	0	0	0	0	0	0	0	0	0	0	0	8	0	0	19	0	0	0	0	0	0	12	14	0	12	0	0	30	30	71
0321edef7605a82c3ae9c527764c1593	0	0	0	0	0	0	0	0	0	0	67	0	0	77	57	117	27	38	0	48	0	0	0	0	0	0	0	0	0	0	0	0	0	0	0	0	0	0	0	0	0	0	64	0	0	0	0	0	60
c009ed06689cd4fc8fb05fd3101bc9a2	0	0	0	0	0	0	0	0	0	0	0	0	0	32	17	19	29	0	0	0	0	0	0	0	0	0	0	0	0	0	0	0	0	0	0	0	0	0	0	0	0	0	0	0	0	0	0	0	0
fc7bd9307c0b2306c651f150f39e0f0e	0	0	0	0	0	0	0	0	2	0	0	0	0	0	0	0	0	0	0	0	0	0	0	0	0	0	0	0	0	0	0	0	0	0	0	0	0	0	0	0	0	0	0	0	0	0	0	0	0
5fe9556d885acd4cd9bb2a49a6a10e9e	0	0	0	0	0	0	0	0	0	0	0	0	0	0	0	0	0	0	0	0	0	0	0	0	0	0	0	0	0	0	0	0	0	0	0	0	0	0	0	0	0	0	0	0	0	0	0	0	0
282ea7f7e23770353043b9bd7741b62b	0	0	0	18	0	0	0	0	25	0	0	0	0	0	0	0	0	0	0	0	0	0	0	0	0	0	0	0	0	0	0	0	0	0	0	0	0	0	0	0	0	0	0	0	0	0	0	0	0
b94a84157d3f576d2171fcfd08bc8cd0	0	0	0	0	0	0	0	0	0	0	0	0	0	0	0	0	0	0	0	0	0	0	3	0	0	0	0	0	0	0	0	0	0	0	0	0	0	0	0	0	0	0	0	0	0	0	0	0	0
2e098e2807baae46386c14fb85e64d07	0	0	0	0	0	0	0	0	0	0	0	0	0	0	0	0	0	0	0	0	4	0	0	0	0	0	0	0	0	0	0	0	0	0	0	0	0	0	0	0	0	0	0	0	0	0	0	0	0
979cbb634b56a118d7e8b7fd5882b627	0	0	0	0	0	0	0	0	0	0	0	0	0	0	0	0	0	0	0	0	0	0	0	0	0	0	0	0	0	0	0	0	0	0	0	0	0	19	0	0	0	0	34	0	0	0	0	40	0
ad9d12b967ac6e56def79e4eb6aceb98	0	0	0	0	0	0	0	0	0	0	0	0	0	0	0	0	0	0	0	0	0	0	0	0	0	0	0	0	0	0	0	0	0	0	0	0	0	0	0	0	0	0	0	0	0	0	0	0	3
57bc4c574d6debc136c6a3f960420d19	0	0	0	0	0	0	0	0	0	0	0	0	0	0	11	0	0	0	0	0	0	0	0	0	0	0	0	0	0	0	0	0	0	0	0	0	0	0	0	0	0	0	0	0	0	0	0	0	0
e9f5605fea65e45373e614421a6ee436	0	0	0	0	0	0	0	0	0	0	0	0	0	0	0	0	0	0	0	0	0	0	0	0	0	0	0	0	0	0	0	0	0	0	0	0	0	0	0	0	0	0	0	0	0	0	0	0	0
dcb37cdb982e1a1569088580f6464e2a	0	0	0	0	0	0	0	0	0	0	0	0	0	0	0	0	0	0	0	0	0	0	0	0	0	0	0	0	0	0	0	0	0	0	0	0	0	0	0	0	0	0	0	0	22	0	16	0	0
be11b6c0eb1b4327fac53d374edb7f5c	0	0	0	0	0	0	0	0	0	0	0	0	0	0	0	0	0	0	0	0	0	0	0	0	0	0	0	0	0	0	0	0	20	0	0	75	100	0	0	14	0	0	0	0	0	0	0	0	0
3e9d3dc2feb6b2831288e60fc2152a0b	135	0	0	272	0	447	231	174	236	286	56	79	101	36	62	34	0	125	54	61	0	0	0	0	0	0	0	0	0	0	0	0	0	25	0	0	0	93	39	66	170	30	169	97	148	61	136	47	149
498e006be11ac0833bffcf08a9313170	0	0	0	0	0	0	0	0	0	0	0	0	0	0	0	0	0	0	0	0	0	0	0	0	0	0	0	0	0	0	0	0	0	0	0	0	0	0	0	0	0	0	0	0	0	0	0	0	0
1ae240d75f8c6aba3a8b5f6f592c8522	0	0	0	0	0	0	0	0	0	0	0	0	0	0	0	0	0	0	0	0	61	93	75	41	35	85	54	46	18	11	0	0	0	0	0	0	0	0	0	0	0	0	0	0	0	0	0	0	0
5c891ac114bc2832a5f561b485bab798	36	72	103	0	47	104	20	36	45	48	0	0	0	0	0	0	0	0	0	0	31	31	67	79	0	0	0	0	28	117	0	0	0	0	0	0	11	0	0	0	0	0	0	0	0	0	0	0	0
043ff08db33fb781c7abed2c026d3ed8	0	0	0	0	0	0	0	0	0	0	0	0	0	0	0	0	0	0	0	0	0	0	0	0	0	0	0	0	0	0	0	0	0	0	0	0	0	0	0	0	0	0	0	0	0	0	0	0	0
024ebb34d429a7cf36e58e8ef8014c92	0	0	0	0	0	0	0	0	0	0	0	0	0	0	0	0	0	0	0	0	0	0	0	0	0	0	0	0	0	0	0	0	0	0	0	0	0	0	0	0	0	0	0	0	0	0	0	0	0
962a0cb0c9ad6b6b5a34f4d1a7e9daea	0	0	0	0	0	0	0	0	0	0	0	0	0	0	0	0	0	0	0	0	196	285	246	379	226	206	320	249	167	216	196	117	178	161	61	173	153	217	131	146	0	0	0	0	0	0	19	17	35
4932d4337a62045b1cdd8db4c259515a	0	0	0	0	0	0	0	0	0	0	0	0	0	0	0	0	0	0	0	0	0	0	0	30	50	0	13	0	19	0	0	0	0	0	0	0	0	0	0	0	0	0	0	0	0	0	0	0	0
fd241333b6d52a2222f229d0b02ddfa1	0	0	0	0	0	0	0	0	0	0	0	0	0	0	0	0	0	0	0	0	0	0	0	0	0	0	0	0	0	0	0	0	0	2	0	0	0	0	0	0	0	0	0	0	0	0	0	0	0
505bafb4a4b8ae7dbe2720fbda68aa17	0	0	0	0	0	0	0	10	8	0	0	0	0	0	0	0	0	0	0	0	0	0	0	0	0	0	0	0	0	0	0	0	0	0	0	0	0	0	0	0	0	0	0	0	0	0	0	0	0
4c27142b776aba219d94ac8d9850efb5	0	0	0	0	0	0	0	0	0	0	0	0	0	0	0	0	0	0	0	0	103	69	81	126	70	0	136	108	71	200	0	0	0	0	0	0	0	0	0	0	0	0	0	0	0	0	0	0	0
6cef6cc31953d4ca313fb6022aee07da	69	107	228	108	280	206	222	32	180	132	0	0	0	0	0	0	0	0	0	0	26	0	0	34	21	0	0	0	91	0	0	0	0	0	0	0	0	0	0	34	0	0	0	0	0	0	0	0	0
78006dd91b75ee0e67add4e42e7d7513	0	0	0	0	0	0	0	0	0	14	0	0	0	0	0	0	0	0	0	0	0	0	0	0	0	0	0	0	0	0	0	0	0	0	0	0	0	0	0	0	0	0	0	0	0	0	0	0	0
301677e79b84d7137cb7509d053b8e0a	0	0	0	0	0	0	0	0	0	0	0	0	0	0	0	0	0	0	0	0	0	0	0	0	0	0	0	0	0	0	0	0	0	0	0	0	0	0	0	0	0	0	0	0	0	0	0	0	0
1f4dc96ca299a290f81d778908855cae	0	0	0	0	0	0	0	0	0	0	0	0	0	0	0	0	0	0	0	0	0	0	0	0	0	0	0	0	0	0	0	0	0	0	0	0	0	0	0	0	0	0	0	0	0	0	0	0	0
8af879e7d1795e225ae85a46fed2ee62	0	0	0	0	0	0	0	0	0	0	0	0	0	0	0	0	0	0	0	0	15	0	24	0	14	0	0	0	0	23	0	0	0	0	0	0	0	0	0	0	0	0	0	0	0	0	0	0	0
04a7f4ec13a1d762383242081d09af48	0	0	0	0	0	0	0	0	0	0	0	0	0	0	0	0	0	0	0	0	0	0	0	0	0	0	0	0	0	0	0	0	0	0	0	0	0	0	0	0	0	0	0	0	0	0	0	0	0
a210efe264da3aaffe70bbb435770a71	0	0	0	0	0	0	0	0	0	0	0	0	0	0	0	0	0	0	0	0	0	0	0	0	0	0	0	0	0	0	0	0	0	0	0	0	0	0	0	0	0	0	0	0	0	0	0	0	0
29944efc59896781e9f80ac206f2f7e5	0	0	0	0	0	0	0	0	0	0	0	0	0	0	0	0	0	0	0	0	0	0	0	0	0	0	0	0	0	0	0	0	6	0	0	0	0	0	0	0	0	0	0	0	0	0	0	0	0
679a69e64bb9deca7769027b73970721	0	0	0	0	0	0	0	0	0	0	0	0	0	0	0	0	0	0	0	0	0	0	0	0	0	0	0	0	0	0	9	0	0	0	0	0	12	0	0	0	0	0	0	0	0	0	0	0	0
33a39a7cf3b9409801aed6ebe3312867	0	0	0	0	0	0	0	0	0	0	0	0	0	0	0	0	0	0	0	0	55	73	108	115	55	32	65	0	65	67	0	0	0	0	0	0	0	0	0	0	0	0	0	0	0	0	55	0	0
5646a887102817f12433dde559e26c00	0	0	0	0	0	0	0	0	0	0	0	0	0	0	0	0	0	0	0	0	0	0	0	0	0	0	0	0	0	0	0	0	0	0	0	0	0	0	0	0	0	38	7	0	36	17	12	51	48
f5b2eb35417ba0bdffb3e8593b68ae3a	0	0	0	0	0	0	0	0	0	0	0	0	0	0	0	0	0	0	0	0	0	0	0	0	0	0	0	0	0	0	0	0	0	0	0	0	0	0	0	0	0	0	0	0	0	0	0	0	0
e5ec82a75e9fff6f1385a141dbfb56cb	0	0	0	0	0	0	0	0	0	0	0	0	0	0	0	0	0	0	0	0	0	0	0	0	0	0	0	0	0	0	17	0	0	0	0	0	0	0	0	0	0	0	0	0	0	0	0	0	0
1e0b8059b8b2ea53d815a818940dd3b4	0	0	0	0	0	0	0	0	0	0	0	0	14	97	0	26	0	0	0	0	0	0	0	0	0	0	0	0	0	0	33	0	42	0	0	38	0	0	0	0	0	0	0	45	0	16	0	0	0
db86b25c965064e08930a1cea06995f5	0	0	0	0	0	0	0	0	0	0	0	0	0	0	0	0	0	0	0	0	0	0	0	0	0	0	0	0	0	0	0	0	0	0	0	0	0	0	0	0	0	0	0	0	0	0	0	0	0
74bdaf0766cc1a6adfa390e5f9b92726	0	0	0	0	0	0	0	0	0	0	0	0	0	0	0	0	0	0	0	0	0	0	0	0	0	0	0	0	0	0	0	0	0	0	0	0	0	0	0	0	0	0	0	0	0	0	0	0	0
7bca00c0453a133741896e7409b9bcfe	260	417	512	303	341	343	258	395	484	726	0	204	89	245	0	0	54	0	0	203	413	364	859	488	389	240	209	273	254	301	1747	1015	1877	1625	1185	1862	1334	1335	1327	987	1360	1324	1087	899	1424	1173	1116	1469	1929
c26bbcb11fbd9f859319a247bf6e4357	1026	513	394	563	1015	1209	458	1569	579	531	107	29	0	109	76	0	0	28	0	85	402	276	454	536	435	493	425	517	789	473	288	194	172	82	26	501	308	144	96	227	728	322	422	615	753	398	579	456	312
183216dffcf8ba2a4e2f1d227246bb80	0	0	9	0	0	30	0	0	0	44	0	0	0	0	0	0	0	0	0	0	0	0	0	0	0	0	0	0	0	0	303	106	637	285	270	272	486	685	416	642	240	302	310	188	66	343	434	251	438
240683f5a279441d20598becb44f2705	0	0	0	0	0	0	0	0	0	0	0	0	0	0	0	0	0	0	0	0	0	0	0	0	0	0	0	0	0	0	0	0	0	0	0	0	0	0	0	0	0	0	0	0	0	0	0	0	0
a92cb2259bb536e932939e838e5b07df	0	0	0	0	0	0	0	0	0	0	0	0	0	0	0	0	0	0	0	0	0	0	0	0	0	0	0	0	0	0	0	0	0	0	0	0	0	0	0	0	0	0	0	0	0	0	0	0	0
a1350497f40f0d40bb495b48081734d5	0	0	0	0	0	0	0	0	0	0	0	0	0	0	0	0	0	0	0	0	0	0	0	0	0	0	0	0	0	0	0	0	0	0	0	0	0	0	0	0	0	0	0	0	4	0	0	0	0
1bc9e64786c37c6173535e5dd4646360	0	0	0	0	0	0	0	0	0	0	0	0	0	0	0	0	0	0	0	0	0	0	0	0	0	0	0	0	0	0	0	0	0	0	0	0	0	0	0	0	0	0	0	0	0	0	0	0	43
accb318b1ce84af872024524ad5f57f8	0	0	0	0	0	0	0	0	0	0	0	0	0	0	0	0	0	0	0	0	0	0	0	0	0	0	0	0	0	0	0	0	0	0	0	0	0	0	0	0	0	0	8	20	40	0	55	0	19
f5bb8cae913e22fc4789e6677b033c49	0	0	0	0	0	0	0	0	0	0	0	0	0	0	0	0	0	0	0	0	0	0	0	21	10	0	0	0	0	0	0	0	0	0	0	0	0	0	0	0	0	0	0	0	0	0	0	0	0
f2266a4781628ec31be8edf601ca6b5d	0	0	0	0	0	0	0	0	0	0	0	0	0	0	0	0	0	0	0	0	0	0	0	0	0	0	0	0	0	0	0	0	0	0	0	0	0	0	0	0	0	0	0	0	0	0	0	0	0
793b9ab78e4ab4599056c7918a70991f	0	0	0	0	0	0	0	0	0	0	0	0	0	0	0	0	0	0	0	0	0	0	0	0	0	0	0	0	0	0	0	0	0	0	0	0	0	0	0	0	8	0	0	5	0	0	0	0	0
5a92a5c4fde1312c3341a160ac7a130a	155	178	185	250	219	238	270	260	202	331	0	47	182	0	0	51	0	0	87	142	268	160	348	302	159	139	122	175	260	106	0	0	0	0	0	0	0	0	0	0	0	0	0	0	0	0	0	0	0
9d28a9e33a5c14739475c11cad1aa095	0	0	0	0	0	0	0	0	0	0	0	0	0	0	0	0	0	0	0	0	0	0	0	0	0	0	0	0	0	0	0	0	0	0	0	0	0	0	0	0	0	0	0	0	0	0	0	0	0
dfb8b56fb165d4915b7232c3d837ae5d	0	0	0	0	0	0	0	0	0	2	0	0	0	0	0	0	0	0	0	0	0	0	0	0	0	0	0	0	0	0	0	0	0	0	0	0	0	0	0	0	0	0	0	0	0	0	0	0	0
afb0b4a4ba4aeae22bfd02e51d80ebfe	0	0	24	0	0	0	0	0	27	0	96	0	26	50	43	50	43	56	93	34	0	0	0	30	0	16	0	0	0	0	0	0	0	0	0	0	0	0	0	0	0	0	0	0	0	0	0	0	0
6714b477318ccc3426f100fa58987ac7	0	0	0	0	0	0	0	0	0	0	0	0	0	0	0	0	0	0	0	0	0	0	0	0	0	0	0	0	0	0	0	0	0	0	0	0	0	0	0	0	0	0	0	0	0	0	0	0	0
0d141cef38eff674fa08fee9fb4aef0e	0	0	0	0	0	0	0	0	0	0	0	0	0	0	0	0	0	0	0	0	0	0	0	0	0	0	0	0	0	0	0	0	0	0	0	0	0	0	0	0	0	0	0	0	0	0	0	0	0
c1bfeeee3ee8ed401e23f4c4a0137267	0	0	0	0	0	0	0	0	0	0	0	0	0	0	0	0	0	0	0	0	0	0	0	0	0	0	0	0	0	0	0	0	0	0	0	0	0	0	0	0	0	0	0	0	0	0	0	0	5
ab77ef392feaca9af19d1431f684ee88	0	0	0	0	0	0	0	0	0	0	0	0	0	0	25	0	0	0	0	0	0	0	0	0	0	0	0	0	0	0	0	0	0	0	0	0	0	0	0	0	0	0	0	0	0	0	0	0	0
ee5d52a08949acead83938b61913e9c9	0	0	0	0	0	0	0	0	0	0	0	0	0	0	0	0	0	0	0	0	0	0	0	8	0	0	0	0	0	0	0	0	0	0	0	0	0	0	0	0	0	0	0	0	0	0	0	0	0
650bcdfa3af35386daf0a5e1425b8184	0	0	0	0	0	0	0	0	0	0	0	0	0	31	0	0	0	0	0	0	0	0	0	0	0	0	0	0	0	0	0	0	0	0	0	0	0	0	0	0	0	0	0	0	0	0	0	0	0
dcb3cfb0e488aa28ab9e1e1b1dd38aa7	0	0	0	0	0	0	0	0	0	0	0	0	0	0	0	0	0	0	0	0	0	0	0	0	0	0	0	0	0	0	0	0	0	0	0	0	0	0	0	0	0	0	20	0	0	0	23	20	13
fb5641fad7cba0fb942d3f4515594a8f	0	0	0	0	0	0	0	0	0	0	0	0	0	0	0	0	0	0	0	0	0	0	0	0	0	0	0	0	0	0	0	0	0	0	0	0	0	0	0	0	0	0	0	0	0	0	0	0	0
5b5a7bfbc02382e25bbbb7992bec450a	0	0	0	0	0	0	0	0	0	0	0	0	0	0	0	0	0	0	0	0	0	0	0	0	0	0	0	0	0	0	8	0	0	0	0	0	0	0	0	0	0	0	0	0	0	0	0	0	0
06b385ee031110c13929715d12c01919	0	0	0	0	0	0	0	0	0	0	0	0	0	0	0	0	0	0	0	0	0	0	0	0	0	0	0	0	0	0	0	0	0	0	0	0	0	0	0	0	35	31	0	16	31	23	29	0	75
940f6f9d7c3afb7bbb23ef56ffecf712	0	0	0	0	0	0	0	0	0	0	0	0	0	0	0	0	0	0	0	0	0	0	0	0	0	0	2	0	0	0	0	0	0	0	0	0	0	0	0	0	0	0	0	0	0	0	0	0	0
aec750d2400d7423aa47829e706f8665	0	0	0	0	0	0	0	0	0	0	0	0	0	0	0	0	0	0	0	0	0	0	41	0	0	0	0	0	0	0	0	0	0	0	0	0	0	0	0	0	0	0	0	0	0	0	0	0	0
d32b8978531db39114033fde531690a2	0	0	0	0	0	0	0	0	0	0	0	0	0	0	0	0	0	0	0	0	0	0	0	0	0	0	0	0	0	0	0	0	0	0	0	0	0	0	0	0	0	0	0	0	0	0	0	0	0
d03a606c924f709b5f00ee934c42969e	0	0	0	0	0	0	0	0	0	0	0	0	0	0	0	0	0	0	0	0	0	0	0	0	0	0	0	0	0	0	0	0	0	2	0	0	0	0	0	0	0	0	0	0	0	0	0	0	0
405edae97b2e51f10d248c8f80124fb1	0	0	0	0	0	0	0	0	0	0	0	0	0	0	0	0	0	0	0	0	0	0	0	0	0	0	0	0	0	0	0	0	0	0	0	0	0	0	0	0	0	0	0	0	0	0	0	0	0
213bb924a6cd3f42180fcae1cdead537	0	0	0	0	0	0	0	0	0	0	0	0	0	0	0	0	0	0	0	0	0	0	0	0	0	0	0	0	0	0	0	0	0	0	0	0	0	0	0	0	0	0	0	0	0	0	0	0	0
0d34fda4e1171896b1a5b2a7299404d5	0	0	0	0	0	0	0	0	0	0	0	0	0	0	0	0	0	0	0	0	0	0	0	0	0	0	0	0	0	0	0	0	0	0	0	0	0	0	0	0	0	0	0	0	0	0	0	0	0
a62c889536bcca66d558e1964047a4fc	0	0	0	0	0	0	0	0	0	0	0	0	0	0	0	0	0	0	0	0	0	0	0	0	0	0	0	0	0	0	0	0	0	0	0	0	0	0	0	0	0	0	0	0	0	0	0	0	0
3ca502ec7abc21e3e88ed21f178e2e97	0	0	0	0	0	0	0	0	0	0	0	0	0	0	0	0	0	0	0	0	0	0	0	0	0	20	0	0	0	0	0	0	0	0	0	0	0	0	0	0	0	0	0	0	0	0	0	0	0
d35a07d91386c0b74561a8c59df726c4	0	0	0	0	0	0	0	0	0	0	0	0	0	0	0	0	0	0	0	0	7	0	0	0	0	0	31	0	0	0	0	0	0	0	0	0	0	0	0	0	0	0	0	0	0	0	0	0	0
e2d66f54d66e9957a5d6789b4c20a348	0	0	0	0	0	0	0	0	0	0	0	0	0	0	0	0	0	0	0	0	0	0	0	0	0	0	0	0	0	0	13	0	0	0	0	0	0	0	9	0	0	0	0	0	0	0	0	0	0
b1c277a2e381ca06811dfd168a08229f	38	0	152	197	133	222	0	191	205	108	0	0	105	57	23	81	112	75	137	64	0	0	0	0	0	0	0	0	0	0	0	0	0	0	0	0	0	0	0	0	0	0	0	0	0	0	0	0	0
05e642d5a1cecd745afb648c7b296c2a	0	0	0	0	0	0	0	0	0	0	0	0	0	0	0	0	0	0	0	0	0	0	0	0	0	0	0	0	0	0	0	0	0	0	0	0	0	0	0	0	0	0	0	0	0	0	0	0	6
9b88700354cab646b199c6a65c75c582	0	0	0	0	0	0	0	0	0	0	0	0	0	0	0	0	0	0	0	0	0	0	0	0	0	0	0	0	0	0	0	0	0	0	0	0	0	0	0	0	0	0	0	0	0	0	0	0	0
3f459c04b8d8f06670b416a6c5fd4b22	0	0	0	0	0	0	0	0	0	0	0	0	0	0	0	0	0	0	0	0	0	0	0	0	0	0	0	0	0	0	0	0	0	0	0	0	0	0	0	0	0	0	0	0	9	0	0	0	0
d6d7441ee5891c0ad10feaa12fe7549a	0	0	0	0	0	0	0	0	0	0	0	0	0	0	0	0	0	0	0	0	0	0	0	0	0	0	0	0	0	0	0	0	0	0	15	0	0	24	0	37	0	0	0	0	0	0	0	0	0
ad4071656786a4928c6bd8ff26f289a0	0	0	0	0	0	0	0	0	0	0	0	0	0	0	0	0	0	0	0	0	0	0	0	0	0	0	0	0	0	0	0	0	0	0	0	0	0	0	0	0	0	0	0	0	0	0	0	0	0
f348fac91557972df0ebd9ee9e2fe924	0	0	0	0	0	0	0	0	0	0	0	0	0	0	0	0	0	0	0	0	0	0	0	0	0	0	0	0	0	0	0	0	0	0	0	0	0	0	0	0	0	0	0	0	0	0	0	0	2
6c091542d77fe63c9414a3ae815de1df	0	0	0	0	0	0	6	0	0	0	0	0	0	0	0	0	0	0	0	0	0	0	0	0	0	0	0	0	0	0	0	0	0	0	0	0	0	0	0	0	0	0	0	0	0	0	0	0	0
8bc97c9a3e281cdef4be19d3d1a6cb09	0	0	0	0	0	0	0	0	0	0	0	0	0	0	0	0	0	0	0	0	0	0	0	0	0	0	0	0	0	0	0	0	0	0	0	4	0	0	0	0	0	0	0	0	0	0	0	0	0
5f35e14d1426ec820c5542a92354e89b	0	0	0	0	0	0	0	0	0	0	0	0	0	0	0	0	0	0	0	0	0	0	0	0	0	0	0	0	0	0	0	0	0	0	0	0	0	0	0	0	0	0	0	0	0	0	0	0	0
2ee6134031e5adc9efd76ff137580975	0	0	0	0	0	0	0	0	0	0	0	0	0	0	0	0	0	0	0	0	0	0	0	0	0	0	0	0	0	0	0	0	0	0	0	0	0	0	0	0	0	0	0	0	0	35	0	0	0
8026e05571f1bbcd2aa914a8c16b0036	0	0	0	0	0	0	0	0	0	0	0	0	0	0	0	0	0	0	0	0	0	0	0	0	0	0	0	0	0	0	0	0	0	22	0	0	0	0	0	0	0	0	0	0	0	0	0	0	0
33ab8fda931f38078308b195adb2982a	0	0	0	0	0	0	0	0	0	0	0	0	0	0	0	0	0	0	0	0	0	0	0	0	0	0	0	0	0	0	107	109	68	101	0	127	94	163	165	124	0	0	0	0	75	0	0	0	0
8d29b2c2b11dcfe62869b8947beaec89	0	0	0	0	0	0	0	0	0	0	0	0	0	0	0	0	0	0	0	0	0	0	0	0	0	0	0	0	0	0	0	0	0	0	16	0	0	0	0	0	0	0	0	0	0	0	0	0	0
708251aa7645d1c2cc0dfc123ebd7cb5	0	0	0	0	0	0	0	0	0	0	0	0	0	0	0	0	0	0	0	0	0	0	0	0	0	0	0	0	0	0	0	0	0	0	0	0	0	0	0	0	0	0	0	0	0	21	0	0	0
9af686e302012f86735724f2d5be8f8d	465	338	290	362	562	527	251	588	665	695	122	110	0	197	57	70	0	0	15	0	158	159	102	104	109	122	75	69	84	93	51	0	73	29	0	0	0	36	0	52	211	203	211	255	142	165	315	239	204
e89863c1976de0d86e55964a39d85fa6	0	0	0	0	0	0	0	0	0	0	0	0	0	0	0	0	0	0	0	0	0	0	0	0	0	0	0	0	0	0	0	0	0	0	0	0	0	0	0	0	0	0	0	0	0	19	0	17	0
6fb59a4ba9133ee04466bbff3ca181e3	0	0	0	0	0	0	0	0	5	0	0	0	0	0	0	0	0	0	0	0	0	0	0	0	0	0	0	0	0	0	0	0	0	0	0	0	0	0	0	0	0	0	0	0	0	0	0	0	0
402f0f0364fb019ff50b6d4b16487e16	0	0	0	0	0	0	0	0	0	0	0	0	0	0	0	0	0	0	0	0	7	0	0	0	0	0	0	0	0	0	0	0	0	0	0	0	0	0	0	0	0	0	0	0	0	0	0	0	0
ff26c4cc407c8eee663a40eea384af0f	0	0	0	0	0	0	0	0	0	0	0	0	0	0	0	0	0	0	0	0	0	0	0	0	0	0	0	0	0	0	0	0	0	0	0	0	0	0	0	0	0	0	0	0	0	0	0	0	0
9567b2efed5a0229ffb67a5501a3539a	0	0	0	0	0	0	0	0	0	0	0	0	0	0	0	0	0	0	0	0	0	0	0	0	0	0	0	0	0	0	0	0	0	0	0	0	0	0	0	0	0	0	0	0	0	0	0	0	0
58f4cc1796789840f2e49c7dcc778754	0	0	0	0	0	0	0	0	0	0	0	0	0	0	0	0	0	0	0	0	0	0	0	0	0	0	0	0	0	0	0	0	0	0	0	0	0	0	0	0	0	0	0	0	0	0	0	0	0
dcf570156fd1d3292cff2f99387cebeb	0	0	0	0	0	0	0	0	0	0	0	0	0	0	0	0	0	0	0	0	0	0	0	0	0	0	0	0	0	0	0	0	0	0	0	0	0	0	0	0	0	0	0	0	0	0	0	0	0
eb724327716fb7d3abe83c2ad11a17c0	0	0	0	0	0	0	0	0	0	0	0	0	0	0	0	0	0	0	0	0	0	0	0	0	0	0	0	0	0	0	0	0	0	0	0	0	0	7	0	0	0	0	0	0	0	0	0	0	0
99cdd0ea30209b99caeedcb4bd17df85	0	0	0	0	0	0	0	0	0	0	0	0	0	0	0	0	0	0	0	0	0	0	0	0	0	0	0	0	0	13	0	0	0	0	0	0	0	0	0	0	0	0	0	0	0	0	0	0	0
5c9d45f8724a11f567ddbf7d1093993d	0	0	0	0	0	0	0	0	0	0	0	0	0	0	0	0	0	0	0	0	0	0	0	0	0	0	0	0	0	0	0	0	0	0	0	0	0	0	0	0	0	0	0	11	0	0	0	0	0
d57fe0fc95c0e6a5502806d3bf79b1e4	0	0	0	0	0	0	0	0	0	0	0	0	0	0	0	0	0	0	0	0	0	0	0	0	0	0	0	0	0	0	0	0	0	0	0	0	0	0	0	0	0	0	0	0	0	0	0	0	0
e97a832357988d1369b7288019296a12	0	0	0	0	0	0	0	0	0	0	0	0	0	0	0	0	0	0	0	0	0	0	0	0	0	0	0	0	0	0	0	0	0	0	0	0	0	0	0	0	0	0	0	0	0	0	0	0	0
9a9788da8ca498563e6ebc854fb29f84	0	0	0	0	2	0	0	0	0	0	0	0	0	0	0	0	0	0	0	0	0	0	0	0	0	0	0	0	0	0	0	0	0	0	0	0	0	0	0	0	0	0	0	0	0	0	0	0	0
770df4d3298195cc59e017edd1f89e72	0	0	0	0	0	0	0	0	17	0	0	0	0	0	0	0	0	0	0	0	0	0	0	0	0	0	0	0	0	0	0	0	0	0	0	0	0	0	0	0	0	0	0	0	0	0	0	0	0
19c5e0f5d46d3f52c7933e21ec0a403d	0	0	0	0	0	0	0	0	0	0	0	0	0	0	0	0	0	0	0	0	0	0	0	0	0	0	0	0	0	0	0	0	0	0	0	0	0	0	0	0	0	0	0	0	0	0	0	0	0
422c58ac45bca41de558e238eb4632e0	0	0	0	0	0	0	0	0	0	0	0	0	0	0	0	0	0	0	0	0	0	0	0	0	0	0	0	0	0	0	0	0	0	0	0	0	0	0	0	0	0	0	0	0	0	0	2	0	0
80a726ad93c8efdc09c720222fdd33f2	0	0	0	0	0	0	0	0	0	0	0	0	0	0	0	0	0	0	0	3	0	0	0	0	0	0	0	0	0	0	0	0	0	0	0	0	0	0	0	0	0	0	0	0	0	0	0	0	0
8bc6ed15970efffc50f66058f733f5d7	0	0	0	0	0	0	0	0	0	0	0	0	0	0	0	0	0	0	0	0	0	0	0	0	0	0	0	0	0	0	0	0	0	0	0	0	0	0	0	0	0	0	0	0	0	0	0	0	0
1a07dccba175d477ae27ffd5a2eed78e	0	0	0	0	0	0	0	0	0	0	0	0	0	0	0	0	0	0	0	0	0	0	0	0	0	0	0	0	0	0	4	0	0	0	0	0	0	0	0	0	0	0	0	0	0	0	0	0	0
adb45ba3b6270ab793a4582d0f0bf090	0	0	0	0	0	0	0	0	0	0	0	0	0	0	0	0	0	0	0	0	0	0	0	0	0	0	0	0	0	0	0	0	25	0	0	0	20	0	0	0	0	0	0	0	0	0	0	0	22
91cd221203d5eac2bc6560e435efd2d4	0	0	0	0	0	0	0	0	0	0	0	0	0	0	0	0	0	0	0	0	0	0	0	0	0	0	0	0	0	0	0	0	0	0	0	0	0	0	0	0	0	0	0	0	0	0	0	0	0
a999c18ce8f8b98ad6628f8828eef0c5	0	0	0	0	0	0	0	0	0	0	0	0	0	0	0	0	0	0	0	0	0	0	0	0	0	0	0	0	0	0	0	0	0	0	0	0	0	0	0	0	0	0	0	0	0	0	0	0	0
725d281a8521e4cc3fdb8b42e0147a51	0	0	0	0	0	0	0	0	0	0	0	0	0	0	0	0	0	0	0	0	0	0	0	0	0	0	0	0	0	0	0	0	0	0	0	0	0	0	0	0	0	15	0	0	26	25	0	0	0
0f0eeabe65c31a8824320e863b0379ca	8	0	0	0	34	14	0	21	0	30	59	17	0	27	28	32	20	0	53	0	0	0	0	0	0	0	0	0	0	0	0	0	0	0	0	0	0	0	0	0	0	0	0	0	0	10	0	10	0
4ed135c052ae59c99850b855f9795b23	0	0	0	0	0	0	0	0	0	0	0	0	0	0	0	0	0	0	0	0	15	18	18	9	8	31	13	0	0	0	0	0	0	0	0	0	0	0	0	0	0	0	0	0	0	0	0	0	0
9604d69c90bb665930c0a11fee95fdc9	0	0	0	0	0	0	0	0	0	0	0	0	0	0	0	0	0	0	0	0	0	0	0	0	0	0	0	0	0	0	0	0	0	0	0	0	0	0	0	0	0	0	0	0	0	0	0	0	0
0c27321989b309abafcd82f1cbe15a26	0	0	0	0	0	0	0	0	0	0	0	0	0	0	0	0	0	0	0	0	0	0	0	0	0	0	0	0	0	0	0	0	0	0	0	0	0	0	0	0	0	11	0	0	0	0	0	0	0
c87722c0aa4f63a64a093685ddd2b778	0	0	0	0	0	0	0	0	0	0	0	0	2	0	0	0	0	0	0	0	0	0	0	0	0	0	0	0	0	0	0	0	0	0	0	0	0	0	0	0	0	0	0	0	0	0	0	0	0
890ebcc8ac0e00726ba28ca5d5338203	324	185	214	199	184	169	144	184	293	329	17	97	0	18	85	34	0	4	82	28	0	0	0	38	0	0	0	0	0	0	266	318	383	196	207	309	0	233	275	287	187	115	180	162	236	143	219	230	189
2e5b5dca7b3b5123e26a54954bd66f29	0	0	0	0	0	0	0	0	0	0	0	0	0	0	0	0	0	0	0	0	0	0	0	0	0	0	0	0	0	0	0	0	0	0	0	0	0	0	0	0	0	0	0	0	0	0	0	0	0
ca7e8ed41ebb5f3a6a12772c536f87c9	0	0	0	0	0	0	0	63	0	0	149	120	105	86	98	39	69	59	80	126	0	37	0	0	0	0	0	0	0	0	0	0	0	0	0	0	0	0	0	0	0	0	0	0	0	0	0	0	0
3e134c97744b5f5bf3d1b8d0ea0c7f60	0	0	0	0	0	0	0	0	0	0	0	0	0	0	0	0	0	0	0	0	0	0	0	0	0	0	0	0	0	0	0	0	0	0	0	0	0	0	0	0	0	0	0	0	0	0	0	0	0
ee93762995ce1cf5e87fd8d912ca69f4	0	0	0	0	0	0	0	0	38	30	80	76	190	164	122	130	175	107	157	151	0	0	0	0	0	0	0	0	0	0	0	0	0	0	42	0	0	0	0	0	0	0	0	0	0	0	0	0	0
dc7ad17b3ad63b5ffba8773fb1e8533e	0	0	0	0	0	0	0	0	0	0	0	0	0	0	0	0	0	0	0	0	0	0	45	0	0	0	0	0	0	50	0	0	0	0	0	0	0	0	0	0	0	0	0	31	0	0	0	0	0
4283ea0b9b826f85a950f33778c87065	0	0	0	0	0	0	0	0	0	0	0	0	0	0	0	0	0	0	0	0	17	0	0	0	0	0	0	0	0	0	0	0	0	0	0	0	0	0	0	0	0	0	0	0	0	0	0	0	0
08ac3c37632096dc2ce05d609c2df9ba	0	0	0	0	0	0	0	0	0	0	0	0	0	0	0	0	0	0	0	0	0	0	0	0	0	0	0	0	0	0	0	0	0	0	0	0	0	0	0	0	0	31	0	24	0	0	33	31	0
82b68fa90bebfbd7c5c0751c3d8f9344	0	0	0	0	0	0	0	0	0	0	0	0	0	0	0	0	0	0	0	0	0	0	0	0	0	0	0	0	0	0	0	0	0	0	0	0	0	0	0	0	0	0	0	0	0	0	0	0	0
135f1706f95630af91f9cdbeceb211a4	0	0	0	0	0	0	0	0	0	0	0	0	0	0	0	0	0	0	0	0	0	0	0	0	0	0	0	0	0	0	0	48	0	0	0	0	0	0	0	0	0	0	0	0	0	0	0	0	0
d6051557abf9f73ef151e302c7f73427	0	0	0	0	0	0	0	0	0	0	28	11	0	38	130	57	0	0	110	44	0	0	0	0	0	0	0	0	0	0	0	0	0	0	0	0	0	0	0	0	0	0	0	0	0	0	0	0	0
24455e835661b7b35ae62ef8ea110390	0	0	0	0	0	0	0	0	0	0	0	0	0	0	0	0	0	0	0	0	0	0	0	0	0	0	0	0	0	0	0	0	0	0	0	0	0	0	0	0	0	0	0	0	0	0	0	3	0
7600738daa1b42948a17d5adf8743cee	0	0	0	0	0	0	0	0	0	0	0	0	0	0	0	0	0	0	0	0	0	0	0	0	0	0	0	0	0	0	0	0	21	0	0	0	0	0	0	0	0	0	0	0	0	11	0	0	0
5e419d5c095ce6f1d7018be29f610ef1	0	0	0	0	0	0	0	0	0	0	0	0	0	0	0	0	0	0	0	0	0	0	0	0	0	0	0	0	0	0	0	0	0	0	0	0	0	0	0	0	0	0	0	0	0	0	0	0	0
f867c6f8632b1f189c60228834552934	0	0	0	0	0	0	0	0	0	0	0	0	0	0	0	2	0	0	0	0	0	0	0	0	0	0	0	0	0	0	0	0	0	0	0	0	0	0	0	0	0	0	0	0	0	0	0	0	0
d7b0cf98f89746f4205155dad3412c94	0	0	0	0	0	0	0	0	0	0	0	0	0	2	0	0	0	0	0	0	0	0	0	0	0	0	0	0	0	0	0	0	0	0	0	0	0	0	0	0	0	0	0	0	0	0	0	0	0
deb6ab5fa2f353ce391776f2b82c3fbf	0	0	0	0	0	0	0	0	0	0	0	0	0	0	0	0	0	0	0	0	0	43	0	65	26	33	0	0	30	18	0	0	0	0	0	0	0	0	0	0	0	0	0	0	0	0	0	0	0
b6e95318b0c873a61f7866b771340858	0	0	0	0	0	0	0	0	0	0	0	0	0	0	0	0	0	0	0	0	0	0	0	0	0	0	0	0	0	0	0	0	0	0	0	0	0	0	12	0	0	0	0	0	0	0	0	0	0
a723174535ff491bdef23fa53bcb1295	0	0	0	0	0	0	0	0	0	0	0	0	0	0	0	0	0	0	0	0	0	0	0	0	0	0	0	0	0	0	0	0	0	0	0	0	0	0	0	0	0	0	0	0	0	0	0	0	0
d3316d24561d2169a8b8808503cc7edb	0	0	0	0	0	0	0	0	0	0	0	0	0	0	0	0	0	0	0	0	0	0	0	0	0	0	0	0	0	0	0	0	0	0	0	0	0	0	0	0	0	0	0	22	10	10	0	29	0
968dd00e17c72e5a7c3ff8a0c7226d4c	0	0	0	0	0	0	0	0	0	0	0	0	0	0	0	0	0	0	0	0	0	0	0	0	0	0	0	0	0	0	0	0	0	0	0	0	0	0	0	0	0	0	0	0	0	0	0	0	0
8f5307597eaee113093c30969809d7a6	0	0	0	0	0	0	0	0	0	0	0	0	0	0	0	0	0	0	0	0	0	0	0	0	0	0	0	0	0	0	0	0	0	0	0	0	0	0	0	0	0	0	0	0	35	0	0	0	0
44bef00dba344175d8063e4a880271d8	0	0	0	0	0	0	0	0	0	0	0	0	0	0	0	0	0	0	0	0	0	0	0	0	0	0	0	0	0	0	9	14	0	0	0	0	0	0	0	0	0	0	0	0	0	0	0	0	0
d874e5adc9df0a4dfd4bb296e79de12c	0	0	0	0	0	0	0	0	0	0	0	0	0	0	0	0	0	0	0	0	0	0	0	0	0	0	0	0	0	0	0	0	0	0	0	0	0	0	0	0	0	0	0	0	0	0	0	0	0
a214ae53adee256b54ce245bf25351a0	0	0	0	0	0	0	0	0	0	0	0	0	0	0	0	0	0	0	0	0	0	0	0	0	0	0	0	0	0	0	228	159	161	173	135	207	122	214	141	64	81	80	48	105	65	50	104	101	81
873edaaa65857a76cc4446dd0012054a	0	0	0	30	0	0	0	0	0	0	0	0	31	0	0	0	0	0	0	0	0	0	0	0	0	0	0	0	0	0	0	33	115	199	0	0	56	86	62	149	24	0	0	37	44	0	68	18	22
2546da7e5867c132492ad039657541df	0	0	0	0	0	0	0	0	0	0	0	0	0	0	0	0	0	0	0	0	0	0	0	0	0	0	0	0	0	0	0	0	0	0	0	0	0	0	0	0	0	0	0	0	0	0	0	0	0
9245d1c56d25f22cdb60107a866638dd	0	0	0	0	0	0	0	0	0	0	0	0	0	0	0	0	0	0	0	0	0	0	0	0	0	0	0	0	0	0	0	0	0	0	0	0	0	0	0	0	0	0	0	0	0	0	0	4	0
259c67ef59a31c0fb62fb03d552c7392	0	0	0	0	0	0	0	0	0	0	0	0	0	0	0	0	0	0	0	0	0	0	0	0	0	0	0	0	0	0	0	0	0	0	0	0	0	0	0	0	0	8	0	0	0	0	0	0	0
abbe55184d5c9dbc9045e648364d037a	0	0	0	0	0	0	0	0	0	0	0	0	0	0	0	0	0	0	0	0	0	0	0	0	0	0	0	0	0	0	0	0	0	0	0	0	0	0	0	0	0	2	0	0	0	0	0	0	0
664931bc61b9a30644729e34f95cad20	17	0	0	0	0	0	0	0	0	0	0	26	0	0	0	0	0	0	10	0	35	0	25	21	0	0	0	0	0	0	0	0	0	0	0	0	0	0	0	0	0	0	20	20	0	0	0	15	0
f774a2da573b2d8bc8e016e88d84a365	0	0	0	0	0	0	0	0	0	0	0	0	0	0	0	0	0	0	0	0	137	347	424	229	90	0	0	290	193	202	0	0	0	0	0	0	0	0	0	0	0	0	0	0	0	0	0	0	0
2ca0975c75f5f85329e0a8d34a009a9e	0	0	0	0	0	0	0	0	0	0	20	0	0	0	42	0	29	0	0	0	0	0	0	0	0	0	0	0	0	0	0	0	0	0	0	0	0	0	0	0	0	0	0	0	0	0	0	0	0
3d84bc4ab40cdab12e3a2f168bb4c8a2	0	0	0	0	0	0	0	0	0	0	0	0	0	0	0	0	0	0	0	0	0	0	0	0	0	0	0	0	0	0	0	0	0	0	0	0	0	0	0	0	25	22	30	0	24	24	25	0	35
21e14890388190284c5dfd93667100d0	0	0	0	0	0	0	0	0	0	0	0	0	0	0	0	0	0	0	0	0	0	0	0	0	0	0	0	0	0	0	0	0	0	0	0	0	0	0	0	0	0	0	0	0	0	31	0	0	0
8d4bb0686c35666510a0377d67dc8a90	0	0	0	0	0	0	0	0	0	0	0	0	0	0	0	0	0	0	0	0	0	0	0	0	0	0	0	0	0	0	0	0	0	0	0	0	0	0	0	0	0	0	0	0	0	0	0	0	0
586bea2f8ab0fdc7cc2bd721e0271438	0	0	0	0	0	0	0	0	0	0	0	0	0	0	0	0	0	0	0	0	0	0	0	0	0	0	0	0	0	0	0	0	0	0	0	0	0	0	0	0	0	0	0	0	0	0	0	0	0
6367c28358792250a1d811798cee0cb9	0	0	0	0	0	0	0	0	0	0	0	0	0	0	0	0	0	0	0	0	0	0	0	0	0	0	0	0	0	0	0	0	0	0	0	0	0	0	0	0	0	0	0	0	0	0	0	0	0
700592fe04187dabd8687b1fa78aaaeb	0	0	0	0	0	0	0	0	0	0	0	0	0	0	0	0	0	0	0	0	0	0	0	0	0	0	0	0	0	0	0	0	0	0	0	0	0	0	0	0	0	0	0	0	0	0	0	0	0
1c828a34a0a6aedaaacf7d42acd4bd68	0	0	0	29	0	0	0	0	0	0	0	0	0	0	0	0	0	0	0	0	0	0	0	0	0	0	0	0	0	0	0	0	0	0	0	0	0	0	0	0	0	0	0	0	0	0	0	0	0
d1951224bed24e4e54d674c7177b02a5	0	0	0	0	0	0	0	0	0	0	0	0	0	0	0	0	0	0	0	0	0	0	0	0	0	0	0	0	0	0	0	0	0	0	0	0	0	0	0	0	0	0	8	0	0	0	0	0	0
e8cbed9bd60bebc65e5173d7380cce08	0	0	0	0	0	0	0	0	0	0	0	0	0	0	0	0	0	3	0	0	0	0	0	0	0	0	0	0	0	0	0	0	0	0	0	0	0	0	0	0	0	0	0	0	0	0	0	0	0
6736869abb1298df7e2d4ae102afd874	0	0	0	0	0	0	0	0	0	0	0	0	0	0	0	0	0	0	0	0	0	0	0	0	0	0	0	0	0	0	0	0	0	0	0	0	0	0	0	0	0	0	0	0	0	0	0	0	0
70eafd75c447550dbe0ce5d4ce2ea7b7	113	97	74	128	154	158	63	187	158	121	0	0	0	0	0	0	0	0	0	0	0	0	0	0	0	0	0	0	0	0	0	42	50	0	0	0	0	42	0	0	71	0	69	0	62	38	69	61	56
9f07ec552e5b9336957f1970de8fc2d6	0	0	0	0	0	0	0	0	0	0	0	0	0	0	0	0	0	0	0	0	0	0	0	0	0	0	0	0	0	0	0	0	0	0	0	0	0	0	0	0	0	0	0	0	0	0	2	0	0
970feba0258c95f9958b90fe2b5e2669	0	0	0	0	0	0	0	0	0	0	0	0	0	0	0	0	0	0	0	2	0	0	0	0	0	0	0	0	0	0	0	0	0	0	0	0	0	0	0	0	0	0	0	0	0	0	0	0	0
a4e882dccf39b9998346d07a2bd84e06	0	0	0	0	0	0	0	0	0	0	0	0	0	0	0	0	0	0	0	0	0	0	0	0	0	0	0	0	0	0	0	0	0	0	0	0	0	0	2	0	0	0	0	0	0	0	0	0	0
1f66af071c89f4082502be902582194b	0	0	0	0	0	0	0	0	1	0	0	0	20	0	0	0	0	0	0	0	0	0	0	0	0	0	0	0	0	0	0	0	0	0	0	0	0	0	0	0	0	0	0	0	0	0	0	0	0
dc4e845f5e1412b4c9cff5821796277e	0	0	0	0	0	0	0	97	0	0	0	23	0	0	0	18	104	55	0	0	25	44	0	126	20	27	84	27	20	98	0	0	0	0	0	0	0	0	0	0	0	0	0	0	0	0	0	0	54
55866828e5bf35dc0badd8241671ca81	0	0	0	0	0	0	0	0	0	0	0	0	0	0	0	0	0	0	0	0	0	0	0	0	0	0	0	0	0	0	0	0	0	0	0	0	0	2	0	0	0	0	0	0	0	0	0	0	0
8e6e2b74110308f8cfb96a0decff40f5	0	0	0	0	0	0	0	0	0	0	0	0	0	0	0	0	0	0	0	0	0	0	0	0	0	0	0	0	0	0	0	0	0	0	0	0	0	0	0	0	0	0	0	0	0	0	0	0	0
a621de868f64f6317f403ade51fa0500	0	0	0	0	0	0	0	0	0	0	0	0	0	0	0	0	0	0	0	0	0	0	0	0	0	0	0	0	0	0	0	0	0	0	0	0	0	0	0	0	0	0	0	0	0	0	0	0	0
ebeaa8a9e05c3089c276cb60f85f9c01	0	0	0	0	0	0	0	0	0	0	0	0	0	0	0	0	0	0	0	0	0	0	0	0	0	0	0	0	0	0	0	0	0	0	0	0	0	0	0	0	0	0	0	0	0	0	0	0	0
3edac46f48cbcf98e3419fb2102f102e	0	0	0	0	0	0	0	0	0	0	0	0	0	0	0	0	0	0	0	0	0	0	0	0	0	0	0	0	0	0	0	0	0	0	0	0	0	0	0	0	0	0	0	0	0	0	0	0	0
b0f3f189bff9c06b96e54f5060f88167	0	0	0	0	0	0	0	0	0	0	41	0	0	55	0	19	0	0	0	0	14	0	0	17	0	0	0	0	0	0	0	0	0	0	0	0	0	0	0	0	0	0	69	0	0	0	0	0	0
4cfea8def01d25feec7638a444e81ba7	0	0	0	0	0	0	0	0	0	0	0	0	0	0	0	0	0	0	0	0	160	123	40	175	206	130	209	148	0	0	0	0	0	0	0	0	0	0	0	0	0	0	0	0	0	0	0	0	0
93097a6ee9c0b65dd1101c538284711a	0	0	0	0	0	0	0	0	0	0	0	0	0	0	0	0	0	0	0	0	0	0	0	0	0	0	0	0	0	0	0	0	0	0	0	0	0	0	0	0	0	14	0	0	0	0	26	0	25
752293e27892498a6e8bd4b11b3a86ad	0	0	0	0	0	0	0	0	0	0	0	0	0	0	0	0	0	0	0	0	0	0	0	0	0	0	0	0	0	0	151	66	101	186	81	201	124	74	73	74	0	0	0	0	0	0	0	0	0
665c218f8d1632c39ed16530b1555672	0	0	0	0	0	2	0	0	0	0	0	0	0	0	0	0	0	0	0	0	0	0	0	0	0	0	0	0	0	0	0	0	0	0	0	0	0	0	0	0	0	0	0	0	0	0	0	0	0
5c78c36cccaf2c630e833af1fefd9bec	0	0	0	0	0	0	0	0	0	0	0	0	0	0	0	0	0	0	0	0	0	0	0	0	0	0	0	0	0	0	0	0	0	0	0	0	0	0	0	0	0	0	0	0	12	13	0	0	0
2759224edfa3c6dcc4809964d6ac79b6	0	0	0	0	0	0	0	0	0	0	0	0	0	0	0	0	0	0	0	0	0	0	0	0	0	2	0	0	0	0	0	0	0	0	0	0	0	0	0	0	0	0	0	0	0	0	0	0	0
dc6832aff808d6cd416800d931da7fed	0	0	0	0	0	0	0	0	0	6	0	0	0	0	0	0	0	0	0	0	0	0	0	0	0	0	0	0	0	0	0	0	0	0	0	0	0	0	0	0	0	0	0	0	0	0	0	0	0
c51f92cf11686a629bc5ccf08a6b8adc	9	0	0	11	12	0	0	8	0	15	164	139	173	204	187	185	201	210	148	172	0	0	0	0	0	0	0	0	0	0	0	0	0	0	0	0	0	0	0	0	28	0	0	0	0	0	0	19	0
15c45397ab33fa1cc318aaea9dbfed51	0	0	0	0	0	0	0	0	0	0	0	0	0	0	0	0	0	0	0	0	0	0	0	0	0	0	0	0	0	0	0	0	56	0	44	0	0	24	0	0	111	107	30	0	129	53	81	70	210
252a5eb500e130214b6b52f51b772691	59	128	187	199	195	292	54	177	73	124	99	82	164	122	95	67	77	0	82	0	37	0	28	0	0	0	0	34	40	44	0	23	0	0	0	0	0	0	0	0	0	32	0	14	0	0	0	0	0
b9795a1c20fff0ace619bf08ab47e651	0	0	0	0	0	0	0	0	0	0	0	0	0	0	0	0	0	0	0	0	0	0	0	0	0	0	0	0	0	0	0	0	0	0	0	0	0	0	0	0	0	0	0	0	0	0	0	0	0
cd80a08f0fefaa047a5e32bbcb3f217a	0	0	0	0	18	0	0	0	0	0	0	0	0	0	0	0	0	0	0	0	0	0	0	0	0	0	0	0	0	0	0	0	0	0	0	0	0	0	0	0	0	0	0	0	0	0	0	0	0
2026e75290c19b99289abe895ac6c808	0	0	0	0	0	0	0	0	0	0	0	0	0	0	0	0	0	0	0	0	0	0	0	0	0	0	0	0	0	0	0	0	0	0	0	0	0	0	0	0	0	0	0	0	18	0	0	0	0
e6b0caf32934e86d9a52463b51d4bf3e	0	0	0	0	0	0	0	0	0	0	0	0	0	0	0	0	0	0	0	0	0	0	0	0	0	0	0	0	0	0	0	0	0	0	0	0	0	0	0	0	0	0	0	0	0	0	0	0	0
3964cd0099c8eaf42a6dfadbd4165882	0	0	0	0	0	0	0	0	0	22	0	0	0	0	0	0	0	0	0	0	0	0	0	0	0	0	0	0	0	0	0	0	0	0	0	0	0	0	0	0	0	0	0	0	0	0	0	0	0
819df3952301815e38eb2d72b347351c	0	0	0	0	0	0	0	0	0	0	0	0	0	0	0	0	0	0	0	0	0	0	0	0	0	0	0	0	0	0	0	0	0	0	0	0	0	0	0	12	0	0	0	0	0	0	0	0	0
e7b4dc5460f16bf865e61b7611613870	0	0	0	0	0	0	0	0	0	0	0	0	0	0	0	0	0	0	0	0	0	0	5	0	0	0	0	0	0	0	0	0	0	0	0	0	0	0	0	0	0	0	0	0	0	0	0	0	0
24eb04de1dcfbceacc02ab807c09e2f0	0	0	0	0	0	0	0	0	0	0	0	0	0	0	0	0	0	0	0	0	24	17	28	16	0	18	0	15	0	0	0	0	0	0	0	0	0	0	0	0	11	0	15	0	0	8	11	19	18
1f55d2b794082efb1c907093e32e0158	0	0	0	0	0	0	0	0	0	0	130	0	0	144	0	77	53	0	114	26	0	0	0	0	0	0	0	0	0	0	0	0	0	0	0	0	0	0	0	0	0	0	0	0	0	0	0	0	0
949e5f80769b7b2c4f55d0ee38997f99	0	0	0	0	0	0	0	0	0	0	0	0	0	0	0	0	0	0	0	0	50	12	58	135	46	34	12	38	38	0	0	0	0	0	0	0	0	0	0	0	0	0	0	0	0	1	0	0	0
dec12f8dc1485fa278c70105aa1a536b	0	0	0	0	0	0	0	0	0	0	0	0	0	0	0	0	0	0	0	0	0	0	0	0	0	0	0	0	0	0	0	0	0	0	0	0	0	0	0	0	0	0	0	0	0	0	35	0	0
09f7c744905cd0c3201e23f54ceabe78	0	0	0	0	0	0	0	0	0	0	0	0	0	0	0	0	0	0	0	0	0	0	0	0	0	0	0	0	0	0	0	0	0	0	0	0	0	0	0	0	0	0	0	0	0	0	0	0	0
6467ea2491e8d5da56683b380fa899eb	0	0	0	0	0	0	0	0	2	0	0	0	0	0	0	0	0	0	0	0	0	0	0	0	0	0	0	0	0	0	0	0	0	0	0	0	0	0	0	0	0	0	0	0	0	0	0	0	0
edd062504f0dc976120021a13b1174a4	0	0	0	0	0	0	0	0	0	0	0	0	0	0	0	0	0	0	0	0	51	0	41	59	36	27	0	0	0	0	0	0	0	0	0	0	0	0	0	0	0	0	0	0	0	0	0	0	0
db804b23b0078bfe25e0c4db6fbdd4e2	0	0	0	0	0	0	0	0	0	0	0	0	0	0	0	0	0	0	0	0	0	0	0	0	0	0	0	0	0	0	0	0	0	0	0	0	0	0	0	0	0	0	0	0	0	0	0	0	0
71fc13732c185d7d57de7d0983eabb65	0	0	0	0	0	0	0	0	0	0	0	0	0	0	0	0	0	0	0	0	0	0	0	0	0	0	0	0	0	0	0	0	0	0	0	0	0	0	0	0	0	0	0	0	0	0	0	0	0
8825000399758c4522d9ddbf36ccc47f	0	0	0	0	0	0	0	0	0	0	0	0	0	0	0	0	0	0	0	0	0	0	0	0	0	0	0	0	0	0	0	0	0	0	0	0	0	0	0	0	13	0	0	0	0	0	25	19	0
f85458c4d7ae1069b2820c7f6df38dbd	0	0	0	0	0	0	0	0	6	0	0	0	0	0	0	0	0	0	0	0	0	0	0	0	0	0	0	0	0	0	0	0	0	0	0	0	0	0	0	0	0	0	0	0	0	8	11	0	0
99332de900bf872c85b67218c2091cf3	0	0	0	0	0	0	0	0	0	0	0	0	0	0	0	0	0	0	0	0	0	0	0	0	0	0	0	0	0	0	0	0	0	0	0	0	0	0	0	0	0	0	0	0	0	0	0	0	0
f9aa9de1b6cd49e6ba1cd9732f47fa5e	0	0	0	0	0	0	0	0	0	0	0	0	0	0	0	0	0	0	0	0	0	0	0	0	0	0	0	0	0	0	0	0	0	0	0	0	0	0	0	0	0	0	0	0	0	0	0	0	0
fe8ed455a0efcd6ef4c3c9c62d664189	0	0	0	0	0	0	0	0	0	0	0	0	0	0	0	0	0	0	0	0	0	0	0	0	0	0	0	0	0	0	0	0	0	0	0	0	0	0	0	0	0	0	0	0	0	0	0	0	0
fc3bb9e7a77c3a6bc5ad960396ca1cb6	0	0	0	0	0	0	0	0	0	0	0	0	0	0	0	0	0	0	0	0	0	0	0	0	0	0	0	0	0	0	0	0	0	0	0	0	0	0	0	0	0	0	0	0	19	0	0	0	0
b31d1f6027b18a7c83aa396dbbaf52d1	0	0	0	0	0	0	0	21	0	34	0	21	0	0	0	47	0	0	68	46	0	0	0	0	0	0	0	0	0	0	0	0	0	0	0	0	0	0	0	0	0	28	0	24	0	31	0	26	23
bdeef60e9607d7bca4731bcf5febfd6a	0	0	0	0	0	0	0	0	0	0	0	0	0	0	0	0	0	0	0	0	0	0	0	0	0	0	0	0	0	0	0	0	0	2	0	0	0	0	0	0	0	0	0	0	0	0	0	0	0
a2662220d83853f8e5902d11f8ae963e	0	0	0	0	0	0	0	0	0	0	0	0	0	0	0	0	0	0	0	0	0	0	0	0	0	0	0	0	0	0	0	0	0	0	0	0	0	0	0	0	0	0	0	0	0	0	0	0	0
4e560575b6afb597475ebc1851e4bb88	0	0	0	0	0	0	0	0	0	0	0	0	0	0	0	0	0	0	0	0	0	0	0	0	0	0	0	0	0	0	16	36	0	0	0	23	0	0	8	0	0	0	0	0	0	0	0	0	0
1be36b97466ed2b84e33b05ea43a9476	0	0	0	0	0	0	0	0	0	0	0	0	0	0	0	0	0	0	0	0	0	0	0	0	0	0	0	0	0	0	0	0	0	0	0	0	0	0	0	0	0	0	0	0	0	0	0	0	0
ac56cbf5b4dfa2e2f824df66b84ed2e2	0	0	0	0	0	0	0	0	0	0	0	0	0	0	0	0	0	0	0	0	0	0	0	0	0	0	0	0	0	0	31	28	94	0	0	0	28	36	0	0	0	0	0	0	0	0	0	0	0
91f7f230b1dd4a2a89985f24fae068fc	0	0	0	0	0	0	0	0	0	0	0	0	0	0	0	0	0	0	0	0	0	0	0	0	0	0	0	0	0	0	0	0	0	0	0	0	0	0	0	0	0	0	0	0	0	0	0	0	0
013bc352689ef9e96e655d45bd5446e4	0	0	0	0	0	0	0	0	0	0	0	0	0	0	0	0	0	0	0	0	0	0	0	0	0	0	0	0	0	0	0	0	0	0	0	0	0	0	0	0	0	0	0	0	0	0	0	0	0
a34450bbda0e8d2b9bf15b57a1c172af	55	99	41	102	0	86	0	112	85	163	0	71	55	62	57	73	57	61	49	0	49	18	111	41	36	0	0	0	56	49	192	133	179	274	0	261	110	168	226	204	96	116	50	53	123	0	96	115	38
7254826cede7c0d9f3e2ec9758fe47d4	0	0	0	0	0	0	0	0	0	0	0	0	0	0	0	0	0	0	0	0	0	0	0	0	0	0	0	0	0	0	0	0	0	0	0	0	0	0	0	0	0	0	0	0	0	0	0	0	0
2a79606b5b7e706bee2b24083ced49ec	0	0	0	0	0	0	0	0	0	0	0	0	0	0	0	0	0	0	0	0	0	0	0	0	0	0	0	0	0	0	0	0	0	0	0	0	0	0	0	0	0	0	0	0	0	15	0	0	0
b742ca9c1c59451e54b538fc67885c4d	0	0	0	0	0	0	0	0	0	0	0	0	0	0	0	0	0	0	0	0	0	0	0	0	0	0	0	0	0	0	0	0	0	0	0	0	0	0	0	0	0	0	0	0	0	0	0	0	0
a42df1e238d7bdf0c18708670ad0de8f	0	0	0	0	0	0	0	0	0	0	0	0	0	0	0	0	0	0	0	0	0	0	0	0	0	0	0	0	0	0	0	0	0	0	0	0	0	0	0	0	38	0	0	0	0	0	0	0	0
3fcd83a6e7f1cb49245ecbd3153624b2	0	0	0	0	0	0	0	0	0	0	0	0	0	0	0	0	0	0	0	0	0	0	0	0	0	0	0	0	0	0	0	0	2	0	0	0	0	0	0	0	0	0	0	0	0	0	0	0	0
e0540b7a40e108149ef4cea74a4146fb	0	0	0	0	0	0	0	0	0	0	0	0	0	0	0	0	0	0	0	0	0	0	0	0	0	0	0	0	0	0	0	0	0	0	0	0	0	0	0	0	0	0	0	0	0	0	0	0	0
aab9040ba731da8dcc0288dd6e16e319	0	0	0	0	0	0	0	0	0	0	0	0	0	0	0	0	0	0	0	0	0	0	0	0	0	0	0	0	0	0	0	0	0	0	0	0	0	0	0	0	0	0	0	0	0	0	0	0	0
8b0ec3dc0f166b7a9d3c35ce5550eaa0	0	0	0	0	0	0	0	0	0	0	0	0	0	0	0	0	0	0	0	0	0	13	0	0	0	0	0	0	0	0	0	0	0	0	0	0	0	0	0	8	0	0	0	0	0	0	0	0	0
40f6f13174e5791349a945f49f05077e	0	0	0	0	0	0	0	0	0	0	0	0	0	0	0	0	0	0	0	0	0	0	2	0	0	0	0	0	0	0	0	0	0	0	0	0	0	0	0	0	0	0	0	0	0	0	0	0	0
ff86223acb01ba353335642a52e3922c	0	0	0	0	0	0	0	0	0	0	0	0	0	0	0	0	0	0	0	0	0	0	0	0	0	0	0	0	0	0	0	0	0	0	0	0	0	0	0	0	9	0	14	19	0	14	23	24	0
f890fac1f8c8dab486bbe0a5bced43ae	0	0	0	0	0	0	0	0	0	0	0	0	0	0	0	0	0	0	0	0	0	0	0	0	0	0	0	0	0	0	0	0	0	0	0	0	0	0	0	0	0	0	0	0	0	0	0	0	0
44ad4c86906d38552c50c2c7c99ad19c	0	0	0	0	0	0	0	2	0	0	0	0	0	0	0	0	0	0	0	0	0	0	0	0	0	0	0	0	0	0	0	0	0	0	0	0	0	0	0	0	0	0	0	0	0	0	0	0	0
4fc620c8d101e26c127f39e5c8dc552a	0	0	0	0	0	0	0	0	0	0	0	0	0	0	0	0	0	0	0	0	0	0	0	0	0	0	0	0	0	0	0	0	0	0	0	0	0	0	0	0	0	0	0	0	0	0	0	0	0
7b387dc1dfe624ddf13d459be0dd54e9	0	0	0	0	0	0	0	0	0	0	0	0	0	0	0	0	0	0	0	0	0	0	0	0	0	0	0	0	0	0	0	0	0	0	14	0	0	0	0	0	0	0	0	0	0	0	0	0	0
2ff8ab9295d8ed0f41b343a1038e3a4f	0	0	0	0	0	0	0	0	0	0	0	0	0	0	0	0	0	0	0	0	0	0	0	0	0	0	0	0	0	0	0	0	0	0	0	0	0	0	0	0	0	0	0	0	0	0	0	0	0
518803d64b920587394f92f888459ada	134	116	159	193	117	131	107	216	277	301	143	249	120	104	194	243	211	225	213	157	174	214	265	339	139	117	135	142	103	150	441	537	369	320	260	588	236	316	251	162	179	273	146	126	201	108	167	171	85
9b6654dde89072ac8333704f70ff1349	0	0	0	0	0	0	0	0	0	0	0	0	0	0	0	0	0	0	0	0	0	0	0	0	0	0	0	0	0	0	0	0	0	0	0	0	0	0	0	0	0	0	0	0	0	0	0	0	0
a1921c251ed2ddb68cef15815f340d4f	0	0	0	0	0	0	0	0	0	0	0	0	0	0	0	0	0	0	0	0	0	0	0	0	0	0	0	0	0	0	0	0	0	0	0	0	0	0	0	0	0	0	0	0	0	0	0	3	0
905e0adb1efa8d638743a4c576ee47db	0	0	0	0	0	0	0	0	0	0	0	0	0	0	0	0	0	0	0	0	0	0	0	0	0	0	0	0	0	0	0	0	0	0	0	0	0	0	0	0	0	0	0	0	0	0	0	0	0
1d5dc7faee593abe404c306043362be3	0	0	0	0	0	0	0	0	0	0	0	0	0	0	0	0	0	0	0	0	0	0	0	0	0	0	0	0	0	0	0	0	0	0	0	0	0	0	0	0	0	0	0	0	0	0	0	0	0
90268db1b9b3f4a84a9993f5fa30c694	0	0	0	0	0	0	0	0	0	0	0	0	0	0	0	0	0	0	0	0	0	0	0	0	0	0	0	0	0	0	0	0	0	0	0	0	0	0	0	0	0	0	0	0	0	0	0	0	0
413a260c967605020ebcf03beb18b7ea	0	0	0	0	0	0	0	0	0	0	0	0	0	0	0	0	0	0	0	0	0	0	0	0	0	0	0	2	0	0	0	0	0	0	0	0	0	0	0	0	0	0	0	0	0	0	0	0	0
25c30615ff322b83d6a283c7e6093e8d	0	0	0	0	0	0	0	0	0	0	0	0	0	0	0	0	0	0	0	0	0	0	0	0	0	0	0	0	0	0	0	0	0	0	0	0	0	0	0	0	0	0	0	0	0	0	0	0	0
6993ce6e2046bfe4d1864c32a1b83484	0	0	0	0	0	0	0	0	0	0	0	0	0	0	0	0	0	0	0	0	0	0	0	0	0	0	0	0	0	0	0	0	0	0	0	0	0	0	0	0	0	0	0	0	0	0	0	0	0
01111b40ee56b40fbf48a9953e10609a	0	0	0	0	0	0	0	0	0	0	0	0	0	0	0	0	0	0	0	0	0	0	0	0	0	0	0	0	0	0	0	0	0	0	0	0	0	0	0	0	0	0	0	0	0	0	0	0	0
11ce26f07ee68d3d8201aacfc764e754	0	0	0	0	0	0	0	0	0	0	0	0	0	0	0	0	0	0	0	0	0	0	0	0	0	0	0	31	0	0	0	0	0	0	0	0	0	0	0	0	0	0	0	0	0	0	0	0	0
9cc05a2152890f1844a41cfe408a13df	0	0	0	0	0	0	0	0	0	0	0	0	0	0	0	0	0	0	0	0	0	0	0	0	0	0	0	0	0	0	0	0	0	0	0	0	0	0	0	0	0	0	0	0	0	0	0	0	0
902b962c52be7096884e9b94d66ad7c7	0	0	0	0	0	0	0	0	0	0	0	0	0	0	0	0	0	0	0	0	0	0	0	0	0	0	0	0	0	0	0	0	0	0	0	0	0	0	0	0	0	0	0	0	0	0	30	0	10
87f452e567c98d9244d9e85d1c024b5b	0	0	0	0	0	0	0	0	0	0	0	0	0	0	0	0	0	0	0	0	0	0	0	0	0	0	0	0	0	0	0	0	0	0	0	0	0	0	0	0	2	0	0	0	0	0	0	0	0
68612fbf3097ae1268e1abd683e960ff	0	0	0	0	0	0	2	0	0	0	0	0	0	0	0	0	0	0	0	0	0	0	0	0	0	0	0	0	0	0	0	0	0	0	0	0	0	0	0	0	0	0	0	0	0	0	0	0	0
5075926f75aadd5430955e869788b275	0	0	0	0	0	0	0	0	0	0	0	0	0	0	0	0	0	0	2	0	0	0	0	0	0	0	0	0	0	0	0	0	0	0	0	0	0	0	0	0	0	0	0	0	0	0	0	0	0
1c52ee035ab5576fc7d621840018a4c8	0	0	0	0	0	0	0	0	0	0	0	0	0	0	0	0	0	0	0	0	0	0	0	0	0	0	0	0	0	0	0	0	0	0	0	0	0	0	0	0	0	0	0	0	0	0	0	0	0
50d7a2f8379534cbe4da5aa8826c8305	0	0	0	0	0	0	0	0	0	0	0	0	0	0	4	0	0	0	0	0	45	24	40	0	22	27	0	33	0	0	0	20	0	0	19	17	15	0	0	0	0	0	0	0	0	0	0	18	0
4db530311c5b05d8491c9cdcebbeb802	22	0	0	0	60	0	0	17	18	149	538	0	172	196	87	369	181	0	930	191	0	0	0	0	0	0	0	0	0	0	394	162	274	131	226	409	221	311	389	198	604	723	193	692	223	681	631	569	919
2ff55a9955b42554c5255cf32480ef46	0	0	0	0	0	0	0	0	0	0	0	0	0	0	0	0	0	0	0	0	0	0	0	0	0	0	0	0	0	0	0	0	0	0	0	0	0	0	0	0	0	0	0	0	0	0	0	0	0
802b87d60687b7e8ca74a1037de8ce08	0	0	0	0	0	0	0	0	0	0	0	0	0	0	0	0	0	0	0	0	0	0	0	0	0	0	0	0	0	0	0	0	0	0	0	0	0	0	0	0	0	0	0	0	0	0	0	0	0
098f7120a6ea919b30eaaa97f3764142	0	26	15	24	49	0	0	39	28	34	29	20	44	0	49	0	23	0	84	30	85	0	53	98	0	0	0	0	89	55	0	0	0	0	0	0	0	0	0	0	0	0	0	0	0	0	0	0	0
1d2d704ad9fbc9ad963019d37afe7244	0	0	0	0	0	0	0	0	0	0	0	0	0	0	0	0	0	0	0	0	0	0	0	0	0	0	0	0	0	0	10	0	0	4	0	0	0	0	0	0	0	0	0	0	0	0	0	0	0
468123355edc927e688f84f03fbaf295	0	0	0	0	0	0	0	0	0	0	0	0	0	0	0	0	0	0	0	0	0	35	0	0	0	25	0	0	23	0	17	0	20	0	0	21	0	0	0	0	0	19	29	0	0	0	0	0	0
503b15a9f878b46928dde7fd8bcd838e	0	0	0	0	0	0	0	0	0	0	0	0	0	0	0	0	0	0	0	0	0	0	0	0	0	0	0	0	0	0	0	0	0	0	0	0	0	0	0	0	0	0	0	0	0	0	0	0	0
556c3901ccf852dafa55f41ce176b6fb	0	0	0	0	0	0	0	0	0	0	0	0	0	0	0	0	0	0	0	0	0	0	0	0	0	0	0	0	0	0	0	0	10	0	0	0	0	0	0	0	0	0	0	0	0	0	0	0	0
ed870c9a6f15f495684db344ab41d52e	0	0	39	0	0	0	0	0	0	0	0	0	0	0	0	0	0	0	0	0	0	0	0	0	0	0	0	0	0	0	0	0	0	0	0	0	0	0	0	0	0	0	0	0	0	0	0	0	0
39a8eff3aea7cd8d2145c43888580a8e	0	0	0	0	0	0	0	0	0	0	0	0	0	0	0	0	0	0	0	0	0	0	0	0	0	0	0	0	0	0	0	0	0	0	0	0	0	0	0	0	0	0	0	0	0	0	0	0	0
91169e6a349cc13c0cba8bd33065cc72	0	0	0	0	0	0	0	0	0	0	0	0	0	0	0	0	0	0	0	0	0	0	0	6	0	0	0	0	0	0	0	0	0	0	0	0	0	0	0	0	0	0	0	0	0	0	0	0	0
994d4ea316e3a66f193312bcdbb3a02d	91	47	0	150	136	0	0	0	231	188	58	28	0	49	0	33	23	14	51	0	175	154	74	55	0	70	93	60	28	67	0	0	0	120	0	0	0	13	0	0	0	0	0	0	0	0	0	0	0
81cbb3a3a23667cab4ed7711ad07e71d	0	0	0	0	0	0	0	0	0	0	0	0	0	0	0	0	0	0	0	0	0	0	0	0	0	0	0	0	0	0	7	0	9	0	11	0	0	8	8	0	0	0	0	0	0	0	0	0	0
704bd2a3473e018e4bc968cc966695dc	0	0	0	0	0	0	0	0	0	0	0	0	0	0	0	0	0	0	0	0	0	0	0	18	0	0	0	0	0	0	0	0	0	0	0	0	0	0	0	0	0	0	0	0	0	0	0	0	0
c20f3cad3a7e8b2a35e5b88b7ca56a75	0	0	0	0	7	8	0	6	0	7	0	0	0	0	0	0	0	0	0	0	0	0	0	0	0	0	0	0	0	0	0	0	0	0	0	0	0	0	0	0	0	0	0	0	0	0	0	0	0
f82a81f1bf9e4262d00c0b013063cc37	0	0	0	0	0	0	0	0	0	0	0	0	0	0	0	0	0	0	0	0	0	0	0	0	0	0	0	0	0	0	0	0	0	0	0	0	0	0	0	0	0	0	0	0	0	0	0	0	0
93bb4fc048062409c1f5729eaa7c2804	0	0	0	0	0	0	0	0	0	0	0	0	0	0	0	0	0	0	0	0	37	24	101	93	44	39	32	29	30	40	0	0	0	0	0	0	0	0	0	0	0	0	0	0	0	0	0	0	0
a88729e232ac7ceedf67e7c55a4abbf0	0	0	0	0	0	0	0	0	0	0	0	0	0	0	0	0	0	0	0	0	0	0	0	0	0	0	0	0	0	0	0	0	0	0	0	0	0	0	0	0	0	0	0	0	0	0	0	0	0
1bdb5bc2618e786a9442193bb6c3a2e7	0	0	0	0	0	0	0	0	0	0	0	0	0	0	0	0	0	0	0	0	0	0	0	0	2	0	0	0	0	0	0	0	0	0	0	0	0	0	0	0	0	0	0	0	0	0	0	0	0
169fa204a114192d73ba94ec20edfbeb	0	0	0	0	0	0	0	0	0	0	0	0	0	0	0	0	0	0	0	0	0	0	0	0	0	0	0	0	0	0	0	0	0	0	0	0	0	0	0	10	0	0	6	0	0	0	0	0	0
e7153e49ba98a0cc0cd039d897531d11	25	0	0	9	43	0	0	159	0	0	0	0	0	0	0	0	0	0	0	0	0	61	47	63	94	65	44	0	50	0	49	0	0	20	24	0	26	63	0	40	15	28	61	78	0	38	0	0	181
303a837967189e07936dd98a944b51d0	0	0	0	0	0	0	0	0	0	0	0	0	0	0	0	0	0	0	0	0	0	0	0	0	0	0	0	0	3	0	0	0	0	0	0	0	0	0	0	0	0	0	0	0	0	0	0	0	0
742bccc8d4d76a0bdce19457c8c3ae94	171	139	161	156	157	94	142	171	197	217	0	0	0	0	0	0	0	0	0	0	0	0	0	0	0	0	0	0	23	16	0	0	0	0	0	0	0	0	0	0	88	34	43	65	200	95	0	89	183
5e40efbd638c9a8ec241bba78c07504d	0	0	0	0	0	0	0	0	0	0	0	0	0	0	0	0	0	0	0	0	0	0	0	0	0	0	0	0	0	0	0	0	0	0	0	0	0	0	0	0	0	0	0	0	0	0	0	0	0
a1147ffbb658caee62c80b89826bea52	0	0	0	0	0	0	0	0	0	0	0	0	0	0	0	0	0	0	0	0	0	0	0	0	0	6	0	0	0	0	0	0	0	0	0	0	0	0	0	0	0	0	0	0	0	0	0	0	0
c6328ea50c12ce5b0760566370be8fc4	0	0	0	0	0	0	0	0	0	0	0	0	0	0	0	0	0	0	0	0	0	0	0	0	0	0	0	0	0	0	0	0	0	0	0	0	0	0	0	0	0	0	0	0	0	0	0	0	0
142b78c10889ef3a2e1a33154bb92e81	18	28	0	27	0	0	0	0	28	15	26	0	47	58	36	45	13	20	43	33	0	0	0	0	0	0	0	0	0	0	0	0	0	0	0	0	0	0	0	0	0	0	0	0	0	0	0	0	0
8765e47c99db582d58b0c6c1972fbc22	0	0	0	0	0	0	0	0	0	0	0	0	0	0	0	0	0	0	0	0	0	0	0	0	0	0	0	0	0	0	0	0	0	0	0	0	0	2	0	0	0	0	0	0	0	0	0	0	0
75aeb7d83bfee0198689387bd27b08da	0	0	0	0	0	0	0	0	0	0	0	0	0	0	0	5	0	0	0	0	0	0	0	0	0	0	0	0	0	0	0	0	0	0	0	0	0	0	0	0	0	0	0	0	0	0	0	0	0
6ff222958162463172b9ff2fb82af156	0	0	0	0	0	0	0	0	0	0	0	0	0	0	0	0	0	0	0	0	0	0	0	0	0	0	0	0	0	0	0	0	0	0	0	0	0	0	0	0	0	0	0	0	0	0	0	0	0
fa2801d00f470d764fbc773082786a8d	0	0	0	0	0	0	0	0	0	0	0	0	0	0	0	0	0	0	0	0	0	0	0	0	0	0	0	0	0	0	0	0	0	0	0	0	0	0	0	0	0	0	0	0	0	0	0	0	0
940d593ab604d4c75960993a34e97d66	0	0	0	0	0	0	0	0	0	0	0	0	0	0	0	0	0	0	0	0	0	0	0	0	0	0	0	0	0	0	0	0	0	0	0	0	0	0	0	0	0	0	0	0	0	0	0	0	0
e0844115027abb5ec511cb139815f1ff	0	0	0	0	0	0	0	0	0	0	0	0	0	0	0	0	0	0	0	0	0	0	0	0	0	0	0	0	0	0	0	0	0	0	0	0	0	0	0	0	83	0	15	14	39	37	54	71	24
469a650215c945887d5a00925da4db95	0	0	0	0	0	0	0	0	0	0	0	0	0	0	0	0	0	0	0	0	0	0	0	0	0	0	0	0	0	0	0	0	0	0	0	0	0	0	0	0	0	0	0	0	0	0	0	0	0
fd36ed9914904bc3371b7ed2d414d118	0	0	0	0	0	0	0	0	2	0	0	0	0	0	0	0	0	0	0	0	0	0	0	0	0	0	0	0	0	0	0	0	0	0	0	0	0	0	0	0	0	0	0	0	0	0	0	0	0
c615f4e713fe5316115e413950f236b5	0	0	0	0	0	0	0	0	0	0	0	0	0	0	0	0	0	0	0	0	0	0	0	0	0	0	0	0	0	0	0	0	0	0	0	0	0	0	0	0	0	0	0	0	0	0	0	0	0
8d246915c2987cde7a654694f5424e23	0	0	0	0	0	0	0	0	0	0	0	0	0	0	0	0	0	0	0	0	0	0	0	0	0	0	0	0	0	0	0	0	0	0	0	0	0	0	0	0	0	0	0	0	0	0	0	0	0
3112e08468d5b002691a8bb1d09481a0	0	0	0	0	0	0	0	0	0	0	0	0	0	0	0	0	0	0	0	0	0	0	0	0	26	0	0	0	0	0	0	0	0	0	0	0	0	0	0	0	0	0	0	0	0	0	0	0	0
aed9ff2c1c15341bb2dab8ae8bcb8ff7	122	54	0	131	37	54	82	55	302	289	0	0	0	0	0	0	0	0	0	0	0	0	0	0	0	0	0	0	0	0	0	0	0	0	0	0	0	0	0	0	0	27	0	0	56	32	25	0	37
42c0ffff39b680463c5c36a5934f57c6	0	0	0	0	0	0	0	0	0	0	0	0	0	0	0	0	0	0	0	0	0	0	0	0	0	0	0	0	0	0	0	0	0	0	0	0	0	0	0	0	0	0	0	0	0	0	0	0	0
6fd70c61289c8e4a95f352e45d2e879e	0	0	0	0	0	0	0	0	0	0	0	0	0	0	0	0	0	0	0	0	0	0	0	0	0	0	0	0	0	0	0	0	0	0	4	0	0	0	0	16	0	0	0	0	0	0	0	0	0
834fc631d4bcad3f062fee2547873f6f	221	147	255	237	249	239	138	266	193	425	0	0	0	0	0	0	0	0	0	75	264	263	372	494	190	234	274	190	250	376	160	78	337	116	156	162	78	175	195	190	140	37	56	136	58	431	280	47	126
d55729a054b1e256ea94cc8774984e60	0	0	0	0	0	0	0	0	0	0	0	0	0	0	0	0	0	0	0	0	0	0	0	0	0	0	0	0	0	0	0	0	0	0	0	0	0	0	0	0	0	0	0	0	0	0	0	0	0
69ef26ccab2aa048deafdf84c9b5df97	0	0	0	0	0	0	0	0	0	0	0	0	0	0	0	0	0	0	0	0	37	0	52	58	32	42	27	0	0	23	66	0	38	36	19	36	26	43	0	46	0	0	0	0	15	0	0	0	0
cd5b932dfc64af3fae6660f9cc332c61	0	0	0	0	0	0	0	0	0	0	0	0	0	0	0	0	0	0	0	0	0	0	0	0	0	0	0	0	0	0	0	0	0	0	0	0	8	0	0	0	0	0	0	0	0	0	0	0	0
49c01302bdd1f7aa28cdb7f39b8c10dc	0	0	0	0	0	0	0	0	0	0	0	0	0	0	0	0	0	0	0	0	0	0	0	0	0	0	0	0	0	0	47	20	66	51	0	37	21	26	17	22	25	0	0	0	0	0	0	0	209
9600b4138f6053fe54491eba533a738c	0	0	0	0	0	0	0	0	0	0	0	0	0	0	0	0	0	0	0	0	0	0	0	48	0	0	0	0	0	0	0	0	0	0	0	0	0	0	0	0	0	0	0	0	0	0	0	0	0
87b3e2cffb0c4228d85249245b610e1f	0	0	0	0	0	0	0	0	0	0	0	0	0	0	0	0	0	0	0	0	0	0	0	0	6	0	0	0	0	0	0	0	0	0	0	0	0	0	0	0	0	0	0	0	0	0	0	0	0
49bc41169a65bb703255bc2736537660	0	0	31	13	0	10	0	13	0	0	108	0	81	43	142	70	203	68	106	53	0	62	64	0	0	56	53	0	0	61	0	0	62	0	0	23	0	75	0	93	58	21	0	47	0	33	67	0	0
65ede1d6f755dafa50055c4206ad0e82	0	0	0	0	0	0	0	0	0	0	9	0	0	0	0	0	0	0	0	0	129	75	84	85	48	60	50	56	40	56	0	0	0	0	0	0	0	0	0	0	0	0	0	2	0	0	0	0	0
223c28e91b87ec14f44df98019ec0ef5	0	0	0	0	0	0	0	0	0	0	0	0	0	0	0	0	0	0	0	0	0	0	0	0	0	0	0	0	0	0	0	0	0	0	0	0	0	0	0	0	0	0	0	0	0	0	0	0	0
082c994d7c5b1f39e23f468b19a59bd4	0	0	0	0	0	0	0	0	0	0	0	0	0	0	0	0	0	0	0	0	0	0	0	0	0	0	0	0	0	0	0	0	0	0	0	0	0	0	0	0	0	0	0	0	0	0	3	0	0
94c6d6284b4779ccbff150f5e7f64a16	0	0	0	0	0	0	0	0	0	0	0	0	0	0	0	0	0	0	0	0	0	0	0	0	0	0	0	0	0	0	0	0	0	0	0	0	0	0	17	0	37	28	20	0	137	0	0	57	47
d620ab6514f372308c7749c11977978a	0	0	0	0	0	0	0	0	0	0	0	0	0	0	0	0	0	0	0	0	0	0	0	0	0	0	0	0	0	0	0	0	0	0	0	0	0	0	0	0	4	0	0	0	0	0	0	0	5
97751d9a8905a7e425813541f21a5eb5	0	0	0	0	0	0	0	0	0	0	0	0	0	0	0	0	0	0	0	0	0	0	0	0	0	0	0	0	0	0	0	0	0	0	0	0	0	0	0	0	0	0	0	0	0	0	0	0	0
4e99eeea83727e33966b204e86781d77	0	0	0	3	0	0	0	0	0	0	0	0	0	0	0	0	0	0	0	0	0	0	0	0	0	0	0	0	0	0	0	0	0	0	0	0	0	0	0	0	0	0	0	0	0	0	0	0	0
d653861ba0d3e1759f73c5a847d33b24	0	0	0	0	0	0	0	0	0	0	0	0	0	0	0	0	0	0	0	0	0	0	0	0	0	14	0	0	0	0	0	0	0	0	0	0	0	0	0	0	0	0	0	0	0	0	0	0	0
dbb7f64ff90e40e60cf5f3045c9a6bbe	0	0	0	0	0	0	0	0	0	0	0	0	0	0	0	0	0	0	0	0	0	0	0	0	0	0	0	0	0	0	0	0	0	0	0	0	0	0	0	0	65	32	62	34	49	100	37	0	28
d9232d920dc390c29fc994b00c7ae437	0	0	0	0	0	0	0	0	0	0	0	0	0	0	0	0	0	0	0	0	0	0	0	0	0	0	0	0	0	0	0	0	0	0	0	0	0	0	0	0	0	0	0	0	0	0	0	0	0
7eb0c531a82f5c727b9d961b5f048df2	0	0	0	0	0	0	0	0	0	0	0	0	0	0	0	0	0	0	0	0	0	0	0	0	0	0	0	0	0	0	0	0	0	0	0	0	0	0	0	0	0	0	0	0	0	0	0	0	0
87bc1091e5703fd29349a470ce5db261	12	0	0	0	0	0	0	0	13	0	0	0	0	0	0	0	0	0	0	0	0	0	0	0	0	0	0	0	0	0	0	0	0	0	0	0	0	0	0	0	0	0	0	0	0	0	0	0	0
bc0cf20351310a22b88c357d3a0622df	0	0	0	0	0	0	0	0	0	0	0	0	0	0	0	0	0	0	0	0	0	0	0	0	0	0	0	0	0	0	0	0	0	0	0	0	0	0	0	0	17	50	48	79	61	56	49	34	0
00c5d0758e22116512521959209fa74f	0	0	0	0	0	0	0	0	0	0	0	0	0	0	0	0	0	0	0	0	0	0	0	0	0	0	0	0	0	0	0	0	0	0	0	0	0	0	0	0	0	0	0	0	0	9	32	7	91
3f7eb6b0150ff799246e97fd59d2e327	0	0	0	0	0	0	44	0	0	0	0	0	0	0	0	0	0	0	0	0	0	0	0	0	0	0	0	39	0	0	0	0	0	0	0	0	0	0	0	0	0	0	0	0	0	0	0	0	0
6008c9a6f23df2b8e40ad5f4e02730b4	0	0	0	0	0	0	0	17	0	0	0	0	0	0	0	0	0	0	0	0	0	0	0	0	0	0	0	0	0	0	0	0	0	0	0	0	0	0	0	0	0	0	0	0	0	0	0	0	0
b467b4f67936227e62985e87131cee66	0	0	0	0	0	0	0	0	0	0	0	0	0	0	0	0	0	0	0	0	86	108	86	173	58	0	80	70	82	175	0	0	0	0	0	22	15	0	0	30	139	214	155	186	190	132	190	197	206
103db5f5f140f35cb6877974200e3f9f	0	0	0	0	0	0	0	0	0	0	0	0	0	0	0	0	0	0	0	0	0	0	0	0	0	0	0	0	0	0	0	0	0	0	0	0	0	0	0	0	0	0	0	0	0	0	0	0	0
440e4ca33bab223d85c35168e9f3d0a8	0	0	0	0	0	0	0	0	0	0	0	0	0	0	0	0	0	0	0	0	0	0	0	0	0	0	0	0	0	0	0	0	0	0	0	0	0	0	0	0	0	0	0	0	29	32	0	0	54
fc535c4d87299eb92eace580f99c7100	0	0	0	0	0	0	0	0	0	0	0	0	0	0	0	0	0	0	0	0	0	0	0	0	0	0	0	0	0	0	0	0	0	0	0	0	0	0	0	0	16	17	0	24	13	41	52	39	94
ac8788855f6afc64a377367e09677402	0	0	0	0	0	0	0	0	0	0	86	0	23	0	53	28	44	45	35	41	0	0	0	0	0	0	0	0	0	0	0	0	0	0	0	0	0	0	0	0	0	0	0	0	0	0	0	0	0
809e0e6c36a2bb3bae6a55759d4902cd	0	0	0	0	0	0	0	0	0	0	0	0	0	0	0	0	0	0	0	0	0	0	0	0	0	0	0	0	0	0	0	0	0	0	0	0	0	0	0	0	0	0	0	2	0	0	0	0	0
5d57dd046e9a85a38e9cac6a09573520	0	0	0	0	0	0	0	0	0	0	0	0	0	0	0	0	0	0	0	0	0	0	0	0	0	0	0	0	0	0	0	0	0	0	0	0	0	0	0	2	0	0	0	0	0	0	0	0	0
d22eaac3acb6f6a049ecbcfee355d6db	0	0	0	0	0	0	0	0	0	0	0	0	0	0	0	0	0	0	0	0	0	0	0	0	0	0	0	0	0	0	0	0	0	0	0	0	0	0	0	0	0	0	0	0	17	13	0	0	26
f094e3fc1c5c2c02d6329de9b5f8cba5	0	0	0	0	0	0	0	0	0	0	0	0	0	0	0	0	0	0	0	0	0	0	0	0	0	0	0	0	0	0	19	0	0	0	0	0	0	6	0	0	0	0	17	0	9	35	0	0	0
885d0ce7847966ae44c11863301151d2	0	0	0	0	0	0	0	0	0	0	0	0	0	0	0	0	0	0	0	0	0	0	0	0	0	0	0	0	0	0	0	0	0	0	0	0	0	0	0	0	0	0	0	0	0	0	0	0	0
7e3f1425efecc7ec2e040b2f0a60662f	0	0	0	0	0	0	0	0	0	0	0	0	0	0	0	0	0	0	0	0	0	0	0	0	0	0	0	0	0	0	0	0	0	0	0	0	0	0	0	0	0	0	0	0	0	0	0	0	0
5e6a318f4126031afd062b3d33a3cd0a	0	0	0	0	0	0	0	0	0	0	0	0	0	0	0	0	0	0	0	0	0	0	0	0	0	0	0	0	0	0	0	0	0	0	0	0	0	0	14	0	0	0	0	0	17	31	20	0	0
abe48a127e2970d60ad331ee04932eb8	0	0	0	0	0	0	0	0	0	0	0	0	0	0	0	0	0	0	0	0	0	0	3	0	0	0	0	0	0	0	0	0	0	0	0	0	0	0	0	0	0	0	0	0	0	0	0	0	0
43fca0287128f57c623784dc6792b77e	0	0	0	0	0	0	0	0	0	0	0	0	0	0	0	0	0	0	0	0	0	0	0	0	0	0	0	0	0	0	0	0	0	0	0	0	0	0	0	0	0	0	0	0	0	0	0	0	0
eb4824a0d225280f0a4c5050f82c775b	0	0	0	0	0	0	0	0	0	0	0	0	0	3	0	0	0	0	0	0	0	0	0	0	0	0	0	0	0	0	0	0	0	0	0	0	0	0	0	0	0	0	0	0	0	0	0	0	0
622e096247379dfc620baa575321497a	0	0	0	0	14	0	0	0	0	20	0	0	0	0	0	0	0	0	0	0	62	35	52	107	36	43	61	53	0	58	62	50	54	33	0	44	39	46	30	58	0	0	0	0	0	0	38	40	0
7bb199c99c9d1ddad3e1e4d40da344cb	0	0	0	0	0	0	0	0	0	0	0	0	0	0	0	0	0	0	0	0	0	0	0	0	0	0	0	0	0	0	0	0	0	0	0	0	3	0	0	0	0	0	0	0	0	0	0	0	0
14adbff4c7d96b87a2f279e2cd8e5ab0	0	0	0	0	0	0	0	0	0	0	0	0	0	0	0	0	0	0	0	0	0	0	0	0	0	0	0	0	0	0	0	0	0	0	0	0	0	63	0	0	20	0	0	0	0	0	50	0	0
1ea83eaea155f45f2c8ce2d0196e1967	0	0	0	0	0	0	0	0	0	0	0	0	0	0	0	0	0	0	0	0	0	26	17	0	0	0	0	0	0	0	0	0	0	0	0	0	0	0	0	0	0	0	0	0	0	0	0	0	0
6b66a490090ad6d2e532bb2e38efae60	0	0	0	0	0	0	0	0	0	0	0	0	0	0	0	0	0	0	0	0	0	0	0	0	0	0	0	0	0	0	0	38	12	32	0	0	0	0	0	21	0	0	0	0	0	0	0	0	0
038ae5152ece84c76bc643478168012a	0	0	0	0	0	0	0	0	0	0	0	0	0	0	0	0	0	0	0	0	68	83	58	0	0	62	47	0	0	0	0	0	0	0	0	0	0	0	0	0	0	0	0	0	0	0	0	0	0
284eebcce4e9cc079e9b0387a9df1b55	0	0	0	0	0	0	0	0	0	0	0	0	0	0	0	0	0	0	0	0	0	0	0	0	0	0	0	0	22	0	0	0	0	0	0	0	0	0	0	0	0	0	0	0	0	0	0	0	0
2aea06412c65cf05bc4e8d0bf4791c94	0	0	0	0	0	0	0	0	0	0	0	0	0	0	0	2	0	0	0	0	0	0	0	0	0	0	0	0	0	0	0	0	0	0	0	0	0	0	0	0	0	0	0	0	0	0	0	0	0
2df6cc257b570e8bdf9d49e10e456e5d	658	740	131	505	241	64	369	576	511	266	0	87	12	0	52	76	0	0	52	0	147	170	166	258	119	291	131	290	0	128	140	169	218	187	129	18	169	202	269	53	297	303	318	471	339	365	461	315	339
7c12b7a81dadce81d17ec9fbf27c77ed	0	0	0	0	0	0	0	0	0	0	0	0	0	0	0	0	0	0	0	0	0	0	0	0	0	0	0	0	0	0	0	0	0	0	0	0	0	0	0	0	0	0	0	0	0	0	0	0	0
bcec6ba206655e7cde84879017adfe82	0	0	0	0	0	0	0	0	0	0	0	0	4	0	6	0	0	0	0	7	0	0	0	0	0	0	0	0	0	0	0	0	0	0	0	0	0	0	0	0	0	0	0	0	0	0	0	0	0
63944eb3a17eb54940660dbeac60d75b	0	0	0	0	0	0	0	0	0	0	0	0	0	0	0	0	0	0	0	0	0	0	0	0	0	0	0	0	0	0	6	0	0	0	0	0	0	0	0	0	0	0	0	0	0	0	0	0	0
ce3a8939dcc1a8af70eab2206ea1bc85	0	0	0	0	0	0	0	0	0	0	0	0	0	0	0	0	0	0	0	0	14	0	17	0	0	0	0	0	0	0	0	0	0	0	0	0	0	0	0	0	0	0	0	0	0	0	0	0	0
c0ff5247bff9216ad99c8dccff6e7241	0	0	0	0	0	0	0	0	0	0	0	0	0	0	0	0	0	0	0	0	5	0	0	0	0	0	0	0	0	0	0	0	0	0	0	0	0	0	0	0	0	6	0	0	0	0	0	0	0
20de1d685b2d24497c6582947d03fb8d	0	34	0	36	0	0	54	0	0	0	0	0	0	0	0	0	0	0	0	0	0	56	0	0	0	0	0	0	0	0	313	243	212	206	126	324	159	265	308	199	0	101	199	0	189	127	0	59	0
74d88182ab807327b2d1cffe3675fe27	0	0	0	0	0	0	0	0	0	0	0	0	0	0	0	0	0	0	0	0	0	0	0	0	0	0	0	0	0	0	0	0	0	0	0	0	0	0	0	0	0	0	0	0	0	0	0	0	0
88526d021e4c40651f52eaf893ea424b	26	0	56	73	58	61	31	19	77	180	130	76	103	89	153	127	41	148	0	84	0	22	0	30	14	0	0	0	15	25	22	53	40	43	17	0	25	0	24	26	55	64	65	72	67	53	94	88	101
d692ffc622c5e88d55d5b764f15d639b	0	0	82	0	0	0	36	87	0	0	0	0	0	68	0	24	0	0	71	137	0	0	0	29	0	0	0	0	0	29	0	0	0	0	0	0	0	0	0	0	0	0	0	0	0	0	0	0	0
05b6116301d3993a7a8d0e6c62e900db	97	52	35	215	113	33	73	110	94	120	0	0	0	0	0	0	0	0	0	0	56	0	53	36	38	33	25	45	23	0	0	0	0	0	0	0	0	0	0	0	0	0	0	0	0	0	0	18	0
e5a89f44a77e68fb2c51b1190a4d3753	0	0	0	0	0	0	0	0	0	0	0	0	0	0	0	0	0	0	0	0	0	0	0	0	0	0	0	0	0	0	0	0	0	0	0	0	0	0	0	0	0	0	0	0	0	0	0	0	0
78e7416bd8e035a83928561e44ec459c	0	0	0	0	0	0	0	0	0	0	0	0	0	0	0	0	0	0	0	0	0	0	0	0	0	0	0	0	0	0	138	14	20	30	14	14	0	23	95	8	10	4	0	11	17	16	14	0	52
f37b661d80153b35b87e9e31f3177a09	0	0	0	0	0	0	0	0	0	0	0	0	0	0	0	0	0	0	0	0	0	0	0	0	0	0	0	0	0	0	0	0	0	0	0	0	0	0	0	0	0	0	0	0	0	0	0	0	0
44b0504b89cf509a2c98b2bd61381188	0	2	0	0	0	0	0	0	0	0	0	0	0	0	0	0	0	0	0	0	0	0	0	0	0	0	0	0	0	0	0	0	0	0	0	0	0	0	0	0	0	0	0	0	0	0	0	0	0
ef63ad07e8485a83ff8cddfe317bed7b	0	0	0	0	0	0	0	0	0	0	0	0	0	0	0	0	0	0	0	0	0	0	0	0	0	0	0	0	0	0	18	11	20	10	0	0	0	17	17	0	0	0	0	0	0	0	0	0	0
8bf533e889b6cd83a98e94911bfa8ee0	0	0	0	0	0	0	0	0	0	0	0	0	0	0	0	0	0	0	0	0	0	0	0	0	0	0	0	0	0	0	0	0	0	0	0	0	0	0	0	0	0	0	0	7	0	0	0	0	0
e1f56b7f2d7bd00c068d76c20b9e30a4	0	0	0	0	0	0	0	0	23	11	0	0	0	0	0	0	0	0	0	0	0	0	0	0	0	0	0	0	0	0	0	0	0	0	0	0	0	0	0	0	0	0	0	0	0	0	0	0	0
6c82e4eebaf5a906e8f3aa6be45187c8	0	0	0	0	0	0	0	0	0	0	0	0	0	0	0	0	0	0	0	0	0	0	0	0	0	0	0	0	0	0	0	0	0	0	0	0	0	0	0	0	0	0	0	0	0	0	0	0	0
0e1c4e162f566cd6f5823ca35eca2f33	0	0	0	0	0	0	0	0	0	0	0	0	0	0	0	0	0	0	0	0	0	0	0	0	0	0	0	0	0	0	0	0	0	0	0	0	0	0	0	0	0	0	0	0	0	0	0	0	0
9709ef3798b2ba5f750c4112556f1a07	0	0	0	0	0	0	0	0	0	0	0	0	0	0	0	0	0	0	0	0	0	0	0	0	0	0	0	0	0	0	0	0	0	0	0	0	0	0	0	0	0	0	0	0	0	0	0	0	0
eb487ff40e3322b18d6e70c2d7a681bf	0	0	0	0	0	0	0	0	0	0	0	0	0	0	0	0	0	0	0	0	0	0	0	0	0	3	0	0	0	0	0	0	0	0	0	0	0	0	0	0	0	0	0	0	0	0	0	0	0
3d7f3f16d2e58050b4f8d06fa9669167	0	0	0	0	0	0	0	0	0	0	0	0	0	0	0	0	0	0	0	0	0	0	0	0	0	0	0	0	0	0	0	0	0	0	0	0	0	0	0	0	0	0	0	0	0	33	1	0	20
305a2246254b314844946741dfdde37c	0	0	0	0	0	0	0	0	0	0	0	0	0	0	0	0	0	0	0	0	0	0	0	0	0	0	5	0	0	0	0	0	0	0	0	0	0	0	0	0	0	0	0	0	0	0	0	0	0
815c86547bfdcaa8fc746b13be7645d1	0	0	0	0	0	0	0	0	0	0	0	0	0	0	0	0	0	0	0	0	30	0	40	0	0	0	0	0	0	28	0	0	0	0	0	0	0	0	0	0	0	0	0	0	0	0	0	0	0
c9a23ade387a20b18c9839d637ff6511	0	0	0	0	0	0	0	0	0	0	0	0	0	0	0	0	0	0	0	0	0	0	0	0	0	0	0	0	0	0	0	0	8	8	0	0	0	0	4	0	5	0	0	0	0	0	0	0	0
33fd414680227f5a3dbd4643fe14fa5b	241	310	180	298	200	286	126	428	278	415	0	0	0	0	0	0	43	0	0	0	304	214	326	351	159	242	307	242	204	346	86	0	151	103	60	90	77	57	120	68	62	0	91	123	48	0	130	151	0
d1c71e4307f58317459b8ba303aa1a86	0	0	0	0	0	0	0	0	0	0	0	0	0	0	0	0	0	0	0	0	0	0	0	0	0	0	0	0	0	0	0	0	2	0	0	0	0	0	0	0	0	0	0	0	0	0	0	0	0
30c210802bdd23452cf5f8ffc688152f	0	0	0	4	0	0	0	0	0	0	0	0	0	0	0	0	0	0	0	0	0	0	0	0	0	0	0	0	0	0	0	0	0	0	0	0	0	0	0	0	0	0	0	0	0	0	0	0	0
b7f9a67471068173634fcbed50f403f5	0	0	0	0	0	0	0	0	0	0	0	0	0	0	0	0	0	0	0	0	0	0	0	0	0	0	0	0	0	0	0	0	0	0	0	0	0	0	0	0	0	0	0	0	0	0	0	0	0
8e1ce6be383b0e798dda2bc7b8518a40	0	0	0	0	0	0	0	0	0	0	0	0	0	0	0	0	0	0	0	0	0	0	0	0	0	0	0	0	0	0	0	2	0	0	0	0	0	0	0	0	0	0	0	0	0	0	0	0	0
4c1e3cf160283dd3682458adf2aebb84	0	0	0	0	0	0	0	0	0	0	0	0	0	0	0	0	0	0	0	0	0	0	0	0	0	0	0	0	0	0	0	0	0	0	0	0	0	0	0	0	0	0	0	0	0	0	0	0	0
ab2f69f0917d9524c2fe5407675cc8b7	0	0	0	0	0	0	0	0	0	0	0	0	0	0	0	0	0	0	0	0	0	0	0	0	0	0	0	0	0	0	0	0	0	0	0	0	0	0	0	0	0	0	0	0	0	0	0	0	0
08446291bd4ee525fe883a347b03fd86	0	0	0	0	0	0	0	0	0	0	0	0	0	0	0	0	0	0	0	0	169	102	194	166	123	182	164	150	193	174	0	0	0	0	0	0	0	0	0	0	0	0	0	0	0	0	0	0	0
95429eac69ba8a38ddc26923ba6f9a3a	0	0	0	0	0	0	0	0	0	0	0	0	0	0	0	0	0	0	0	0	49	68	45	70	0	0	0	0	0	0	0	0	0	0	0	0	0	0	0	0	0	0	0	0	0	0	0	0	0
74f61eb976a9e49da5e7af37dbb23b69	0	0	0	0	0	0	0	0	0	0	0	0	0	0	0	0	0	0	0	0	0	0	0	0	0	0	0	0	0	7	0	0	0	0	0	0	0	0	0	0	0	0	0	0	0	0	0	0	0
b53320a7ad77cf95b6ee3d2f711f3daa	0	0	0	0	0	0	0	0	0	0	0	0	0	0	0	0	0	0	0	0	0	0	0	0	0	0	0	0	0	0	0	0	0	0	0	0	0	0	11	0	0	0	0	0	0	0	0	0	0
441139a1ce01ae9972b24b5f2e07075e	36	0	0	34	0	0	35	27	39	34	0	0	0	0	0	0	0	0	0	0	0	0	0	0	0	0	0	0	0	0	0	0	0	0	0	0	0	0	0	0	0	0	0	28	0	41	15	0	36
86b7dfc6b49e6698b718164beba40563	0	0	0	0	0	0	0	0	0	12	0	0	0	0	0	0	0	0	0	0	0	0	0	0	0	0	0	0	0	0	0	0	0	0	0	0	0	0	0	0	0	0	0	0	0	0	0	0	0
1b9cd8633e862bbe92cfc8991ad22ad0	0	0	0	0	0	0	0	0	0	0	0	0	0	0	0	0	0	0	0	0	0	0	0	0	0	0	0	0	0	0	0	0	0	0	0	0	0	0	0	0	0	0	0	0	0	0	0	0	0
a17cc8abfc982bfe1fa0d79eb2ff7dc8	0	0	0	0	0	0	0	0	0	0	0	0	0	0	0	0	0	0	0	0	0	0	0	0	0	0	0	0	0	0	0	0	0	0	0	0	0	0	0	0	0	0	0	0	0	0	2	0	0
0ffd25bc44f63c29fd322d475de406a4	0	0	0	0	0	0	0	0	0	0	0	0	0	0	0	0	0	0	0	0	0	0	0	0	0	0	0	0	0	0	0	0	0	0	0	0	0	0	0	0	0	0	0	0	0	0	9	22	0
3196e2fbe398f8a6951e480cac3bc31c	0	0	0	0	0	0	0	0	0	0	0	0	0	0	0	0	0	0	0	0	0	0	0	0	0	11	7	0	0	0	0	0	0	0	0	0	0	0	0	0	0	0	0	0	0	0	0	0	0
e6b4a502e2e1ff10cff3d037a432f53c	0	0	0	0	0	0	0	0	0	0	0	0	0	0	0	0	0	0	0	0	0	0	0	0	0	0	0	0	0	0	0	0	0	0	0	0	0	0	0	0	0	0	0	2	0	0	0	0	0
c1d3439c24513caa0164a6f69ce34e0c	0	0	0	0	0	0	0	0	0	0	0	0	0	0	0	0	0	0	0	5	0	0	0	0	0	0	0	0	0	0	0	0	0	0	0	0	0	0	0	0	0	0	0	0	0	0	0	0	0
e9962237bc9fec8d965022f78d44c60b	0	34	76	34	40	62	0	41	0	36	0	0	0	0	0	0	0	0	0	0	0	0	0	23	0	0	0	0	0	0	0	0	0	0	0	0	0	0	0	0	0	0	0	0	0	0	0	0	0
049711999e277c00822aa8f799390897	0	0	0	0	0	0	0	0	0	0	0	0	0	0	0	0	0	0	0	0	0	0	0	0	0	0	0	0	0	0	0	0	0	0	0	0	0	0	0	0	0	0	0	0	0	0	0	0	0
6992801a51e96427b1268d109e78729c	0	0	0	0	0	0	0	0	0	0	0	0	0	0	0	0	0	0	0	0	0	0	0	0	0	0	0	0	0	0	0	0	0	0	0	0	0	2	0	0	0	0	0	0	0	0	0	0	0
e1528a9811e261aad6b5dc1462c41d35	0	0	0	0	0	0	0	0	0	0	0	0	0	0	0	0	0	0	0	0	0	0	0	0	0	0	0	0	0	0	0	0	0	0	0	0	0	0	0	0	0	0	0	0	0	0	0	0	0
a47b9d3fc883eb4f880b95af888d61b2	0	0	0	0	0	0	0	0	0	0	0	0	0	0	0	0	0	0	0	0	0	0	0	0	0	0	0	0	0	0	0	0	0	0	0	0	0	2	0	0	0	0	0	0	0	0	0	0	0
25ff2a3f2783f99c93831ba49062b483	0	0	0	0	0	0	0	0	0	0	0	0	0	0	0	0	0	0	0	0	0	0	0	0	0	0	0	0	0	0	0	0	0	0	0	0	0	0	0	0	0	0	0	0	0	0	0	0	0
3a6f0ffd5ea04bcde427c953665076fb	0	0	0	0	0	0	0	0	0	0	0	0	0	0	0	0	0	0	0	0	0	0	0	0	0	0	0	0	0	0	0	0	0	0	0	0	0	0	0	0	0	0	0	0	0	0	17	0	0
6a65a8d057ab4248aaf4bdb9198a9f0e	0	0	0	0	0	0	0	0	0	0	0	0	0	0	0	0	0	0	0	0	0	0	0	0	0	0	0	0	0	0	0	0	0	0	0	0	0	0	0	0	0	0	0	0	0	0	0	0	0
01cf93d829b51d887ffb9c5a7ca0d447	0	0	0	0	0	0	0	0	0	0	0	0	0	0	0	0	0	0	0	0	0	0	0	0	0	0	0	0	0	0	0	0	0	0	0	0	0	0	0	0	0	0	0	0	0	0	16	0	0
84b13ae08498dac004ba80c49c789005	0	0	0	0	0	0	0	0	0	0	0	0	0	0	0	0	0	0	0	0	0	0	0	0	0	0	0	0	0	0	0	0	15	29	0	0	45	0	0	0	0	0	0	0	0	0	0	0	0
38ab772c7b7fca99715d1fc2a1e0d7e6	0	0	0	0	0	0	0	0	0	0	0	0	0	0	0	0	0	0	0	0	0	0	0	0	0	0	0	0	0	0	0	12	0	0	12	0	0	0	0	0	0	0	0	0	0	0	0	0	0
041af957e3cf5e7ef0d005e9ca3f8fd9	0	0	0	0	0	0	0	0	0	0	0	0	0	0	0	0	0	0	0	0	0	0	0	32	0	0	0	0	0	0	0	0	0	0	0	0	0	0	0	0	0	0	0	0	0	0	0	0	0
d38685bc4bef2ca51a1dcce09f7ceba0	0	0	0	16	0	0	0	0	0	0	0	0	0	0	0	0	0	0	0	0	12	0	0	9	0	0	0	0	0	0	0	0	0	0	0	0	0	0	0	0	0	0	0	0	0	0	0	0	0
4f990f17241ce76e338bd5c3b9f53129	0	0	0	0	0	0	0	0	0	0	0	0	0	0	0	0	0	0	0	0	0	0	0	0	0	0	0	0	0	0	0	0	0	0	0	0	0	0	0	0	0	0	0	0	0	0	0	0	0
9a0ddd352cceb091f1ceb5c399de9834	0	0	0	0	0	0	0	0	0	0	0	0	0	0	0	0	0	0	0	0	0	0	0	0	0	0	0	0	0	0	0	0	0	0	0	0	0	0	0	0	0	0	0	0	0	0	0	0	0
1eb49a97f6ecf5382bf285795e000e50	0	0	4	0	0	0	0	0	0	0	0	0	0	0	0	0	0	0	0	0	0	0	0	0	0	0	0	0	0	0	0	0	0	0	0	0	0	0	0	0	0	0	0	0	0	0	0	0	0
07928df01d3a62e8b78c31bd4fd49e77	0	0	0	0	0	0	0	0	0	0	0	0	0	0	0	0	0	0	0	0	0	0	0	0	0	0	0	0	0	0	0	0	0	0	0	0	0	0	0	0	0	0	0	0	0	0	0	0	0
f4022bd4dfbeb11e093e31459dddbbb9	0	0	0	0	0	0	0	0	0	0	0	0	0	0	0	0	0	0	0	0	0	0	0	0	0	0	0	0	0	0	0	0	0	0	0	0	0	0	0	0	0	0	0	0	0	0	0	0	0
5b6eae1bacb578bb39dc89e233ba4a36	0	0	0	0	0	0	0	0	0	0	0	0	0	0	0	0	0	0	0	0	0	0	0	0	0	0	0	0	0	0	0	0	0	0	0	0	2	0	0	0	0	0	0	0	0	0	0	0	0
bb3cf62ec0eab1f0693a1e3f97a3d0d8	0	0	0	0	0	0	0	0	0	0	0	0	0	0	0	0	0	0	0	0	0	0	0	0	0	0	0	0	0	0	0	0	0	0	0	0	0	0	0	0	85	0	25	25	158	21	89	49	40
ac3785149cac3b66491a874732c21cd8	0	0	0	0	0	0	0	0	0	0	0	0	0	0	0	0	0	0	0	0	0	0	0	0	0	0	0	0	0	0	0	0	0	0	0	0	0	0	0	0	0	0	0	0	0	23	0	0	0
bf810fb66ff17d424b90a8db8389b44f	0	0	0	0	0	0	0	0	0	0	0	0	0	0	0	0	0	0	0	0	0	0	0	0	0	0	0	0	0	0	0	0	0	0	0	0	0	0	0	0	0	0	0	0	0	0	0	0	0
344ac77428f1d96d9f31bb9f9f0ec56b	0	0	0	0	0	0	0	0	0	0	0	0	0	0	0	0	0	2	0	0	0	0	0	0	0	0	0	0	0	0	0	0	0	0	0	0	0	0	0	0	0	0	0	0	0	0	0	0	0
a4a015f7d6775dd3f40e1b969f465ac6	0	0	0	0	0	0	0	0	0	0	0	0	0	0	0	0	0	0	0	0	0	0	0	0	0	0	0	0	0	0	462	521	128	119	306	608	352	276	494	107	0	8	0	0	0	0	0	0	0
de3e911c410ed284649d1db6edfcc70b	0	0	0	0	0	0	0	0	0	0	0	0	0	0	0	0	0	0	0	0	0	0	0	0	0	0	0	0	0	0	0	0	0	0	0	0	0	0	0	0	0	0	0	0	0	0	0	0	0
e1d2d0aaf9dff270eaf648f2ac03275f	0	0	0	0	0	0	0	0	0	0	0	0	0	0	0	0	0	0	0	0	0	0	0	0	0	0	0	0	0	0	0	0	0	0	0	0	0	0	0	0	0	0	0	0	0	0	0	0	0
c28fc0bb98601f4d6b8cd7e3042c2a4f	0	0	0	0	0	0	0	0	0	0	0	0	0	0	0	0	0	0	0	0	0	0	0	0	0	0	0	0	0	0	0	0	0	0	0	0	0	0	0	0	0	0	0	0	0	0	0	0	0
a03921831b5afc35cd15227386c903e4	0	0	0	0	0	0	0	0	0	0	0	0	0	0	0	0	0	0	0	0	0	0	0	0	0	0	0	0	0	0	0	0	0	0	0	0	0	0	0	0	0	13	0	31	21	0	31	31	16
cd77b93f6f9292be167b6e7cab7a4991	0	0	0	0	0	0	0	0	0	0	0	0	0	2	0	0	0	0	0	0	0	0	0	0	0	0	0	0	0	0	0	0	0	0	0	0	0	0	0	0	0	0	0	0	0	0	0	0	0
ffc016d384b8abfb80f36315043f1eb7	0	0	0	0	0	0	0	0	0	0	0	0	0	0	0	0	0	0	0	0	0	0	0	0	0	0	0	0	0	0	0	0	0	0	0	0	0	0	0	0	0	0	0	0	0	0	0	0	0
900a2c1941bdb0e9237d0c9d6e8d3294	0	0	0	0	0	0	0	0	0	0	0	0	0	0	0	0	0	0	0	0	149	104	41	0	0	61	50	32	0	0	0	0	0	0	0	0	0	0	0	0	0	0	0	0	0	0	0	0	0
d545745a973d84ed711ee85acfec9182	0	0	0	0	0	0	0	0	0	0	0	0	0	0	0	0	0	0	0	0	0	0	0	0	0	0	0	0	0	0	0	0	0	0	0	0	0	0	0	0	37	0	0	41	33	0	30	25	30
2d09a8a0814f2fc5faf6752dfad6e516	0	0	0	0	0	0	0	0	0	0	0	0	0	0	0	0	0	0	0	0	107	106	139	88	0	81	0	41	38	119	0	0	0	0	0	0	0	0	0	0	0	0	0	0	0	0	0	0	0
4ba0983a8f197885bb6b3f6fcba1ee6a	0	0	0	0	0	0	0	0	0	0	0	0	0	0	0	0	0	0	0	0	0	0	0	0	0	0	0	0	0	0	0	0	0	0	0	0	0	0	0	0	0	0	0	0	6	0	13	0	0
05e112c42bc83078c25b999de15a723b	12	0	0	0	0	0	0	0	43	52	0	0	0	0	0	0	0	0	0	0	0	0	0	0	0	0	0	0	0	0	0	0	0	0	0	0	0	0	0	0	0	0	0	0	0	0	0	0	0
ea85e9a6f001908f437a720ad64ff665	0	0	0	0	0	0	0	0	0	0	36	0	15	0	24	0	0	0	0	0	0	0	0	0	0	0	0	0	0	0	0	0	0	0	0	0	0	0	0	0	0	0	0	0	0	0	0	0	0
5c86465b8ca22b9a9191f6f6988809b9	0	0	0	0	0	0	0	0	0	0	0	0	0	0	0	0	0	0	0	0	0	0	0	0	0	0	0	0	0	0	0	0	0	0	0	0	0	0	0	0	0	0	0	0	0	0	0	0	0
e3db20018a43f6828159041d90a18e56	0	0	0	0	0	0	0	0	0	0	0	0	0	0	0	0	0	0	0	0	0	0	0	0	0	0	0	0	0	0	0	0	0	0	0	0	0	0	7	13	0	0	0	0	9	0	11	0	0
c98a9ad3a4cea21dd56b234f4775eaee	0	0	0	0	0	0	0	0	0	0	0	0	0	0	0	0	0	0	0	0	0	0	0	0	0	0	0	0	0	0	0	0	0	0	15	0	6	10	8	19	0	0	0	0	0	0	0	0	5
07566ccbdf059d3c7ec8f203cf6a65da	0	0	0	29	0	21	0	0	10	55	21	0	36	28	25	70	0	0	45	34	0	0	0	0	0	0	0	0	0	0	0	0	0	0	0	0	0	0	0	0	0	0	0	0	0	22	0	22	0
93e287cbf8bddafd4af8448a69eebdf2	0	0	0	0	0	0	0	0	0	0	0	0	0	0	0	0	0	0	0	0	0	0	0	0	0	0	0	0	0	0	0	0	0	0	0	0	0	0	2	0	0	0	0	0	0	0	0	0	0
0f6559613988fce6f14dd559f7fcf339	0	0	0	2	0	0	0	0	0	0	0	0	0	0	0	0	0	0	0	0	0	0	0	0	0	0	0	0	0	0	0	0	0	0	0	0	0	0	0	0	0	0	0	0	0	0	0	0	0
4eee2b3ca6f74464169992fdae3437ec	0	0	0	0	0	0	0	0	0	0	0	0	0	0	0	0	0	0	0	0	0	0	0	0	0	0	0	0	0	0	46	0	0	0	0	24	0	38	0	39	0	0	0	0	0	0	0	0	0
d4020a15af83d88f296ab34c518e0ecc	0	0	0	0	0	0	0	0	0	0	0	0	0	0	0	0	0	0	0	0	0	0	0	0	0	0	0	0	0	0	59	37	79	70	0	73	35	115	49	111	0	0	0	0	0	0	0	0	0
e72315314b2c403766851c090a32c08c	0	0	0	0	0	0	0	0	0	0	0	0	0	0	0	0	0	0	0	0	0	0	0	0	0	0	0	0	0	0	0	0	0	0	0	0	0	0	0	0	0	0	0	0	0	0	5	0	0
04ee855bd1ee96066c1020af3abfcc54	0	0	0	0	0	0	0	0	0	0	0	0	0	0	0	0	0	0	0	0	0	0	0	0	0	0	0	0	0	0	0	0	0	0	0	0	0	0	0	0	0	0	0	0	0	0	0	0	0
61b38a0fd7bd96e16136e6737e1961bb	0	0	0	0	0	0	0	0	0	0	0	0	0	0	0	0	0	0	0	0	0	0	0	0	0	4	2	0	0	0	0	0	0	0	0	0	0	0	0	0	0	0	0	0	0	0	0	0	0
bf6d51e5c2b6104d8de1ced7b8670b23	0	0	0	0	0	0	0	0	0	0	0	0	0	0	0	0	0	0	0	0	0	0	0	0	0	0	0	0	0	0	0	0	21	0	0	8	0	16	0	21	0	0	0	0	0	0	0	0	0
322105a1fd8ec221715e8fb33dc43ce9	0	0	0	0	0	0	0	0	0	0	0	0	0	0	0	0	0	0	0	0	0	0	0	0	0	0	0	0	0	0	0	0	0	0	0	0	0	0	0	0	0	0	0	0	0	0	0	0	0
274aa20f109e8fa4f93d291ec7b292c5	0	0	0	0	0	0	0	0	0	0	0	0	0	0	0	0	0	0	0	0	0	0	0	0	0	0	0	0	0	0	0	0	0	0	0	0	0	0	0	0	0	0	0	0	0	0	0	0	0
d92319558847ec5288c5af261ad33b5f	0	0	0	0	0	0	0	0	0	0	0	0	0	0	0	0	0	0	0	0	0	0	0	0	0	0	0	0	0	0	0	0	0	0	0	0	0	0	0	0	0	0	0	0	0	0	0	0	0
9fdfe7bf08a9b888b3021f8f2b2ec5c8	0	0	0	0	0	0	0	0	0	0	0	0	0	0	0	0	0	0	0	0	0	0	0	0	0	0	0	0	0	0	0	0	0	0	0	0	0	0	0	0	0	0	0	0	0	0	0	0	0
38c9aa9e8c275b69b599bfeb187ac456	0	0	0	0	0	0	0	0	0	0	0	0	0	0	0	0	0	0	0	0	0	0	0	0	0	0	0	0	2	0	0	0	0	0	0	0	0	0	0	0	0	0	0	0	0	0	0	0	0
369a4d160d207d65e7c899ccfd58266c	0	0	0	0	0	0	0	0	0	14	0	0	0	0	0	0	0	0	0	0	0	0	0	0	0	0	0	0	0	0	0	0	0	0	0	0	0	0	0	0	15	0	0	0	0	0	0	0	0
a7edaeb5ae3dbea82fdfaaf767e06f72	0	0	0	0	0	0	0	0	0	0	0	0	0	0	0	0	0	0	0	0	0	0	0	0	0	0	0	0	0	0	0	0	0	0	0	0	0	0	0	0	0	44	0	0	0	100	0	0	0
2032424efb126c97f5e23d4210dbdd6b	0	0	0	0	0	0	0	0	0	0	0	0	0	0	0	0	0	0	0	0	0	0	0	0	0	0	0	0	0	0	0	0	0	0	0	0	0	0	0	0	0	0	0	0	0	0	0	0	0
42093797b59cb80eed912822800c047f	0	0	0	0	0	0	0	0	0	0	0	0	0	0	0	0	0	0	0	0	0	0	0	0	0	0	0	0	0	0	0	0	0	0	0	0	0	0	0	0	0	2	0	0	0	0	0	0	0
accb324bf7afc2fcc60581d151501647	0	0	0	0	0	0	0	0	0	0	0	0	0	0	0	0	0	0	0	0	0	0	0	0	0	0	0	0	0	0	0	0	0	0	0	0	0	0	0	0	9	0	0	0	0	0	0	0	0
a4c2b633d251d173028c0ad03f72ba03	0	0	0	0	0	0	0	0	0	0	0	0	0	0	0	0	0	0	0	0	0	0	0	0	0	0	0	0	0	0	0	18	17	23	0	20	22	9	14	0	41	30	105	30	56	29	39	35	0
cd403dac0ce53ed1a5762f9f95532b7b	0	0	0	0	0	0	0	0	0	0	0	0	0	0	0	0	0	0	0	0	0	0	0	0	0	0	0	0	0	0	55	0	36	36	29	36	42	33	31	41	0	0	0	16	0	0	0	25	0
13c98864c52a2ca6a15867607ab49ba4	0	0	0	0	0	0	0	0	0	0	0	0	0	0	0	0	0	0	0	0	0	0	2	0	0	0	0	0	0	0	0	0	0	0	0	0	0	0	0	0	0	0	0	0	0	0	0	0	0
9afb2836816e7d1cbfa6251bf45619b7	0	0	0	0	0	0	0	0	0	0	0	0	0	0	0	0	0	0	0	0	0	0	0	0	0	0	0	0	0	0	12	0	0	0	13	0	0	0	0	0	0	0	0	10	14	12	14	12	26
0faceddf6e613e9d692eacd9a6a40a68	0	0	0	0	0	0	0	0	0	0	0	0	0	0	11	0	0	0	0	2	0	0	0	0	0	0	0	0	0	0	0	0	0	0	0	0	0	0	0	0	0	20	0	0	0	0	0	33	0
2893400c8ad61cc64479bec9667a0b06	0	0	0	0	0	0	0	0	0	0	0	0	0	0	0	0	0	0	0	0	0	0	0	0	0	0	0	0	0	0	0	0	0	0	0	0	0	0	0	0	41	68	0	71	0	106	89	221	32
c5a876bd4cb20cd1bf2a44c7501ea94e	0	0	0	0	0	0	0	0	0	0	0	0	0	0	0	0	0	0	0	0	0	0	0	0	0	0	0	0	0	0	0	0	0	0	0	0	0	0	0	0	3	0	0	0	0	0	0	0	0
ded69fa7df3faf522830f81ed01593d2	0	0	0	0	0	0	0	0	0	0	0	0	0	0	0	0	0	0	0	0	0	0	0	0	0	0	0	0	0	0	6	0	0	0	0	0	0	0	0	9	8	0	0	0	0	0	0	0	8
d6abffedf29659a58d8935376c4a9ea4	0	0	0	0	0	0	0	0	0	0	0	0	0	0	0	0	0	0	0	0	0	0	0	0	0	0	0	0	0	0	0	0	0	0	0	0	0	0	0	0	0	0	0	0	0	0	0	0	0
95a2834ec6b79bfae877a39d531c5961	0	0	0	0	0	0	0	0	0	0	0	0	0	0	0	0	0	0	0	0	0	0	0	0	0	0	0	0	0	0	0	0	0	0	0	0	0	0	0	0	0	0	0	0	0	0	0	0	0
106133ce0ecb1000a358d7704b0a51c7	0	0	0	0	0	0	0	0	0	9	0	0	0	0	0	0	0	0	0	0	34	48	66	31	0	0	0	24	23	0	0	0	0	0	0	0	0	0	0	0	0	0	0	0	37	0	48	28	0
29a3946b3f35352fbae67862e7dee8cf	0	0	0	0	0	0	0	0	0	0	0	0	0	0	0	0	0	0	0	0	0	0	0	0	0	0	0	0	0	0	0	0	0	0	0	0	0	0	0	0	0	0	0	0	0	0	0	0	0
591b03f15fc7aa70a6a48bcc602cd20e	0	0	0	0	0	0	0	0	0	0	0	0	0	0	0	0	0	0	0	0	0	0	0	0	0	0	0	0	0	0	0	0	0	0	0	0	0	0	0	0	0	0	0	0	0	0	0	0	0
31c932fe29c2cfb6509c322537a61d92	0	0	0	0	0	0	18	0	0	0	0	0	0	0	0	0	0	0	0	0	0	0	0	0	0	0	0	0	0	0	217	110	299	158	102	332	108	132	279	265	0	0	0	0	0	0	0	0	0
b18b8a1eb262c5a963b3953c430d0ff7	0	0	0	0	0	0	5	0	0	0	0	0	0	0	0	0	0	0	0	0	0	0	0	0	0	0	0	0	0	0	0	0	0	0	0	0	0	0	0	0	0	0	0	0	0	0	0	0	0
6278ef21cfada1f5e3110ed46d2c284d	0	0	0	0	0	0	0	0	0	0	0	0	47	0	0	60	83	30	75	60	0	0	0	0	0	0	0	0	0	0	0	0	0	0	0	0	0	0	0	0	37	0	29	0	0	0	0	0	43
d41fc5351bc6008ab2d37931a51a9f7a	0	0	0	0	0	0	0	0	0	0	0	0	0	0	0	0	0	0	0	0	0	0	0	0	0	0	0	0	0	0	0	0	0	0	0	0	9	0	0	0	0	0	0	0	0	0	0	0	0
c5b599d107788a0572fef5e1a8e4cf22	0	0	0	0	0	0	0	0	0	0	15	0	19	0	69	0	12	0	39	0	0	0	0	0	0	0	0	0	0	0	0	0	0	0	0	0	0	0	0	0	0	0	0	0	0	0	0	0	0
de6acefcaab81dc74f92632bc87b866f	0	0	0	0	0	0	0	0	0	0	0	0	0	0	0	0	0	0	0	0	0	0	0	0	0	0	0	0	0	0	0	0	0	0	0	0	0	0	0	0	0	0	0	0	0	0	0	0	0
93b89a0d92a3352cf76e1677885269c6	0	0	0	0	0	0	0	0	0	0	0	0	0	0	0	0	0	0	0	0	0	0	0	0	0	0	0	0	0	0	0	0	0	0	0	0	0	0	0	0	0	0	0	0	0	0	0	0	0
f22ad1a5f1fc7cabd96678f6437fb8f8	0	0	0	0	0	0	0	0	0	0	0	0	0	0	0	0	0	0	0	0	18	18	0	32	0	12	15	4	0	0	0	0	0	0	0	0	0	0	0	0	0	0	0	0	0	0	0	0	0
95139fdb0b849f7905c892a21c692ec9	0	0	0	0	0	0	0	0	0	0	0	0	0	0	0	0	0	0	0	0	0	0	0	0	0	0	0	0	0	0	0	0	0	0	0	0	0	0	0	0	0	0	0	0	0	0	0	0	0
f78ca7cc8966de961cf135b7f4333471	47	0	20	0	0	0	0	0	11	57	0	0	0	0	0	0	0	0	0	0	0	0	0	0	0	0	0	0	0	0	22	0	0	0	0	0	0	0	0	0	30	20	24	17	0	0	0	77	0
eb41ee75eff152d045bc6fd4f0a67cc5	0	0	0	0	0	0	0	0	0	0	0	0	0	0	0	0	0	0	0	0	0	0	0	0	0	0	0	0	0	0	0	0	0	0	0	0	0	0	0	0	0	0	0	0	0	0	0	0	0
02b044280c3b363d534ca260f121d725	0	0	0	0	0	0	0	0	0	0	0	0	0	0	0	0	0	0	0	0	0	0	0	0	0	0	0	0	0	0	42	0	0	0	0	0	0	0	0	0	0	0	0	0	0	0	0	0	0
a1504e3393155c00e112d1f71042e117	0	0	0	0	0	0	0	0	0	0	0	0	23	0	0	0	22	0	0	0	0	0	0	0	0	0	0	0	0	0	0	0	0	0	0	0	0	0	0	0	0	0	0	0	0	0	0	0	0
208cb6ca631a20eef8fb9ebc0c5dbea6	6	0	0	0	0	0	0	0	0	0	0	0	0	0	0	0	0	0	0	0	0	0	0	0	0	0	0	0	0	0	0	0	0	0	0	0	0	0	0	0	0	0	0	0	0	0	0	0	0
d98ae383859f0eeb88a80dbe123b1525	0	0	0	0	0	0	0	0	0	0	0	0	0	0	0	0	0	0	0	0	0	0	0	0	0	0	0	0	0	0	0	0	0	0	0	0	0	0	0	0	0	0	0	0	0	0	0	0	0
542d15ea7e16dda367bdd6e368385b20	0	0	0	0	0	0	0	0	0	0	0	0	0	0	0	0	0	0	0	0	0	0	0	0	0	0	0	0	0	0	0	0	0	0	0	0	0	0	0	0	0	0	0	0	0	0	0	0	0
b46e7d23e7a742a0798ae215c4bb583e	0	0	0	0	0	0	0	0	0	0	0	0	0	0	0	0	0	0	0	0	0	0	0	0	0	0	0	0	0	0	0	0	0	0	0	0	0	0	0	0	0	0	0	0	3	0	0	0	0
f53b7512ac0da68e129c81e05bea472f	0	0	0	0	0	0	0	0	25	0	0	0	0	0	0	0	0	0	0	0	0	0	0	0	0	0	0	0	0	0	0	0	0	0	0	0	0	0	0	0	0	0	0	0	0	0	0	0	0
30fbe0603e5d91242b657d5c0fbb0b86	0	0	0	0	0	0	0	0	0	0	0	0	0	0	0	0	0	0	0	0	0	0	0	0	0	0	0	0	0	0	31	0	0	0	0	0	0	0	0	0	0	0	0	0	0	0	0	0	0
810315e12bd94e6de018845c1524e5a9	0	0	0	0	0	0	0	0	0	0	0	0	0	0	0	0	0	0	0	0	0	0	0	0	0	0	0	0	0	0	0	0	0	0	0	0	0	0	0	0	0	0	0	0	0	0	0	0	0
a4fbc84c0fd5209482f0c15a82dfcae6	0	0	0	0	0	0	0	0	0	0	0	0	0	0	0	0	0	0	0	0	0	0	0	0	0	0	0	0	0	0	0	0	0	0	0	0	0	0	0	0	0	0	0	0	0	0	0	0	3
58a90a6e47935bbbfb34a6a99f10bdc5	0	0	0	0	0	0	0	0	0	14	0	0	0	0	0	0	0	0	0	0	0	0	0	0	0	0	0	0	0	0	0	0	0	0	0	0	0	0	0	0	0	0	0	0	0	0	0	0	0
f313893061c9c0ae80c1e90e8320523a	0	0	0	0	0	0	0	0	0	0	0	0	0	0	0	0	0	0	0	0	0	0	0	0	0	0	0	0	0	0	0	0	0	0	0	0	0	0	0	0	0	0	0	0	0	0	0	0	0
f0ebc59f2ec0f1091a749243a8bb6dee	0	0	0	0	0	0	0	10	20	16	0	0	0	0	0	13	0	0	0	0	0	0	0	0	0	0	0	0	0	0	0	0	0	42	0	0	0	0	0	0	0	0	0	0	0	0	0	0	0
37ba2d3dfb6378c9246c5ba3ac6f9631	0	0	0	0	0	0	0	0	0	0	0	0	0	0	0	0	0	0	0	0	0	0	0	0	0	0	0	0	0	0	0	0	0	0	0	0	0	0	0	0	0	0	0	0	0	0	0	0	0
29e01cca9e6f547d33003377ecf88ba4	0	0	0	0	0	0	0	0	0	0	0	0	0	0	0	0	0	0	0	0	0	0	0	0	0	0	0	0	0	0	0	0	0	0	0	0	0	0	0	0	0	0	0	0	0	0	0	0	0
06fc30f2e005d94adf63b0505848a8f1	0	0	0	0	0	0	0	0	0	0	0	0	0	0	0	0	0	0	0	0	0	0	0	0	0	0	0	0	0	0	0	0	0	0	0	0	0	0	0	0	0	0	0	0	0	0	0	0	0
a0fa21144545359c0c3c8e0c5071fa75	0	0	0	0	0	0	0	0	0	0	0	0	0	0	0	0	0	0	0	0	0	0	0	0	0	0	0	0	0	0	0	0	0	0	0	0	0	0	0	0	0	0	0	0	0	0	0	0	0
edd3c07dd6b9749c08b0d24780b26677	0	0	0	0	0	0	0	0	0	0	38	0	0	0	0	0	0	0	0	0	0	0	0	0	0	0	0	0	0	0	0	0	0	0	0	0	0	0	0	0	0	0	0	0	0	0	0	0	0
0464bc578bbeeeb1c271e7adde3ffc76	0	0	0	0	0	0	0	0	0	0	0	0	0	0	0	0	0	0	0	0	0	0	0	0	0	0	0	0	0	0	0	0	0	0	0	0	0	0	0	0	0	0	0	0	0	0	0	0	0
c4af78ee2ccb9adba600811439b98f2a	0	0	0	0	0	0	0	0	0	0	0	0	0	0	0	0	0	0	0	0	0	0	0	0	0	0	0	0	0	0	0	0	0	0	0	0	0	0	6	0	0	0	0	0	0	0	0	0	0
5af3c9a2181efacc8c030234189ce4af	0	0	0	0	0	0	0	0	0	0	0	0	0	0	0	0	0	0	0	0	59	101	33	15	32	0	34	0	0	0	0	0	0	0	0	0	0	0	0	0	0	0	0	0	0	0	0	0	0
89eb045b4c029ea79f7526032a914934	0	0	0	0	0	0	0	0	0	0	0	0	0	0	0	0	0	0	0	0	0	0	0	0	0	0	0	0	0	0	0	0	0	0	0	0	0	0	0	0	0	0	0	0	0	0	0	0	0
1688d14b73332971c8d54804234889ac	0	0	0	0	0	0	0	0	0	0	0	0	0	0	0	0	0	0	0	0	0	0	0	0	0	23	0	0	0	0	0	0	0	0	0	0	0	0	0	0	0	0	0	0	0	0	0	0	0
42feb20391ee43dc999cf81e2509711e	90	98	255	60	206	127	237	355	166	229	0	0	0	0	0	0	0	0	0	0	0	60	64	108	0	56	0	0	0	0	0	0	0	0	0	0	0	0	0	0	127	31	130	143	0	0	105	0	47
0208500d95234726533c8f696bb82c7f	0	0	0	0	0	0	0	0	0	0	0	0	0	0	0	0	0	0	0	0	0	0	0	0	0	0	0	0	0	0	0	0	0	0	0	0	0	0	0	0	0	0	0	0	0	0	0	0	0
40ef9d3b2b212ee72c81bc14460da99f	0	0	0	0	0	0	0	0	0	0	0	0	0	0	0	0	0	2	0	0	0	0	0	0	0	0	0	0	0	0	0	0	0	0	0	0	0	0	0	0	0	0	0	0	0	0	0	0	0
3c6b72022970bbe817b1958cae568e35	0	0	0	0	0	0	0	0	0	0	0	0	0	0	0	0	0	0	0	0	0	0	0	0	0	0	0	0	0	0	0	0	0	0	0	0	0	0	0	0	19	0	0	0	16	0	0	15	0
c6d7d36d6c26927fd1487ba44be760f5	0	0	0	0	0	0	0	0	0	0	0	0	0	0	0	0	0	0	0	0	0	0	0	0	0	0	0	0	0	0	0	0	0	0	0	0	0	0	0	0	17	16	0	0	0	43	32	34	32
1e5a20bf141a7bfb063fbaae4b75fd79	0	0	25	0	20	0	0	27	0	38	0	0	0	0	0	0	0	0	0	0	0	0	58	0	0	0	0	31	0	0	31	21	27	0	0	27	16	0	0	33	0	0	0	0	0	0	0	0	0
45d13bab8cf3c853e579e76ac986744a	0	0	0	0	0	0	0	0	0	0	0	0	0	0	0	0	0	0	0	0	0	0	0	0	0	0	0	0	0	0	0	0	0	0	0	0	0	0	0	0	0	0	0	0	0	0	0	0	0
7c1c0317d51b4c4a1845005c86b4bf67	0	0	0	0	0	0	0	0	0	0	0	0	0	0	0	0	0	0	0	0	0	0	0	0	0	0	0	0	0	0	7	0	0	0	0	0	0	0	0	0	0	0	0	0	0	0	0	0	0
14be3f80088a4f158d111f661cead0f6	0	0	0	0	0	0	0	0	0	0	0	0	0	0	0	0	0	0	0	0	0	0	0	0	0	0	0	0	0	0	0	0	0	0	0	0	0	0	0	0	0	0	0	0	0	0	0	0	0
327972d700eb2d20aa386e2a6b608aef	0	0	0	0	0	0	0	0	0	0	0	0	0	0	0	0	0	0	0	0	0	0	0	0	0	0	0	0	0	0	0	0	0	0	0	0	0	0	0	0	0	0	0	0	0	0	0	0	0
9674e5df70ae2a9d26813b1e0ae549a3	0	0	0	0	0	0	0	0	0	0	0	0	0	0	0	0	0	0	0	0	0	0	0	0	0	0	0	0	0	0	0	0	0	0	0	0	0	0	0	0	0	0	0	0	0	0	0	0	0
b919b50163cc0f345ecb4fcf7088aba2	0	0	0	0	0	0	0	0	0	0	0	0	0	0	0	0	8	32	0	0	0	0	0	0	0	0	0	0	0	0	18	0	0	0	0	0	0	15	0	0	0	0	0	0	0	0	0	0	0
a39f86f1da2d8538821d943ea2fa73ef	0	0	0	0	0	0	0	0	0	0	0	0	0	0	0	0	0	0	0	0	0	0	0	0	0	0	0	0	0	0	31	0	0	0	38	0	28	0	27	0	0	0	0	0	0	0	0	0	0
bf1c00e46a3af69f73724599773d0598	0	0	0	0	0	0	0	0	0	0	0	0	0	0	0	0	0	0	0	0	0	0	0	0	0	0	0	0	0	17	0	0	0	0	0	0	0	0	0	0	0	0	0	0	0	0	0	0	0
856ef80b1283f4c79f5c5fe3e44ab13a	0	0	0	0	0	0	0	0	0	0	0	0	0	0	0	0	0	0	0	0	0	0	0	0	0	0	0	0	0	0	0	0	0	0	0	0	0	0	0	0	0	0	0	0	0	0	0	0	0
d489dca0d2fdd4bc807bdab69007956c	0	0	0	0	0	0	0	0	0	0	0	0	0	0	0	0	0	0	0	0	0	0	0	0	0	0	0	0	0	0	0	0	0	0	0	0	0	0	0	0	0	0	0	0	0	0	0	0	0
f969d03bd01c983b201bd72437b50836	0	0	0	0	0	0	0	0	0	0	0	0	0	0	0	0	0	0	0	0	0	0	0	0	0	0	0	0	0	0	0	0	0	0	0	0	0	0	0	0	0	0	0	0	0	0	0	0	0
d3e684ead9c699e75cfed04567b34543	0	0	0	0	0	0	0	0	0	0	0	0	0	0	0	0	0	0	0	0	0	0	0	0	0	0	0	0	0	0	0	0	0	0	0	0	0	0	0	0	0	0	0	0	0	0	0	0	0
699cc6b15ddf12693d0b5523b9d960b1	0	0	0	0	0	0	0	0	0	0	0	0	0	0	0	0	0	0	0	0	0	0	0	0	0	0	0	0	0	0	238	273	225	259	232	255	223	243	232	208	707	540	454	750	539	511	682	878	798
318487ed8cc0abf8fad4b0036f8cf4b0	0	0	0	0	0	0	0	0	0	0	0	0	0	0	0	0	0	0	0	0	0	0	0	0	0	0	0	0	0	0	0	0	0	0	0	0	0	0	0	0	0	0	0	0	0	0	0	0	0
b97cecc9e04c39c26a4497fc50a87a36	0	0	0	0	0	0	0	0	0	0	0	0	0	0	0	0	0	0	0	0	0	0	0	0	0	0	0	0	0	0	0	0	0	0	0	0	0	0	0	0	0	0	0	0	0	0	0	0	0
ad4b5b588ad3720d1936f00fdeec5884	31	26	0	26	32	30	0	0	64	0	0	33	103	79	127	0	48	26	0	0	0	0	0	0	0	0	0	0	0	0	0	0	0	0	0	0	0	0	0	0	88	0	70	72	127	68	130	66	80
61549ed5e1fa6420bbf0eed67391f3d2	0	0	0	0	0	0	0	0	0	0	0	0	0	0	0	0	0	0	0	10	0	0	0	0	0	0	0	0	0	0	0	0	0	0	0	0	0	0	0	0	0	0	0	0	0	0	0	0	0
d752ca0f624ef75498bd7b5ae4a511d9	0	0	0	0	0	0	0	0	0	0	0	0	0	0	0	0	0	0	0	0	0	44	27	0	34	38	30	0	0	34	0	0	0	0	0	0	0	0	0	0	0	0	0	0	0	0	0	0	0
6ad2b2029381d1d1f5e00010e7ee1a97	0	0	0	0	0	0	0	0	0	0	0	0	0	0	0	0	0	0	0	0	0	0	0	0	0	0	0	0	0	0	0	0	0	0	0	0	0	0	0	0	6	7	0	0	16	0	8	0	0
3bc0fcbc1da6d09c928876bf83ecc1e5	0	0	0	0	0	0	0	0	0	0	0	0	0	0	0	0	0	0	0	0	0	0	10	0	0	0	0	0	0	21	0	0	0	0	35	0	0	31	0	0	0	0	0	0	7	0	0	0	15
68640f34db0eebdbdb647bf6e20283ae	0	0	0	0	0	0	0	0	0	0	0	0	0	0	0	0	0	0	0	0	0	0	0	0	0	0	0	0	0	0	0	0	0	0	0	0	0	0	0	0	0	2	0	0	0	0	0	0	0
0fe53e91a79b412cbb4a44e7efcfb68d	0	0	0	0	0	0	0	0	0	0	0	0	0	0	0	0	0	0	0	0	0	0	0	0	0	0	0	0	0	0	0	0	0	0	0	0	0	0	0	0	0	0	0	0	0	0	0	0	0
61af7916effdc826bae98342b885673d	0	0	0	0	0	0	0	0	0	0	0	0	0	0	0	0	0	0	0	0	0	0	0	0	0	0	0	0	0	0	46	25	50	38	23	17	24	0	61	18	151	144	104	213	79	230	217	231	268
08568162753acfc511559f041ae7fb3f	0	0	0	0	0	0	0	0	0	0	0	0	0	0	0	0	0	0	0	0	0	0	0	0	0	0	0	0	0	0	0	10	21	0	0	0	0	0	0	0	0	0	0	0	0	0	0	0	0
aa91a356ae32ee15b5ed2d0e4f2553a9	0	0	0	0	0	0	0	0	0	0	0	0	0	0	0	0	0	0	0	0	175	122	131	137	64	69	126	99	0	100	0	0	0	0	0	0	0	0	0	0	0	0	0	0	0	0	0	0	0
b13e019091bffbb26bbd0e3fbbed3e93	0	0	0	0	0	0	0	0	0	0	0	0	0	0	0	0	0	0	0	0	39	59	29	48	0	136	0	71	0	0	0	0	0	0	0	0	0	0	0	0	0	0	0	0	0	0	0	0	0
bb01fcf80eda88bf4425a0481b55028b	0	0	0	0	0	0	0	0	0	0	0	0	0	0	0	0	0	0	0	0	0	0	0	0	0	0	0	0	0	0	0	0	0	0	0	0	0	0	0	0	0	3	0	0	0	0	0	0	0
c59aef9551408b6a35f1556ae2badf19	0	0	0	0	0	0	0	0	0	0	0	0	0	0	0	0	0	0	0	0	0	0	0	0	0	0	0	0	0	0	0	0	0	29	0	0	0	0	0	0	0	0	0	0	0	0	0	0	0
90451e6efd19d306145359d0161d201b	0	0	0	0	0	0	28	36	0	0	0	0	0	0	0	0	0	0	0	0	0	0	0	0	0	0	0	0	0	0	0	0	0	0	0	0	0	0	0	0	0	0	0	13	25	0	0	0	0
1bd38c714244b478545e0ac2b47a282f	0	0	0	0	0	0	0	0	0	0	0	0	0	0	0	0	0	0	0	0	0	0	0	0	0	0	0	0	0	0	0	0	0	0	0	0	0	0	0	0	0	0	0	0	0	0	0	0	0
bc79b65ab5ab8195787bfb18b1bb2308	0	0	0	0	0	0	0	0	0	0	0	0	0	0	0	0	0	0	0	0	0	0	0	0	0	0	0	0	0	0	0	0	0	0	0	0	0	0	0	0	0	0	0	0	0	0	0	0	0
c1c977b8ccc5db1d56d05a89ff70c9e0	0	0	0	0	0	0	0	0	0	0	0	0	0	0	0	0	0	0	0	0	0	0	0	0	0	0	0	0	0	0	0	0	0	0	0	0	0	0	0	9	0	0	0	0	0	0	0	0	0
90f9ed8feec6e9415dbe9744ba8376b7	0	0	0	0	0	0	0	0	0	0	0	0	0	0	0	0	0	0	0	0	0	0	0	0	0	0	0	0	0	0	0	0	0	0	0	16	0	0	0	0	0	0	0	0	0	0	0	0	0
cd9b09f4641f1c52fb5b1326c5505f05	0	0	0	0	0	0	0	0	0	0	0	0	0	0	0	0	0	0	0	0	0	0	0	0	0	0	0	0	0	0	0	0	0	0	0	0	0	0	0	0	0	0	0	0	0	0	0	0	0
e00a5e2b8f6f1ceb0d2a6ba2555152ca	106	46	56	220	59	57	69	407	138	207	124	0	0	0	84	0	0	0	0	0	0	0	132	0	0	140	0	28	23	0	0	0	184	98	169	60	47	123	77	0	125	69	0	0	103	0	79	74	0
3d21aea082238dee62b9926efed65a90	0	0	0	0	0	0	0	0	0	0	0	0	0	0	0	0	0	0	0	0	0	0	0	0	0	0	0	0	0	0	0	0	0	0	0	0	0	0	0	0	0	0	0	0	0	0	0	0	0
c6c216c6f76e11d0cebf28c3e4e68359	0	0	0	0	0	0	0	0	0	0	0	0	0	0	0	0	0	0	0	0	0	0	0	0	0	0	0	0	0	0	0	0	0	0	0	0	0	0	0	0	32	16	0	43	85	0	52	0	0
2dc1510a2dee827d9423823be877e1eb	0	0	0	0	0	0	0	2	0	0	0	0	0	0	0	0	0	0	0	0	0	0	0	0	0	0	0	0	0	0	0	0	0	0	0	0	0	0	0	0	0	0	0	0	0	0	0	0	0
0fdc30527c82162d795e5f8cf9adbe0f	0	0	0	0	0	0	0	0	0	0	0	0	0	0	0	0	0	0	0	0	0	0	19	0	0	0	0	0	0	0	0	0	0	0	0	0	0	0	0	0	0	42	0	36	58	0	44	0	125
71c5ad7ca0848d427a02a8d761f09486	0	0	0	0	0	0	0	0	0	0	0	0	0	0	0	0	0	0	0	0	0	0	0	0	0	0	0	0	0	0	0	0	0	0	0	0	0	0	0	0	0	0	0	0	0	0	0	0	0
863b00f7637bab2ad9cf28dc4213d5b0	0	0	0	0	0	29	0	0	0	0	0	87	51	0	43	0	73	49	0	45	0	0	0	0	0	0	0	0	0	0	0	0	0	0	0	0	0	0	0	0	0	0	0	0	0	0	0	0	0
0be4a9712523574b2b9b129099d0af48	0	0	0	0	0	0	0	0	0	0	0	0	0	0	0	0	0	0	2	0	0	0	0	0	0	0	0	0	0	0	0	0	0	0	0	0	0	0	0	0	0	0	0	0	0	0	0	0	0
f130b4b3157f418bafa4d1f382ddf37f	0	0	0	0	0	0	0	0	0	0	0	0	0	0	0	0	0	0	0	0	0	0	0	0	0	0	0	0	0	0	0	0	0	0	0	0	0	0	0	0	0	0	0	0	0	5	0	0	0
bb3852a1e86bc21462c67725c009bf84	0	0	0	0	0	0	0	0	0	0	0	0	0	0	0	5	0	0	0	0	0	0	0	0	0	0	0	0	0	0	0	0	0	0	0	0	0	0	0	0	0	0	0	0	0	0	0	0	0
365b614116a774075ae9f9fc90c3a9ee	0	0	0	0	0	0	0	0	0	0	0	0	0	0	0	0	0	0	0	0	0	0	0	0	0	0	0	0	0	0	0	0	0	0	0	0	0	0	0	0	0	0	0	0	0	0	0	0	0
9091386ef71afd047457190be0480914	0	0	0	0	0	0	0	0	0	0	0	0	0	0	0	0	0	0	0	0	0	0	0	0	0	0	0	0	0	0	0	0	0	0	0	0	0	0	0	0	0	0	0	0	0	0	0	0	0
e31fe64b77d3c36a5f87b4ae3028d39f	0	0	0	0	0	0	0	0	0	0	0	0	0	0	0	0	0	0	0	0	0	0	0	0	0	0	0	0	0	0	0	0	0	0	0	0	0	8	0	0	0	0	0	0	0	0	0	0	0
fad00102c16927b61f579a8c0c9bf56a	0	0	0	0	0	0	0	0	0	0	0	0	0	0	0	0	0	0	0	0	0	0	0	0	0	0	0	0	0	0	0	0	0	0	0	0	0	0	0	0	0	0	0	0	0	0	0	0	0
d386475aee5a298ba6b397498b274170	0	0	0	0	0	0	0	0	0	0	0	0	0	0	0	0	0	0	0	0	0	0	0	0	0	0	0	0	0	0	93	51	84	56	21	64	40	98	73	127	0	0	0	0	0	0	0	0	0
2a95dadfe29a90feb21f5dfd5327954a	0	0	0	0	0	0	0	0	0	0	0	0	0	0	0	0	0	0	0	0	0	0	0	0	0	0	0	0	0	0	0	0	0	0	0	0	0	0	0	0	0	0	0	0	0	0	12	0	89
dbf7ac80f364ff1490e939636ad93706	0	0	0	0	0	0	0	0	0	0	0	0	0	23	0	0	0	0	0	0	0	0	0	0	0	0	0	0	0	0	0	0	0	34	0	0	0	0	0	0	0	0	0	0	0	0	0	0	0
35990493bd6542fd504043a5176333b6	0	0	0	0	0	53	47	0	0	0	0	0	0	0	0	0	40	0	69	0	0	0	0	0	0	0	0	0	0	0	0	0	0	6	0	0	0	0	0	0	0	0	0	0	0	0	0	0	0
3a8e9ad6c54e5c0beed083b99e0906ff	0	0	0	0	0	0	0	0	0	0	0	0	0	0	0	0	0	0	0	0	123	53	100	171	87	35	71	40	102	178	123	103	156	65	83	139	59	94	68	126	0	0	0	0	0	0	0	0	0
9d702614afd752c14ba2b12d68d966ae	0	0	0	0	0	0	0	0	0	0	0	0	0	0	0	0	0	0	0	0	0	0	0	0	0	0	0	0	0	0	0	0	0	0	0	0	0	0	0	0	0	0	0	0	0	0	0	0	0
088848542a346fb097ca5c1c3b0bd489	0	0	0	0	0	0	0	0	0	0	0	0	0	0	0	0	0	0	0	0	0	0	0	0	0	0	0	0	0	0	0	0	0	0	0	0	0	0	0	0	0	0	0	0	0	0	0	0	0
338429e7aff3ce4e343b9daf33057904	0	0	0	0	0	0	0	0	0	0	0	0	0	0	0	0	0	0	0	0	0	0	0	0	0	0	0	0	0	0	0	0	0	0	0	3	0	0	0	0	0	0	0	0	0	0	0	0	0
e13843dc3a5e00674210a98e517e6ffa	0	0	0	0	0	0	0	0	0	0	0	0	0	0	0	0	0	0	0	0	35	31	33	23	22	0	14	29	0	0	0	0	0	0	0	0	0	0	0	0	0	0	0	0	0	0	0	0	0
72ef4cc386345c27947ab0db4c91f9e2	0	0	0	0	0	0	0	0	0	0	0	0	0	0	0	0	0	0	0	0	0	0	0	0	0	0	0	0	0	0	0	0	0	0	0	0	0	0	0	0	0	0	0	0	0	0	0	0	0
356b2dec0ca88f081b8454888b44e923	0	0	0	0	0	0	0	0	0	0	0	0	0	0	0	0	0	0	0	0	0	0	0	0	0	0	0	0	0	0	0	0	0	0	0	0	0	0	0	0	0	0	0	0	0	0	0	0	0
a11296753137fc3151e733f071e926c6	0	0	0	0	0	0	0	0	0	0	0	0	0	0	0	0	0	0	0	0	0	0	0	0	0	0	0	0	0	0	0	0	66	33	30	26	22	0	40	60	18	0	0	0	40	0	0	0	14
af5cf97768c040771677dd6bd7192020	0	0	0	0	0	0	0	0	0	0	0	0	0	0	0	0	0	0	0	0	0	0	0	0	0	0	0	0	0	0	2	0	0	0	0	0	0	0	0	0	0	0	0	0	0	0	0	0	0
a74e6c1795d3802256689d13ab753b8f	29	17	0	56	20	9	0	29	35	55	0	0	0	0	0	0	0	0	0	0	0	0	0	0	0	0	0	0	0	0	0	0	0	95	0	0	0	0	0	0	0	0	0	0	0	7	0	0	0
0a740cfe0eb252a4fcb91ab9b1a747c9	0	0	0	0	0	0	0	0	0	0	0	0	0	0	0	0	0	0	0	0	0	0	0	0	0	0	0	0	0	0	0	0	0	0	0	0	0	0	0	0	0	0	0	0	0	0	0	0	0
dad1cb9c498a4f3d9089e2c69b1f6e16	0	0	0	0	0	0	0	0	0	0	0	0	0	0	0	0	0	0	0	0	0	0	0	0	0	0	0	0	0	0	0	0	0	0	0	0	0	0	0	0	173	171	143	164	129	205	179	93	211
c61d700da96ce905b4f6910fa8cc89e1	0	0	0	0	0	0	0	0	0	0	0	0	0	2	0	0	0	0	0	0	0	0	0	0	0	0	0	0	0	0	0	0	0	0	0	0	0	0	0	0	0	0	0	0	0	0	0	0	0
48e7e7955c6eec6d0c1ef7164052c628	0	0	0	0	0	0	0	0	0	0	0	0	0	0	0	0	0	0	0	0	0	0	0	0	0	0	0	0	0	0	0	0	0	0	0	0	0	3	0	0	0	0	0	0	0	0	0	0	0
9b79bf273eccffd7959bf0adf548ca80	0	0	0	0	0	0	0	0	0	0	0	0	0	0	0	0	0	0	0	0	0	0	0	0	0	0	0	0	0	0	0	0	0	0	0	0	0	0	0	0	0	0	0	53	16	0	0	0	186
09efae1360f745c9bb61d29fa3425409	0	0	0	0	0	0	0	0	0	0	0	0	0	0	0	0	0	0	0	0	0	0	0	0	0	0	0	0	0	0	0	0	0	0	0	0	0	0	0	0	0	0	0	0	0	0	0	0	0
6773130970e866d325ed16ef7c2fd0a5	0	0	0	3	0	0	0	0	0	0	0	0	0	0	0	0	0	0	0	0	0	0	0	0	0	0	0	0	0	0	0	0	0	0	0	0	0	0	0	0	0	0	0	0	0	0	0	0	0
7df311681b55f272c93e12d4ee76f9f1	0	0	0	0	0	0	0	0	0	0	0	0	0	0	0	0	0	0	0	0	0	0	0	0	0	0	0	0	0	0	22	11	23	0	0	0	0	0	18	0	0	0	0	0	0	0	0	0	0
809bef98a75267507b104a554456f8c9	0	0	0	0	0	0	0	0	0	0	0	0	0	0	0	0	0	0	0	0	0	0	0	0	0	0	0	0	0	0	0	0	0	0	0	0	0	0	0	0	0	0	0	0	0	0	0	0	0
3d5e45a4a20ec2637eabca1379c44358	0	0	0	0	0	0	0	0	0	0	0	0	0	0	0	0	0	0	0	0	0	0	0	0	0	0	0	0	0	0	0	0	0	0	0	0	0	0	0	0	0	0	0	0	0	0	0	0	0
17a4703ddbc5eab211eab937fc564e9b	0	0	0	0	0	0	0	0	0	0	0	0	0	0	0	0	0	0	0	0	0	0	0	0	0	0	0	0	0	0	0	0	0	0	0	0	0	0	0	0	0	0	0	0	0	0	0	0	0
50717e65aa83a936d9a886f5d280cb7f	0	0	0	0	0	0	0	0	0	0	0	0	0	0	0	0	0	0	0	0	0	0	0	0	0	0	0	0	0	0	0	0	0	0	0	0	0	0	0	0	0	0	0	0	0	0	0	0	2
a2a33828b91ed460eef8778fb27146dd	0	0	0	0	0	0	0	0	0	0	0	0	0	0	0	0	0	0	0	0	0	9	0	0	0	0	0	0	0	0	0	0	0	0	0	0	0	0	0	0	0	0	0	0	0	0	0	0	0
4a36297f26e307b37947f804e5f2172a	0	0	0	0	0	0	0	0	0	0	0	0	0	0	0	0	0	0	0	0	0	0	0	0	0	0	0	0	0	0	0	0	0	0	0	0	0	0	0	0	38	0	0	0	78	44	52	65	48
20b0d768495c4c95106c8e6be67edb46	0	0	0	0	0	0	0	0	0	0	0	0	0	0	0	0	0	0	0	0	0	0	0	0	0	0	0	0	0	0	0	0	0	0	0	0	0	0	0	0	0	0	0	0	0	0	0	0	0
c6d12a88ee75fc254d8dfa593860c87b	0	0	0	0	0	0	0	0	0	0	0	0	0	0	0	0	0	0	0	0	0	0	0	0	0	0	0	0	0	0	0	0	0	0	0	0	0	0	0	0	0	0	0	0	0	0	0	0	0
9332e57412343fa598c7b02378054ad7	0	0	0	0	0	0	0	0	0	0	0	0	0	0	0	0	0	0	0	0	0	0	0	0	0	0	0	0	0	0	28	21	29	34	14	42	19	30	31	62	0	0	0	0	0	0	0	0	0
91050f069daee8f96acd6bf19c1ffcbf	0	0	0	0	0	0	0	0	0	0	0	0	0	0	0	0	0	0	0	0	0	0	0	0	0	0	0	0	0	0	0	0	0	0	0	0	0	0	0	0	0	0	0	0	0	0	0	0	0
6207e5b6ef40711631d75b66d3c51346	34	121	63	159	149	212	47	215	44	156	0	0	0	0	0	31	0	0	0	0	64	188	0	0	22	253	87	0	31	137	0	0	0	10	0	0	0	0	14	0	23	0	203	65	210	0	190	0	58
561b2d5b06d4775176d28900719dd897	0	21	0	0	0	0	0	0	24	0	97	95	82	42	121	116	0	59	129	33	21	24	23	0	0	28	0	0	0	16	119	86	144	0	76	120	0	126	119	139	101	73	135	119	198	146	208	156	210
589ba54cc90c2deccb0a1194714e9129	0	16	0	0	0	0	0	0	97	35	0	0	0	0	0	0	0	0	0	0	0	0	0	0	0	0	0	0	0	0	0	0	0	0	0	0	0	0	0	0	0	0	0	0	0	0	0	0	0
bb365f94427baad0691b4a581e43818b	0	0	0	22	0	0	0	0	0	0	0	0	0	0	0	0	0	0	0	0	0	0	0	0	0	0	0	0	0	0	0	0	0	0	0	0	0	0	11	0	0	0	0	0	0	0	0	0	0
3a6c150cc8cd68b360c315655ae674df	0	0	0	0	0	0	0	0	0	0	0	0	0	0	0	0	0	0	0	0	0	0	0	0	0	0	0	0	0	0	0	0	0	0	0	0	0	0	0	0	0	0	0	0	0	0	25	0	0
b0c0e5141e665ca8c9430b6f65beaf80	0	0	0	0	0	0	0	0	0	0	0	0	0	0	0	0	0	0	0	0	0	0	0	0	0	0	0	13	0	0	0	0	0	0	0	0	0	0	0	0	0	0	0	0	0	0	0	0	0
34ac69a13fb3a13fde5b69083f54b639	0	0	0	0	0	0	0	0	0	0	0	0	0	0	0	0	0	0	0	0	0	0	0	0	0	0	0	0	0	0	0	0	0	0	0	0	0	0	0	0	0	0	0	0	0	0	0	0	0
c29b1e4d64ed9e2a90fb33ef2a8dea95	0	0	0	0	0	0	0	0	0	0	0	0	0	0	0	0	0	0	0	0	0	0	0	0	0	0	0	0	0	0	0	0	0	0	0	0	0	0	0	0	0	0	0	0	0	0	0	0	0
6da4c9f7c11a13df04ef5afca8ad8600	0	0	0	0	0	0	0	0	0	0	0	0	0	0	0	0	0	0	0	0	10	0	0	0	0	0	0	0	0	0	0	0	0	0	0	0	0	0	0	0	0	0	0	0	0	0	0	0	0
eb8310ec50078c21ce91c4bc138feb57	0	0	0	0	0	0	0	0	0	0	0	0	0	0	0	0	0	0	0	0	0	44	0	58	0	19	28	0	44	37	0	0	0	0	0	0	0	0	0	0	0	0	0	0	0	0	0	0	0
311b460950e4a5958b53d5f2e066ca86	43	33	0	0	0	15	0	0	57	62	0	0	0	0	0	0	0	0	0	0	0	0	0	0	0	0	0	0	0	0	0	0	0	0	0	0	0	0	0	22	0	62	0	48	0	0	35	70	58
efbc8f530c8f8414ee413d14ef94954b	0	0	0	0	0	0	0	0	0	0	0	0	0	0	0	0	0	0	0	0	0	0	0	0	0	0	0	0	0	0	0	0	0	0	0	0	0	0	0	0	0	0	0	0	0	0	0	0	0
d8be44c2529f718fb97a73076fcfc36b	0	0	0	0	0	0	0	0	0	0	0	0	0	0	0	0	0	0	0	0	0	0	0	0	0	0	0	0	0	0	0	0	0	0	0	0	0	0	0	0	0	0	0	2	0	0	0	0	0
10553b8e51a565ac7efc1db839774fb1	0	0	0	0	0	0	0	0	0	0	0	0	57	0	0	0	22	0	63	21	0	0	0	0	0	0	0	0	0	0	0	28	46	19	0	0	0	26	0	21	0	0	0	0	0	0	0	0	0
1a8d16ffed6934bf854e417112d0ba09	0	0	0	0	0	0	0	0	0	0	0	0	0	0	0	0	0	0	0	0	0	0	0	0	0	0	0	0	0	0	25	0	0	46	0	27	11	46	8	24	0	0	0	0	0	0	0	0	0
73c317e4037c1398ff7cead9117a9cc1	0	14	0	0	0	0	0	0	0	29	0	0	0	0	0	0	0	0	0	0	0	0	0	0	0	0	0	0	0	0	0	0	0	0	0	0	0	0	0	0	66	63	18	20	25	72	39	24	129
265623da8677ebd57a2e9c182ba14583	0	0	0	0	0	0	0	0	0	0	0	0	0	0	0	0	0	0	0	0	0	0	0	0	0	0	0	0	0	0	0	0	0	0	0	0	0	0	0	0	0	0	0	0	0	0	0	0	0
a8a2e3e01ef8e18fb728eefce04b38c0	0	0	0	0	0	0	0	0	0	0	0	0	0	0	0	0	0	0	0	0	0	0	0	0	24	0	18	0	24	0	0	0	0	0	0	0	0	0	0	0	0	0	0	0	0	0	0	0	0
9ef98b68ca0ce3464868280cefeec8c6	0	0	0	0	0	0	0	0	0	0	0	0	0	0	0	0	0	0	0	0	197	124	164	201	139	196	196	176	71	109	179	103	21	0	0	0	109	38	0	87	0	0	0	0	0	0	0	0	0
e17a67e74783a0c00a6b8ae47fc36e68	0	0	0	0	0	0	0	0	4	0	0	0	0	0	0	0	0	0	0	0	0	0	0	0	0	0	0	0	0	0	0	0	0	0	0	0	0	0	0	0	0	0	0	0	0	0	0	0	0
96f98dba601a045b898d19634c7f02d8	0	0	0	0	0	0	0	0	0	0	0	0	0	2	0	0	0	0	0	0	0	0	0	0	0	0	0	0	0	0	0	0	0	0	0	0	0	0	0	0	0	0	0	0	0	0	0	0	0
86001ed5fa674e3aa8de8dd1c6d285ff	753	835	724	784	721	752	581	803	906	1059	149	199	242	324	268	219	172	110	269	345	429	156	409	329	168	134	212	368	490	256	376	110	284	127	151	239	165	198	278	190	414	246	358	327	374	363	415	390	497
e1cac8974416af249acedf2ba2ed5d73	0	0	0	0	0	0	0	0	0	0	0	0	0	0	0	0	0	0	0	0	0	0	35	0	0	0	0	0	15	0	0	0	0	0	0	0	0	0	0	0	17	0	20	0	0	0	35	19	0
1a3f23c65945a406252a6d8f0932a2ef	0	0	0	0	0	0	0	0	0	0	0	0	0	0	0	0	0	0	0	0	0	0	0	0	0	0	0	0	0	0	126	79	131	173	54	153	99	166	104	84	138	160	75	176	105	171	132	225	189
fd5eea5a05cb5a50368d3d0c677827d5	0	0	0	0	0	0	0	0	0	0	0	0	0	0	0	0	0	0	0	0	0	0	0	0	0	0	0	0	0	0	0	0	0	0	0	0	0	0	0	0	0	2	0	0	0	0	0	0	0
d15e4175db9cb65979310b9e284304f8	0	0	0	0	0	0	0	0	0	0	0	0	0	40	0	0	0	0	0	0	0	0	0	0	0	0	0	0	0	0	0	0	0	0	0	0	0	0	0	0	0	0	0	0	0	0	0	0	0
f4f9f7f1361eed82a25754851a0e2add	0	0	0	0	0	0	0	0	0	0	0	0	0	0	0	0	0	0	0	0	0	0	0	0	0	0	0	0	0	0	0	0	0	0	0	0	0	0	0	0	0	0	0	0	0	0	0	0	0
ae4f6e572472014c442d0498f580d6bc	0	0	0	0	0	0	0	0	0	0	0	0	0	0	0	0	0	0	0	0	0	0	0	0	0	0	0	0	0	0	0	0	0	0	0	0	0	0	0	0	0	0	0	0	0	0	0	0	0
3a7efe124328d5a3ba74a298e5682896	0	0	0	0	0	0	0	0	0	0	0	0	0	0	0	0	0	0	0	0	0	0	0	0	0	0	0	0	0	0	0	0	65	44	32	51	0	32	18	80	0	0	0	0	0	0	0	0	0
8a891a12659f0063236b05fa3968327e	0	0	0	0	0	0	0	0	0	0	0	0	0	0	0	0	0	0	0	0	0	0	0	0	0	0	0	0	0	0	0	0	0	0	0	0	0	0	0	0	0	0	0	0	99	0	16	10	18
ebad8ebecbd98ef2aee93c3a41d1b9c3	0	0	0	0	0	0	0	0	0	0	0	0	0	0	0	0	0	0	0	0	0	30	40	0	40	39	0	37	0	0	0	0	38	0	9	0	0	0	0	0	0	0	0	0	0	0	0	0	0
f88d5de20ac991e33d98575e145b3e1f	0	0	0	0	0	0	0	8	0	0	0	0	0	18	0	0	0	0	0	0	10	0	0	0	0	0	0	0	0	0	0	0	0	0	10	0	0	0	0	0	0	0	0	0	0	0	0	0	0
d36df793c5897497197936dc8b27c500	0	0	0	10	16	22	0	0	0	0	0	0	0	0	0	0	0	0	0	0	0	0	0	0	0	0	0	0	0	0	0	0	0	0	0	0	0	0	0	0	0	0	0	0	0	0	0	0	0
1c11d576d4286cecdaff079f4777e64f	0	0	0	0	0	0	0	0	0	0	0	0	0	0	0	0	0	0	0	0	0	0	0	0	0	0	0	0	0	0	0	0	0	0	0	0	0	0	0	0	7	0	0	9	0	0	11	13	0
06fb30b32d4d34bfc51156fe46ebf193	0	0	0	0	0	0	0	0	0	0	0	0	0	0	0	0	0	0	0	3	0	0	0	0	0	0	0	0	0	0	0	0	0	0	0	0	0	0	0	0	0	0	0	0	0	0	0	0	0
dba4b63b673f12acf354a6f223ecac49	0	0	0	0	0	0	0	0	0	0	0	0	0	0	0	0	0	0	0	0	0	0	0	0	0	0	0	0	0	0	0	0	0	0	0	7	0	0	0	0	0	0	0	0	0	0	0	0	0
26e0b8534bd1f920f6b76ae31bdb7ef2	0	0	0	0	0	0	0	0	18	0	0	0	0	0	0	0	0	0	0	71	0	0	0	0	0	0	0	0	0	0	47	62	78	57	38	56	0	32	64	63	22	0	0	0	39	0	31	25	0
9a4f5c4cbdf04c4d0f4e0dad47ca2c04	0	0	0	0	0	0	0	0	0	0	0	0	0	0	0	0	0	0	0	0	0	0	0	0	0	0	0	0	0	0	0	0	0	0	0	0	0	0	0	0	0	0	0	0	0	0	0	0	0
65e168295421371ea3a79d03c366090e	0	0	0	0	0	0	0	0	0	0	0	0	0	0	0	0	0	0	0	0	0	0	0	0	0	0	0	0	0	0	0	0	0	0	0	0	0	0	0	0	0	0	0	0	16	22	24	22	15
325e32b963c8716471fb76f6d25f6b2c	0	0	0	0	0	0	0	0	0	0	0	0	0	0	0	0	0	0	0	0	71	0	0	61	0	24	0	61	30	43	0	0	0	0	0	0	0	0	0	0	0	0	0	0	0	0	0	0	0
83e0099abbfcd431164e58d0d0de7001	0	0	0	0	0	0	0	0	0	0	0	0	0	0	0	0	0	0	0	0	0	0	0	0	0	0	0	0	0	0	169	73	151	98	62	167	134	131	153	149	0	0	19	0	0	0	15	0	0
b7ca66f375fc21933ecbbdbd1fac0196	0	0	0	0	0	0	0	0	0	0	0	0	0	0	0	0	0	0	0	0	0	0	0	0	0	0	0	0	0	0	0	0	0	0	0	0	0	0	0	0	0	0	0	0	0	0	0	0	0
eeaef93185f3c12778396833084c9c28	0	0	0	0	0	0	0	0	0	0	0	0	0	0	0	0	0	0	0	0	0	0	0	0	0	0	0	0	0	0	0	0	0	0	0	0	0	0	0	0	29	20	0	48	0	20	62	0	0
43e34908f92edbd8bc540a798e2d7804	0	0	0	0	0	0	0	0	0	0	0	0	0	0	0	0	0	0	0	0	1	0	0	0	0	0	0	0	0	0	0	0	0	0	0	0	0	0	0	0	0	0	0	0	0	0	0	0	0
959bcf4f22a3fe2d63e127aa65fc5f83	0	0	0	0	0	0	0	0	0	0	0	0	0	0	0	0	0	0	0	0	0	0	0	0	0	0	0	0	0	0	0	0	0	0	0	0	0	0	0	0	0	0	0	0	0	0	0	0	0
65bfb4a8f7b4d147d0dbaef75100732d	0	0	0	0	0	0	0	0	0	0	0	0	0	0	0	0	0	0	0	0	0	0	0	0	0	0	0	0	0	0	0	0	0	0	0	0	0	0	0	0	0	0	0	0	0	0	0	0	0
43a4611dcb9da8e857f9082bebc0af3e	0	0	0	0	0	0	0	0	0	0	0	0	0	0	0	0	0	0	0	0	15	0	0	0	0	24	0	0	0	0	121	208	141	53	35	92	0	167	77	0	0	0	0	0	0	0	0	0	0
09b2d026c12a72b0045b475ae3104bd2	0	0	0	0	0	0	0	0	0	0	0	0	0	0	0	0	0	0	0	0	0	0	0	0	0	0	0	0	0	0	0	0	0	0	0	0	0	0	0	0	31	22	34	46	98	52	47	20	0
14909aab4bf99d0142cf6eb6f22947b8	0	0	0	0	0	0	0	0	0	0	0	0	0	0	0	0	0	0	0	0	0	0	0	0	0	0	0	0	0	0	0	0	0	0	0	0	0	0	0	0	0	0	0	0	0	0	0	10	0
b14f63143680f572402982d7903d3723	0	0	0	0	0	0	0	0	0	0	0	0	0	0	0	0	0	0	0	0	41	34	42	67	24	0	35	0	0	35	0	0	22	0	0	18	0	25	0	19	0	0	0	0	0	0	0	0	15
98b923b9ce20d3950ea947fcd1803205	0	0	0	0	0	0	0	0	0	0	0	0	0	0	0	0	0	0	0	0	11	0	0	0	0	10	0	0	0	0	0	0	0	0	0	0	0	0	0	0	0	0	0	0	0	0	0	0	0
5f3acb68472e7c3c7f508b67a777f995	0	0	0	0	0	0	0	0	0	0	0	0	0	0	0	0	0	0	0	0	0	0	0	0	0	0	0	0	0	0	0	0	0	0	0	0	0	5	0	0	0	0	0	0	0	0	0	0	0
cb321815c27b3f29d254e63eddb2e347	0	0	16	0	0	0	0	0	0	0	0	0	36	0	0	0	0	0	71	0	0	0	0	0	0	0	0	0	0	0	18	13	0	0	0	0	0	0	0	0	10	0	18	0	0	0	0	0	0
44af6f410286d405d84a56b29ea1b6b0	0	0	0	0	0	0	0	0	0	0	0	0	0	0	0	0	0	0	0	0	0	0	0	0	0	0	0	0	0	0	0	0	0	0	0	0	0	0	0	0	0	0	0	0	0	0	2	0	0
f4f5dde4967da55b1a2f2e224d20b77a	0	0	0	0	0	0	0	0	0	0	0	0	0	0	0	0	0	0	0	0	0	0	0	0	0	0	0	0	0	0	0	0	0	0	0	0	0	20	0	0	0	0	0	0	0	0	0	0	0
5b2d1dd0e5468d2489858ce4c3aca091	0	0	0	0	0	0	0	0	0	0	0	0	0	0	0	0	0	0	0	0	0	0	0	0	0	0	0	0	0	0	0	0	0	0	0	0	0	0	0	0	0	0	0	0	4	0	0	0	0
ae73bc165bd51f4e438570a5cb676b4a	0	0	0	0	0	0	0	0	28	54	0	0	0	0	0	0	0	0	0	0	0	0	0	0	0	0	0	0	0	0	0	126	0	0	37	0	23	0	0	155	0	0	0	0	0	0	27	0	0
833a65aa437022a037eddcbd7100e214	0	0	0	0	0	0	0	0	0	0	0	0	0	0	0	0	0	0	0	0	0	0	0	0	0	0	0	0	0	0	0	0	0	0	0	0	0	0	0	0	0	0	0	0	0	0	0	0	0
0e9099f9da03f588a697233e8add9c00	0	32	0	120	77	0	0	117	54	207	0	0	0	0	0	0	0	0	0	0	159	83	46	44	100	18	52	68	0	51	128	133	135	129	72	171	146	162	39	188	54	43	53	55	34	70	43	29	32
31fd892ac85be0ce3f91b02ff223c84c	0	0	0	0	0	0	0	0	0	0	0	0	0	0	0	0	0	0	0	0	0	0	0	0	0	0	0	0	0	0	0	0	0	0	0	0	0	0	0	0	0	0	0	0	0	0	0	0	0
f95ecc5a6434600d4948acc42abb31c5	0	0	0	0	0	0	0	0	0	0	154	151	195	263	151	272	120	138	132	197	0	0	0	0	0	0	0	0	0	0	0	0	0	0	0	0	0	0	0	0	0	0	0	0	0	0	0	0	0
76688d098cb04eaeccdd3cd9441ef32b	0	0	0	0	0	0	0	0	0	0	0	0	0	0	0	0	0	0	0	0	0	0	0	0	0	0	0	0	0	0	0	0	0	0	0	0	0	0	0	0	0	0	0	0	0	0	0	0	34
7cfc410f7927925f03cb39709b5e9a4d	0	0	0	0	0	0	0	0	0	0	0	0	0	0	0	0	0	0	0	0	0	0	0	0	0	0	0	0	0	0	0	0	0	0	0	0	0	0	0	0	0	0	0	0	0	0	0	0	0
bfddb56d43b940a1ddbdae79dc57fd06	0	0	0	0	0	0	0	0	0	0	0	0	0	0	0	0	0	0	0	0	0	0	0	0	0	0	0	0	0	0	0	0	0	0	0	0	0	0	0	0	0	0	0	0	0	0	0	0	0
fdbc2e58c9c3fb4222869c145d520e94	223	241	261	170	178	195	221	363	414	394	0	0	0	31	0	0	0	12	0	0	63	34	77	98	36	0	53	0	47	56	0	0	0	0	0	0	0	0	0	0	0	37	0	0	0	0	0	0	0
d91dc45578df90f4fa467b30265c3081	0	0	0	0	0	0	0	0	0	0	0	0	0	0	0	0	0	0	0	0	0	4	0	0	0	0	0	0	0	0	0	0	0	0	0	0	0	0	0	0	0	0	0	0	0	0	0	0	0
fe8537ec7eb93735d7d0488d27fba7a3	0	0	0	0	0	0	0	0	0	0	0	0	0	0	0	0	0	0	0	0	0	0	0	0	0	0	0	0	0	0	0	0	0	0	0	0	0	0	0	0	0	0	0	0	0	0	0	0	0
7fc18a7eb1f1fd7207fc3c88c3d42abc	0	0	0	0	0	0	0	0	0	0	0	0	0	0	0	0	0	0	0	0	0	0	0	0	0	0	0	0	0	0	0	0	0	0	0	0	0	0	0	0	0	0	0	0	0	0	0	0	0
5224384287d63a5bb1cec9f3eb4f2d7d	0	0	0	0	0	0	0	0	0	0	0	0	0	0	0	0	0	0	0	0	0	0	0	0	0	0	0	0	0	0	0	0	0	0	0	0	0	0	0	0	26	0	0	20	0	27	0	12	39
c146a01513af251d919402dcef779939	0	0	0	0	0	0	0	0	0	0	0	0	0	0	0	0	0	0	0	0	0	0	0	0	0	0	0	0	0	0	0	2	0	0	0	0	0	0	0	0	0	0	0	0	0	0	0	0	0
2cc91083abe4ecead37f74a8f94b5981	0	0	0	0	0	0	0	0	0	0	0	0	0	0	0	0	0	0	0	0	0	0	0	0	0	0	0	0	0	0	40	44	96	70	41	72	39	36	39	75	0	0	0	14	0	0	0	0	31
7706cc1c4203adf99c1879b9e6e958cf	0	0	0	0	0	0	0	0	0	0	0	0	0	0	0	0	0	0	0	0	0	0	0	0	0	0	0	0	0	0	0	0	0	0	0	0	0	0	0	0	0	0	0	0	0	0	0	35	0
ad71809f90447da0b1b9cc2ec9fe4f75	0	0	0	0	0	0	0	3	0	0	0	0	0	0	0	0	0	0	0	0	0	0	0	0	0	0	0	0	0	0	0	0	0	0	0	0	0	0	0	0	0	0	0	0	0	0	0	0	0
48b9b4ccf3393fcca59acd561ecc58ec	0	0	0	0	0	0	0	0	0	0	0	0	0	0	0	0	0	0	0	0	17	0	0	0	0	0	0	0	0	0	0	0	0	0	0	0	0	0	0	0	0	0	0	0	0	0	0	0	0
51fbb3e80f5b77f1bf11bbd4bc2ef58f	0	0	0	0	0	0	0	0	0	0	0	0	87	0	0	0	0	0	0	0	0	0	0	0	0	0	0	0	0	0	0	0	0	0	0	0	0	0	0	0	0	0	0	0	0	0	0	0	0
accce459e09172690697aee6fb034abd	0	0	0	0	0	0	0	0	19	0	0	0	0	0	0	0	0	0	0	0	0	0	0	0	0	0	0	0	0	0	0	0	0	0	0	0	0	0	0	0	0	0	0	0	14	0	13	9	0
d34a298f2fc7889e735d389b869ae897	0	0	0	0	0	0	0	0	0	0	0	0	0	0	0	0	0	0	0	0	0	0	0	0	0	0	0	0	0	0	0	0	0	0	0	0	0	0	0	0	27	0	0	0	11	0	7	0	0
a3615f32c6560b12b5f48f61f8ae2100	0	0	0	0	0	0	0	0	0	0	0	0	0	0	0	0	0	0	0	0	0	0	0	0	0	0	0	0	0	0	0	0	0	0	0	0	0	0	0	0	0	0	0	0	0	0	0	0	0
2097050a083f1ef800b83a6b0860847e	0	0	0	0	0	0	0	0	0	0	0	0	0	0	0	0	0	0	0	0	0	0	0	0	0	0	0	0	0	0	0	0	0	0	0	0	0	0	0	0	0	0	0	0	0	0	3	0	0
5ac589d49e087ff8626efd8d7331df37	0	0	0	0	0	0	0	0	0	0	0	0	0	0	0	0	0	0	0	0	0	0	0	0	0	0	0	0	0	0	18	17	19	19	18	19	0	30	25	0	36	17	0	44	25	0	39	43	48
ec4eba1e4878ac9b3d2c46836c1b61aa	0	0	0	0	0	0	0	0	0	0	0	0	0	0	0	0	0	0	0	0	0	0	0	0	0	0	0	0	0	0	0	0	0	0	0	0	0	0	0	0	32	0	0	0	73	0	49	0	48
56212f57676f90aba574b04ea71a1d3d	0	0	0	0	0	0	0	0	0	0	0	0	0	0	0	0	0	0	0	65	0	0	0	0	0	0	0	0	0	0	0	0	0	0	0	0	0	0	0	0	0	0	0	0	0	0	0	0	0
badae24ff1d0a7782d03dc87d13dd2f5	0	0	0	0	0	0	0	0	0	0	0	0	0	0	0	0	0	0	0	0	0	0	0	0	0	0	0	0	0	7	0	0	0	0	0	0	0	0	0	0	0	0	0	0	0	0	0	0	0
394730660befe0783b391a515a185e59	0	0	0	0	0	0	0	0	0	0	0	0	0	0	0	0	0	0	0	0	0	0	0	0	0	0	0	0	0	0	0	0	0	0	0	0	0	0	0	0	0	0	0	0	0	0	0	0	23
a9aef91310b577510d7a598b3db7d5ba	0	0	0	0	0	0	0	0	0	0	0	0	0	0	0	0	0	0	0	0	196	123	170	227	112	119	150	191	156	164	0	57	44	43	26	51	0	0	53	82	128	23	111	79	116	0	90	41	20
077d3d03cc2f046f3734a71770b9f0a7	0	0	0	0	0	0	0	0	0	0	0	0	0	0	0	0	0	0	0	0	0	0	0	0	0	0	0	0	0	0	0	0	0	0	0	0	0	0	0	0	43	49	0	55	0	46	0	36	0
be079e543a3c0694bcfa1480e8296637	0	0	0	0	0	0	0	0	0	0	0	0	0	10	0	0	0	0	0	0	0	0	0	0	0	0	0	0	0	0	0	0	0	0	0	0	0	0	0	0	0	0	0	0	0	0	0	0	0
fc053876ac020175ad007b71460c0063	0	0	0	0	0	0	0	0	0	0	0	0	0	0	0	0	0	0	0	0	0	0	0	0	0	0	0	0	0	0	0	0	0	0	0	0	0	0	0	0	0	0	0	0	0	0	0	0	0
a7cde6dd07b237c42caae9b5d1c723fc	0	0	0	0	0	0	0	0	0	0	139	77	94	324	142	217	54	43	111	100	0	0	0	0	0	0	0	0	0	0	0	0	0	0	0	0	0	0	0	0	0	0	0	0	0	0	0	0	0
d2b235cb1bc06b2b1441284e1b82dd50	0	0	0	0	0	0	0	0	0	0	0	0	0	0	0	0	0	0	0	0	36	29	37	32	13	16	0	0	0	20	0	0	0	0	0	0	0	0	0	0	0	0	0	0	0	0	0	0	0
6dd0993afaea004cb55019f66c14967f	0	0	0	0	0	0	0	0	0	0	0	0	0	0	0	0	0	0	0	0	0	0	0	0	0	0	0	0	0	0	0	0	25	0	0	0	0	20	0	44	11	0	0	0	20	0	54	0	63
15b30cafae5e1f7f3957a2ecab3bf3c8	0	0	68	60	60	0	0	68	0	48	0	0	0	0	0	0	0	0	0	0	0	0	0	0	0	0	0	0	0	0	0	0	0	78	0	28	44	72	0	0	0	0	0	0	0	0	0	0	0
4b4bf8f3266603449404d4e0ae4a5015	0	0	0	0	0	0	0	0	0	0	0	0	0	0	0	0	0	0	0	0	0	0	0	0	0	0	0	0	0	0	0	0	0	0	0	0	0	0	0	0	83	62	41	49	67	86	82	62	109
f437732a16f9e4e133ec6b901c61f5c2	0	0	0	0	0	0	0	0	0	0	0	0	0	0	0	0	0	0	0	0	0	0	0	0	0	0	0	0	0	0	52	0	99	59	44	50	41	55	57	49	0	0	0	0	0	0	0	0	0
e162104575bb94d1121421631fe71250	0	0	0	0	20	14	0	0	0	0	0	0	0	0	0	0	0	0	0	0	0	0	0	0	0	0	0	0	0	0	0	0	0	0	0	0	0	0	0	0	5	0	0	0	0	0	0	0	0
2973ffe27403d4ff751246acb2bf94d7	0	0	0	0	0	0	0	0	0	0	0	0	0	0	0	0	0	0	0	0	0	0	0	0	0	0	0	0	0	0	0	0	0	0	0	0	0	0	0	0	0	0	0	0	0	0	0	0	0
64db18342632ecb2e6ad7e43c497167d	0	0	0	0	0	0	0	0	0	0	2	0	0	0	0	0	0	0	0	0	0	0	0	0	0	0	0	0	0	0	0	0	0	0	0	0	0	0	0	0	0	0	0	0	0	0	0	0	0
e64345e29824a999ec92f51ef933d52d	2	0	0	0	0	0	0	0	0	0	0	0	0	0	0	0	0	0	0	0	0	0	0	0	0	0	0	0	0	0	0	0	0	0	0	0	0	0	0	0	0	0	0	0	0	0	0	0	0
eb2b929e10af1f371c6a74e2f5f480b8	115	154	254	161	215	283	127	75	0	231	340	157	230	116	411	166	140	87	284	198	220	191	310	250	174	174	174	206	243	192	0	0	0	0	0	0	0	0	0	0	98	26	0	109	76	52	77	53	147
f7f9cf3347b07c63a3a3e1ae43ebc626	0	0	0	0	0	0	0	0	0	0	0	0	0	0	0	0	0	0	0	0	0	11	0	0	0	0	0	0	0	0	0	0	0	0	0	0	0	0	0	0	0	0	0	0	0	0	0	0	0
a3f659168204b314376ecbd88e78b8fa	0	0	0	0	0	0	0	0	0	0	0	0	0	0	0	0	0	0	0	0	0	0	0	0	0	0	0	0	2	0	0	0	0	0	0	0	0	0	0	0	0	0	0	0	0	0	0	0	0
f7c3f3cc115097de38c89a991602ff60	0	0	0	0	0	0	0	3	0	0	0	0	0	0	0	0	0	0	0	0	4	0	0	0	0	0	0	0	0	0	0	0	0	0	0	0	0	0	0	0	0	0	0	0	0	0	0	0	0
4e552be9d853bbce51a0c76c51fcd548	0	0	0	0	0	0	0	0	0	0	0	0	0	0	0	0	0	0	0	0	0	0	0	0	0	0	0	0	0	0	0	0	0	0	0	0	0	0	0	0	0	0	0	124	0	15	0	12	16
73d7b122921d290511acfb45e080c930	0	0	0	0	0	0	0	0	0	0	0	0	0	0	0	0	0	0	0	0	0	0	0	0	0	0	0	0	0	23	0	0	0	0	0	0	0	0	0	0	0	0	0	0	0	0	0	0	0
1b9c9a6b3f6bec641175060a31000950	365	212	262	440	356	297	164	184	275	510	190	0	326	249	176	120	72	178	295	210	255	340	324	360	126	213	152	143	183	388	288	252	184	296	146	312	106	87	135	262	260	208	269	198	179	327	511	246	166
e105b213142dd3c8897d7b1a296cd1ca	0	0	0	0	0	0	0	0	0	0	0	0	0	0	0	0	0	0	0	0	0	0	0	0	0	0	0	0	0	0	0	0	16	0	0	0	0	0	0	0	0	0	0	0	0	0	0	0	0
197095c94c03f2dbed6a6e0ba2a24883	0	0	0	0	0	0	0	0	0	0	0	0	0	0	0	107	0	0	0	0	0	0	0	0	0	0	0	0	0	0	0	0	0	0	0	0	0	0	0	0	0	0	0	0	0	0	0	0	0
37c8a1d064eae23ef939e164ba9fd45f	0	0	0	0	0	0	0	0	0	0	0	0	0	0	0	0	0	0	0	0	0	0	0	0	0	0	0	0	0	0	0	0	0	0	0	0	0	0	0	0	0	0	0	0	0	0	0	0	0
a50187fdb925a77cd3e22d4b2ed5fbab	0	0	0	0	0	0	0	0	0	0	0	0	0	0	0	0	0	0	0	0	0	0	0	0	0	0	0	0	0	0	0	0	0	0	0	0	0	0	0	0	0	0	0	0	0	0	0	0	0
5ee8b88c14c4026fd5417e08cd657b24	0	0	0	0	0	0	12	0	0	0	0	0	0	0	0	0	0	0	0	0	0	0	0	0	0	0	0	0	0	0	0	0	0	0	0	0	0	0	0	0	0	0	0	0	0	0	0	0	0
ec090b3e3eaaad2d193ea2832bc08cad	0	0	0	0	0	0	0	0	0	0	0	0	0	0	0	0	0	0	0	0	0	0	0	0	0	0	0	0	0	0	0	0	0	0	0	0	0	0	0	0	0	0	0	0	0	0	0	0	0
366b787a2e1a16442b413d69980df430	0	0	0	0	0	0	0	0	0	0	0	0	0	0	2	0	0	0	0	0	0	0	0	0	0	0	0	0	0	0	0	0	0	0	0	0	0	0	0	0	0	0	0	0	0	0	0	0	0
7618cbda085c04f9b746b54a5f95f280	0	0	0	0	0	0	0	0	0	0	51	0	0	0	52	62	59	0	0	0	51	0	0	0	0	0	0	0	0	0	0	0	0	0	0	0	0	0	0	0	0	30	0	0	0	0	0	0	0
8f5d8a90979bc2289e55babfe0deb8cf	0	0	0	0	0	0	0	0	0	0	0	0	0	0	0	0	0	0	0	0	0	0	0	14	0	0	0	0	0	0	0	0	0	0	0	0	0	0	0	0	0	0	11	0	0	0	26	0	0
8fc68ca20e21a625d9d5cb181a1c9abe	0	0	0	0	0	0	0	0	0	0	0	0	0	0	0	0	0	0	0	0	0	0	0	0	0	0	0	0	0	0	0	0	0	0	0	0	0	0	0	0	0	0	0	0	0	0	0	0	0
8d7fbccad509e86fece2e08217b434bd	0	0	0	0	0	0	0	0	0	0	0	0	0	0	0	0	0	0	0	0	0	0	0	0	0	0	0	0	0	0	99	37	100	62	43	60	52	39	57	97	0	0	0	0	0	0	0	0	0
c171b16d89395b007e2dfa47535e256a	0	0	0	0	0	0	0	0	0	0	0	0	0	0	0	0	0	0	28	0	0	0	0	0	0	0	0	0	0	0	0	0	0	0	0	0	0	0	0	0	0	0	0	0	0	0	0	0	0
a0766717e68ca5cc96c3c237d1dc1302	0	0	0	0	0	0	0	0	0	0	0	0	0	0	0	0	0	0	0	0	0	0	0	0	0	0	0	0	0	0	0	0	0	0	0	0	0	0	0	0	0	15	0	0	0	0	40	15	11
dfd7dd19319142c9693f882b546c68bf	0	0	0	0	0	0	0	0	0	0	0	0	0	0	0	0	0	0	0	0	0	0	0	0	0	0	0	0	0	0	20	31	0	21	0	0	0	0	0	0	0	0	0	0	0	0	0	0	0
4179de7f2bd8877f735d7c5c63388f03	0	0	0	0	0	0	0	0	0	0	0	0	0	0	0	0	0	0	0	0	0	0	0	0	0	0	0	0	3	0	0	0	0	0	0	0	0	0	0	0	0	0	0	0	0	0	0	0	0
973115315c9f5ff4aca6e2d391a1fd0f	0	62	35	24	38	31	22	35	0	57	169	122	128	189	165	111	123	114	330	111	0	0	0	0	0	0	0	0	0	0	0	0	24	0	0	0	14	11	0	0	0	0	18	0	19	0	31	14	14
49aa473c63718cd019f2cbbc19c3a7ad	0	0	0	0	0	0	0	0	0	0	0	0	0	0	0	0	41	0	0	0	0	0	0	0	0	0	0	0	0	0	0	0	0	0	0	0	0	0	0	0	0	0	0	0	0	0	0	0	0
48af5bad84f4b350361d489a7c81be49	0	0	0	0	0	0	0	0	0	0	0	0	0	0	0	0	0	0	0	0	0	0	0	0	0	0	0	0	0	0	0	0	0	0	0	0	0	0	0	0	0	0	0	0	0	0	0	0	0
94dd7de31ce310858bae198e77ceec5e	0	0	0	0	0	0	0	0	0	0	0	0	0	0	0	0	0	0	0	0	0	0	0	0	0	0	0	0	0	0	7	0	0	6	0	0	0	0	0	0	0	0	0	0	0	0	0	0	0
d1ec5a07fa21bf87319f31dfb6e6b3fb	0	0	0	0	0	0	0	0	0	0	0	0	0	0	0	0	0	0	0	0	27	0	41	0	0	0	0	0	0	0	0	0	0	0	0	0	0	0	0	0	0	0	0	0	0	0	25	0	79
c397c01ebcb15c75bc8eeb4e347d99ca	309	383	241	399	287	416	401	329	360	317	0	0	0	0	0	0	0	0	0	0	42	0	43	1	0	0	0	1	0	0	226	322	659	179	262	251	279	229	316	167	291	186	200	251	1	1	307	258	192
a7b820b9f4a48087f8afd7dc11589af0	0	0	0	0	0	0	0	0	0	0	0	0	0	0	0	0	0	0	0	0	16	0	48	0	18	0	0	0	0	0	35	45	49	64	0	47	0	34	0	99	0	0	0	0	0	0	0	0	0
f6526e9b3766ea00db24b2fbc8298c01	0	0	0	0	0	0	0	0	0	0	0	0	0	0	2	0	0	0	0	0	0	0	0	0	0	0	0	0	0	0	0	0	0	0	0	0	0	0	0	0	0	0	0	0	0	0	0	0	0
db02bcf7e20bd8faa7bcdeb03ca5cb1e	13	0	0	0	0	0	0	0	11	0	0	0	0	0	0	0	0	0	0	0	81	72	46	102	38	50	0	45	31	0	28	38	22	36	0	64	0	34	0	40	0	0	0	0	0	0	0	0	0
597aec270b4ff111fe63825ebcd90cbf	0	0	0	0	0	0	0	0	0	0	0	0	0	0	0	0	0	0	0	0	0	0	0	0	0	0	0	0	0	0	0	0	0	0	0	0	0	0	0	0	0	0	0	25	26	0	0	0	17
866436d1a86254c2c9de3ab2b0004412	0	0	0	0	0	0	0	0	0	0	0	0	0	0	0	0	0	0	0	0	0	0	0	0	0	0	0	0	0	0	0	0	0	0	0	0	0	0	0	0	0	0	0	0	0	0	0	0	0
f53c4dbeb6eca63553104e6d4741c5c4	0	0	0	0	0	0	0	0	0	0	0	0	0	0	0	0	0	0	0	0	0	0	0	0	0	0	0	10	0	0	0	0	0	0	0	0	0	0	0	0	0	0	0	0	0	0	0	0	0
3b07a5289519101525b093f5a76aeea7	0	0	0	0	0	0	0	0	0	0	0	0	0	0	0	0	0	0	0	0	0	0	0	0	0	0	0	0	0	0	0	0	0	0	0	0	0	0	0	0	0	0	0	0	0	0	0	0	8
9931b2057a7b02e1ace17bdceda8e5c8	0	0	0	0	0	0	0	0	0	0	0	0	0	0	0	0	0	0	0	0	0	0	43	0	0	0	0	0	0	0	0	0	0	0	0	0	0	0	0	0	0	0	0	0	0	0	0	0	0
c7cb1c94d5ac317ed40399547f5bbee0	0	0	0	0	0	0	0	0	0	0	0	0	0	0	0	0	0	0	0	0	0	0	0	0	0	0	0	0	0	0	0	0	0	0	0	0	0	0	0	0	0	0	0	0	0	0	5	0	0
cf6edf226bf056c84797aac593e2722c	0	0	0	0	0	0	0	0	0	0	0	0	0	51	0	0	0	0	0	0	0	0	0	0	0	0	0	0	0	0	0	0	0	0	0	0	0	0	0	0	0	0	0	0	0	0	0	0	0
e09835b15c3c55b1e6d230a1a1b29fa8	0	0	0	0	0	0	0	0	0	0	0	0	0	0	6	18	0	7	0	0	0	0	0	0	0	0	0	0	0	0	0	0	0	0	0	0	0	0	0	0	0	0	0	0	0	0	0	0	0
b45dcd94567b7c3daa1c5c6a7924d7ad	0	0	0	0	0	0	0	0	0	0	0	0	34	0	0	0	0	0	0	0	0	0	0	0	0	0	0	0	0	0	82	39	106	103	41	88	0	104	89	216	95	39	81	116	101	34	132	70	0
c9f468c134bff88dd7a9132c640d1e76	0	0	0	0	0	0	0	0	0	0	0	0	0	0	0	0	0	0	0	0	0	0	0	0	0	0	0	0	0	0	0	0	0	0	0	0	0	0	0	0	0	0	0	0	0	0	0	0	0
803f83ed3919de3826f586b4fccddb6d	0	0	0	0	0	0	0	0	0	0	0	0	0	0	0	0	0	0	0	0	0	0	0	0	0	0	0	0	0	0	16	0	11	0	0	0	41	23	0	40	0	0	0	0	0	0	0	0	0
c085356267ea3dd4ee544aac94961ba3	0	0	0	0	0	0	0	0	0	0	0	0	0	0	0	0	0	0	0	0	0	0	0	0	0	0	0	0	0	0	0	0	0	0	0	0	0	0	0	0	0	0	0	0	0	0	0	0	0
ba6356b228a72894abe0030e9a9454ce	0	0	0	0	0	0	0	0	0	0	0	0	0	0	0	0	0	0	0	0	0	0	0	0	0	0	0	0	0	0	0	0	0	0	0	0	0	0	0	0	0	0	0	0	0	0	0	0	0
23371dd3f734f8d7350578e2423fbb7e	0	0	0	0	0	0	0	0	0	0	0	0	0	0	0	0	3	0	0	0	0	0	0	0	0	0	0	0	0	0	0	0	0	0	0	0	0	0	0	0	0	0	0	0	0	0	0	0	0
4a4e1806acf7d4f7fff60a2154f7e6af	0	0	0	0	0	0	0	0	0	0	0	0	0	0	0	0	0	0	0	0	0	56	0	82	48	0	43	41	39	89	0	0	0	0	0	0	0	0	0	0	0	0	0	0	0	0	0	0	0
60efa5a660ae1fb81f3293cf49c93f14	0	0	0	0	0	0	0	0	0	0	0	0	0	0	0	0	0	0	0	0	0	0	0	0	0	0	0	0	0	0	0	0	0	0	0	0	0	0	0	0	0	0	0	0	0	0	0	0	0
f69edc919e3bc942cdd8d0f5d18a2474	0	0	0	0	0	0	0	0	0	10	0	0	0	0	0	0	0	0	0	0	0	0	0	0	0	0	0	0	0	0	0	0	0	0	0	0	0	0	0	0	0	0	0	0	0	0	0	0	0
2b7e8f445db14a77f7ac809d1df3ecb3	198	108	0	103	120	17	193	52	98	107	0	0	0	0	0	0	0	0	0	0	0	0	0	0	0	0	0	0	0	0	0	0	0	0	0	0	0	0	0	0	0	65	7	0	0	17	0	0	0
1937a61cb5787c6fbd563b6274ea46aa	0	0	0	0	0	0	0	0	0	0	0	0	0	0	0	0	0	0	0	0	0	0	0	0	0	0	0	0	0	0	0	0	0	0	0	0	0	0	0	0	0	0	0	0	0	0	26	0	0
1290fcf23d6df7d71255e467336ce35d	0	0	0	0	0	0	0	0	0	0	0	0	0	0	0	0	0	0	0	0	0	0	0	0	0	0	0	0	0	0	0	0	0	0	13	0	0	0	0	0	0	0	0	0	0	0	0	0	0
c7af272feac2ca427993ae38710acf3c	0	0	0	0	0	0	0	0	0	0	0	0	0	0	0	0	0	0	0	0	0	0	0	0	0	0	0	0	0	0	0	0	0	0	0	0	0	0	0	0	0	0	0	0	0	0	0	0	0
d47a8874e0c9b02245bd398eee42c13e	0	0	0	0	0	0	0	0	0	0	0	0	0	0	0	0	0	0	0	0	18	0	0	0	0	28	0	0	0	0	0	0	0	0	0	0	0	0	0	0	0	0	0	0	0	0	0	0	22
ab956acf69a0f3d1fc49989cef1b69f1	0	0	0	0	0	0	0	0	0	0	0	0	0	0	0	0	0	0	0	0	0	0	0	0	0	0	0	0	0	0	0	0	0	0	0	0	0	0	0	0	0	0	0	0	0	0	0	0	0
9e3ea7cfb3a794b80ed4f8d571878c86	10	47	55	23	76	128	0	48	44	73	0	0	0	0	0	0	0	0	0	0	0	0	0	0	0	0	0	0	0	0	0	0	0	0	0	0	0	0	0	0	0	0	0	0	0	0	0	0	0
cedf6a328388290cd05e35c390ee000f	0	0	0	0	0	0	0	0	0	0	0	0	0	0	0	0	0	0	0	0	21	68	81	38	0	56	61	0	0	0	71	0	0	0	13	0	35	61	28	52	35	25	30	27	27	36	37	23	34
2382fd68e079ad00d2b6dd79d13db14d	0	0	0	0	0	0	0	0	0	0	0	0	0	0	0	0	0	0	0	0	0	0	0	0	0	0	0	0	0	0	0	0	0	0	0	0	0	0	0	0	169	53	42	77	201	142	54	195	137
9d4b94e5fe2b0a5f52a7a07cc4c57f68	0	0	0	0	0	0	0	0	0	0	0	0	0	0	0	0	0	0	0	0	0	0	0	0	0	0	0	0	0	0	34	0	0	37	18	0	26	0	16	0	0	0	0	0	0	0	0	0	0
37cfdac84b9e4904855ffcd4cfe63e1b	0	0	0	0	0	0	0	0	0	0	0	0	0	0	0	0	0	0	0	0	0	0	0	0	0	0	0	0	0	0	28	21	23	0	22	23	0	0	32	0	0	0	0	0	0	0	0	0	23
af25806bc3ab97005e7c2a8f03f03cef	0	0	0	0	0	0	0	0	0	0	0	0	0	0	0	0	0	0	0	0	0	0	0	0	0	0	0	0	0	0	0	0	0	0	0	0	0	0	0	0	0	0	0	0	0	0	0	0	0
5361c7d4c201f15cd327b133aeff2414	0	0	0	0	0	0	0	0	0	0	0	0	0	0	0	0	0	0	0	0	0	0	0	0	0	0	0	0	0	0	0	0	24	0	0	0	0	0	0	0	0	0	0	0	0	0	0	0	0
7bf52cce433e0c8c8b8754fdeaed3133	0	0	0	0	0	0	0	0	0	0	0	0	0	0	0	0	0	0	0	0	0	0	0	0	0	0	0	0	0	0	0	0	0	0	0	0	0	0	0	0	0	0	0	0	0	0	0	0	0
c1a85626f74464518a5a56792a43e11b	0	0	0	61	0	0	0	0	0	0	0	0	0	0	0	0	0	0	0	0	336	0	219	176	132	53	56	87	139	0	233	36	74	0	0	0	46	147	0	214	0	0	0	0	0	0	0	66	88
d28d154a299ff9eec3ddb2e4819ffd8d	39	44	28	59	33	44	30	48	81	113	0	0	0	0	0	0	0	0	0	0	0	0	0	0	0	0	0	0	0	0	0	0	0	0	0	0	0	0	0	0	16	31	37	37	47	57	87	0	110
88c01bffff66cc47a1a4382e064f1956	0	0	0	0	0	0	0	0	0	0	0	0	0	0	0	0	0	0	0	0	0	18	27	0	30	26	14	0	0	0	174	275	139	175	56	196	160	231	207	226	100	97	198	107	198	141	270	136	161
283d103f22632078ffb13568aa69cee2	0	0	0	0	0	0	0	0	0	0	0	0	0	0	0	0	0	0	0	0	0	0	0	0	0	0	0	0	0	0	0	0	0	0	0	0	0	10	0	0	0	0	0	0	0	0	0	0	0
13713fba6c2859f41d5d532c8a1c279f	0	0	0	0	0	0	0	0	0	0	0	0	0	0	0	0	0	0	0	0	62	182	42	31	110	234	0	74	0	0	192	77	100	129	39	183	144	217	136	72	0	0	0	0	0	53	48	0	80
df5897d567ab06ac66bdc15205ea24e4	0	0	0	0	0	0	0	0	0	0	0	0	0	0	0	0	0	0	0	0	0	0	0	0	0	0	0	0	0	0	0	0	0	0	0	0	0	0	0	0	0	0	0	0	0	0	57	0	0
50f3f5ec9277c356a19ac348e99a87e8	0	0	0	0	0	0	0	0	0	0	0	0	0	0	0	0	0	0	0	0	0	0	0	0	0	0	0	0	0	0	0	0	0	0	0	0	0	0	0	0	0	0	0	0	0	0	2	0	0
8ea756956cad03474f3f8aa5435f2174	0	0	0	0	0	0	0	0	0	0	0	0	88	41	0	0	0	0	0	0	0	0	0	0	0	0	0	0	0	0	0	0	0	0	0	0	0	0	0	0	0	0	0	0	88	0	0	0	0
40588d1c39e7679e4a653ed1af1f968f	0	0	0	22	0	0	0	0	0	0	0	18	0	0	0	0	0	0	0	0	0	12	18	0	0	0	0	0	0	0	0	0	26	0	0	0	0	0	0	0	0	46	29	32	0	76	55	49	45
e98921603fea3eaef70f7d0578928b05	0	0	0	0	0	0	0	0	0	0	0	0	0	0	0	0	0	0	0	0	0	0	0	5	0	0	0	0	0	0	0	0	0	0	0	0	0	0	0	0	0	0	0	0	0	0	0	0	0
240f7453f3b53783570e0db2cece37e5	0	0	0	0	0	0	0	0	0	0	0	0	0	0	0	0	0	0	0	0	0	0	0	0	0	0	0	0	0	0	0	0	0	0	0	0	0	0	0	0	0	0	0	0	0	0	0	0	0
508d8c02cacd51f0031e32ce04e70e6c	0	25	0	0	0	0	0	0	0	0	0	0	0	0	0	0	0	0	0	0	30	0	27	0	0	0	0	0	0	0	53	0	0	24	0	0	0	0	0	0	0	0	0	0	0	0	0	0	0
4247371cf48e02d8c03d20b28b3ca90d	29	0	0	0	0	0	0	0	0	31	175	167	150	102	137	152	117	32	448	164	0	0	0	0	0	0	0	0	0	0	0	0	0	10	0	24	0	0	0	0	35	0	0	22	35	0	38	30	0
7f552f39f0ee1ac918b1aa62c5e8d3f2	0	0	0	0	0	0	0	0	0	0	0	0	0	0	0	0	0	0	0	0	0	0	0	0	0	0	0	0	0	0	20	0	0	26	0	16	20	25	43	25	0	0	0	0	0	0	0	0	0
8595917c31985a57007d0718653dddcc	0	0	0	0	0	0	0	0	0	0	0	0	0	0	0	0	0	0	0	0	0	0	0	0	0	0	0	0	0	0	0	0	0	0	0	0	0	0	0	0	0	0	0	0	0	0	0	0	0
b151694c486006402cf788dc4817ef29	0	0	0	0	0	0	0	0	0	0	0	0	0	0	0	0	0	0	0	0	12	0	12	0	0	0	0	0	0	0	0	0	0	0	0	0	0	0	0	0	0	0	0	0	0	0	0	0	0
a74f7be4d6f4cfdf2b320798becc1887	0	14	0	38	0	0	0	25	32	30	0	0	0	0	0	0	0	0	0	0	0	0	0	0	0	0	0	0	0	0	0	0	0	0	0	0	0	0	0	0	0	0	0	0	40	27	30	35	48
305d513f872217c12b5286925b36f8bc	0	0	0	0	0	0	0	0	0	0	0	0	0	0	0	0	0	0	0	0	0	0	0	0	0	14	0	0	0	0	27	26	40	44	12	31	27	48	31	55	0	0	0	0	0	0	0	0	0
7476fb300fffc4e65b2edb9da69f86ee	12	16	0	0	0	0	0	0	0	0	0	0	0	0	0	0	0	0	0	0	0	0	0	0	0	0	0	0	0	0	0	0	0	0	0	0	0	0	0	0	0	0	0	0	0	0	0	0	0
645233c707f8aa3b226c440c01f432fe	0	0	0	0	0	0	0	0	0	0	0	0	0	0	0	0	0	0	0	0	0	0	0	0	0	0	0	0	0	0	0	0	0	0	0	0	0	0	0	0	0	0	0	0	0	0	0	0	0
d7594443b405907e5649ffb35c6c443e	0	0	0	0	0	0	0	0	0	0	0	0	0	0	0	0	0	0	0	0	0	0	0	0	0	0	0	0	0	0	0	0	0	0	0	0	0	0	0	0	0	0	0	0	0	0	0	0	0
7a4f2f8ad1bcff7bb5bf093befe36482	0	0	0	0	0	0	0	0	0	0	0	0	0	0	0	0	0	0	0	0	0	0	0	0	0	0	0	0	0	0	106	56	138	190	0	110	106	121	135	147	0	0	0	0	0	0	0	0	0
9efbae6917afbfd5470b692f65545c25	0	0	0	0	0	0	0	0	0	0	0	0	0	0	0	0	0	0	0	0	0	0	0	0	0	0	0	0	0	0	0	0	0	0	0	0	0	0	0	0	0	0	0	0	0	0	0	0	0
f03c192952f6c9e8238cd316e598d7c2	0	0	0	0	0	0	0	0	0	0	0	0	0	0	0	0	0	0	0	0	0	0	0	0	0	0	0	0	0	0	0	0	0	0	0	0	0	0	0	0	0	0	0	0	0	0	0	0	0
14e4ef92acec3202a36ece230416f999	0	0	0	0	0	0	0	6	19	7	0	0	0	0	0	0	0	0	0	0	0	0	0	0	0	0	0	0	0	0	0	0	0	0	0	0	0	0	0	0	0	0	0	0	0	0	0	0	0
d43dc8cc6611b25976230f42413a2f62	0	0	0	0	0	0	0	0	0	0	0	0	0	0	0	0	0	0	0	0	0	0	0	0	0	0	15	0	0	0	0	0	0	0	0	0	0	0	0	0	0	0	0	0	0	0	0	0	0
9f40ba52d1d324da02d2363519a31234	0	0	0	0	0	0	0	0	0	0	0	0	0	0	0	0	0	0	0	0	0	0	0	0	0	0	0	0	0	0	0	0	0	0	0	0	0	0	0	0	24	10	0	0	0	0	24	29	37
5509dc2a21265cef3f617495cc9f2db4	0	0	0	0	0	0	0	0	0	0	0	0	0	0	0	0	0	0	0	0	0	0	0	0	0	0	0	0	0	0	0	0	0	0	0	0	0	0	0	0	0	0	0	0	0	0	0	0	0
289bf941bffd04732aa95173f8b1d7aa	0	0	0	0	0	0	0	0	0	0	0	0	0	0	0	0	0	0	0	0	0	0	0	0	0	0	0	0	0	0	0	0	9	0	0	0	0	0	0	0	0	0	0	0	0	0	0	0	0
7cd178338bcf7e56c1e34da952f836a8	0	0	0	0	0	0	0	0	0	0	0	0	0	0	0	0	0	0	0	0	0	0	0	0	0	0	0	0	0	0	0	0	0	0	0	0	0	0	0	0	0	0	0	0	0	0	0	0	0
10d94b10a720e70f1653ecf89d20c10d	0	0	0	0	0	0	0	0	0	0	0	2	0	0	0	0	0	0	0	0	0	0	0	0	0	0	0	0	0	0	0	0	0	0	0	0	0	0	0	0	0	0	0	0	0	0	0	0	0
f84c8e6dddf8aafa75a25b38137ecacf	0	0	0	0	0	0	0	0	0	0	0	0	0	0	0	0	0	0	0	0	14	9	26	10	26	14	0	0	10	10	0	0	0	0	0	0	0	0	0	0	0	0	0	0	0	0	0	0	0
a3db7b7cda4444b94b27b9589a021b82	0	0	0	0	0	0	0	0	0	0	0	0	0	0	0	0	0	0	0	0	0	0	0	0	0	0	0	0	0	0	0	0	0	0	0	0	0	0	0	0	0	0	0	0	0	0	0	0	0
246c4ccb969ff30d37c954cacf667566	0	0	0	0	0	0	0	0	0	0	0	0	0	0	0	0	0	0	0	0	27	0	0	0	0	0	0	14	0	0	0	0	0	0	0	0	0	0	0	0	0	0	0	0	0	0	0	0	0
89e663ac0cb57c6833bc2153319b566c	0	0	0	0	0	0	0	0	0	0	0	0	0	0	0	0	0	0	0	0	0	0	14	0	0	0	0	0	0	0	0	0	0	0	0	0	0	0	0	0	0	0	0	0	0	0	0	0	0
aa8d75af46826f5a4c59e6cfbe5fa832	0	0	0	0	0	0	0	0	0	0	0	0	0	0	0	0	0	0	0	0	0	0	0	0	0	0	0	0	0	0	0	0	0	0	0	0	0	0	0	0	0	0	0	0	0	42	0	0	0
d11121e801abe8adf1b9447f213b4e91	0	0	0	0	0	0	0	0	0	0	0	0	0	0	0	0	0	0	0	0	0	0	0	0	2	0	0	0	0	0	0	0	0	0	0	0	0	0	0	0	0	0	0	0	0	0	0	0	0
1185bff8ba29ea7328bc01ee7bf2a11a	0	0	0	0	0	0	0	0	0	0	0	0	0	0	0	0	0	0	0	0	0	0	4	0	0	0	0	0	0	0	0	0	0	0	0	0	0	0	0	0	0	0	0	0	0	0	0	0	0
ccae7c16cdb21f3d2281514e662b7194	0	0	0	0	0	0	0	0	0	0	0	0	0	0	0	0	0	0	0	0	0	0	0	0	0	0	0	0	0	0	0	0	0	0	0	0	0	0	22	0	0	0	0	0	0	0	0	0	0
b0c168ba495d5a96c9ee2115c76014bb	0	0	0	0	0	0	0	0	0	0	0	0	0	0	0	0	0	0	0	0	0	0	0	0	0	0	0	0	0	0	0	0	0	0	0	0	0	0	0	0	0	0	0	0	0	0	0	0	0
e55045fe6e229b75735a9ab780c92fb0	0	0	0	0	0	0	0	0	0	0	0	0	0	0	0	0	0	0	0	0	0	0	0	0	0	0	0	0	0	0	0	0	0	0	0	0	0	0	0	19	0	0	0	0	0	0	0	0	0
f133bfaf40f293abfe7724d07ff8a790	0	0	0	0	0	0	0	0	0	0	0	0	0	0	0	0	0	0	0	0	0	6	0	0	0	0	0	0	0	0	0	0	0	0	0	0	0	0	0	0	0	0	0	0	0	0	0	0	0
cf1d836a83db4a2f62e05bf2ebc6575e	0	0	0	0	0	0	0	0	0	0	0	0	0	0	0	0	0	0	0	0	0	0	125	0	0	0	0	0	0	0	153	202	300	199	107	318	198	298	248	320	495	294	588	448	416	490	396	460	531
f7dbc05823c2274cebb675753840210a	0	0	0	0	0	0	0	0	0	0	0	0	0	0	0	0	0	0	0	0	0	0	0	0	0	0	0	0	0	0	0	0	0	0	0	0	0	0	0	0	0	0	0	0	0	0	0	0	0
74f433ae7ddc9b09453fab5119ce88e4	0	0	0	0	0	0	0	0	0	0	0	0	0	0	0	0	0	0	0	0	0	0	0	0	0	0	0	10	0	0	0	0	0	0	0	0	0	0	0	0	0	0	0	0	0	0	0	0	0
10fede0e1a34f6d18cd10584a779e893	0	0	0	13	0	0	0	0	0	0	0	0	0	0	0	0	0	0	0	0	0	0	0	0	0	0	0	0	0	0	0	0	0	0	0	0	0	0	0	0	0	0	0	0	0	0	0	0	0
63c21ffee9fec6552357d7cb6e3d9575	0	0	0	0	0	0	0	0	0	0	0	0	0	0	0	0	0	0	0	0	0	0	0	0	0	0	0	0	0	0	0	0	0	0	0	0	0	0	0	0	0	0	0	0	0	0	0	0	0
714dce21430aea47a1a9688469aa0a0e	0	0	0	0	0	0	0	0	0	0	0	0	0	0	0	0	0	0	0	0	0	0	0	0	0	0	0	0	0	0	18	27	30	0	10	0	17	13	17	0	0	0	0	0	0	0	0	0	0
17ea6e05a62d220a9e6de26d1e2b9d3f	0	0	0	0	0	0	0	0	0	0	0	0	0	0	0	0	0	0	0	0	0	0	0	0	0	0	0	0	0	0	62	14	70	34	18	36	15	55	45	71	0	0	0	0	0	0	0	0	0
71eb31719c5bcb82c4bb3a8d4e9bc2dc	0	0	0	0	0	0	0	0	0	0	0	0	0	0	0	0	0	0	0	0	0	0	0	0	0	0	0	0	0	0	0	0	0	0	0	0	0	0	0	0	0	0	0	0	0	0	0	0	0
91c17c49366c4b4127972ac7086730c6	34	19	45	141	55	60	58	60	129	162	0	0	0	0	0	0	0	0	0	0	71	41	81	52	27	53	47	48	29	32	14	0	32	29	0	15	7	8	0	45	0	0	0	0	0	0	0	0	0
0180c8f70a29a145ab6c1c744ec0425c	0	27	0	0	13	6	8	0	12	50	0	0	0	0	0	0	0	0	0	0	0	0	0	0	0	0	0	0	0	0	0	0	0	0	0	0	0	10	0	0	0	0	0	0	0	0	0	0	0
62489805e6d81961b43f18b420ba6063	0	0	0	0	0	0	0	0	0	0	18	0	22	28	0	11	0	0	18	0	0	0	0	0	0	0	0	0	0	0	0	0	0	0	0	0	0	0	0	0	0	0	0	0	0	0	0	0	0
62cf0140b0ae2234008564de798df113	0	0	0	0	0	0	0	0	0	0	0	0	0	0	0	0	0	0	0	0	0	0	0	0	0	0	0	0	0	0	0	0	0	0	0	0	0	0	0	0	62	0	32	21	67	35	67	49	53
b5c69bdb7aa0dc2a0019ebefc8e6d128	0	0	0	0	0	0	0	0	0	0	0	72	210	80	95	0	68	0	68	185	0	0	0	0	0	0	0	0	0	0	0	0	0	0	0	0	0	0	0	0	115	60	119	28	46	112	205	96	207
e175d8a7eef8fb35d114e2e90f5a18c0	0	0	0	0	0	0	0	0	0	0	0	0	0	0	0	0	0	0	0	0	64	54	47	39	21	42	44	0	31	23	0	0	0	0	7	0	0	0	0	0	0	0	0	0	0	0	0	0	15
07852b394993f2942042e3720395be24	0	0	0	0	0	0	0	0	0	0	0	0	0	0	0	0	0	0	0	0	0	0	0	0	0	0	0	0	0	0	0	0	0	0	0	0	38	0	0	0	0	0	0	0	0	0	0	0	0
2b44a24908a944b231bd43f41f569512	0	0	0	0	22	11	0	13	0	20	0	0	0	0	0	0	0	0	0	0	0	0	0	0	0	0	0	0	0	0	0	0	0	0	0	0	0	0	0	0	0	0	0	0	0	0	13	0	0
b1f7a1ba17d7dcb5471c15252b990c28	0	0	0	8	0	0	0	0	0	0	0	0	0	0	0	0	0	0	0	0	0	0	0	0	0	0	0	0	0	0	0	0	0	0	0	0	0	0	0	0	0	0	0	0	0	0	0	0	0
bfbf4644418eab40c6cf9918800f9eb4	0	0	0	0	0	0	0	0	0	0	0	0	0	0	0	0	0	0	0	0	0	0	0	0	0	0	0	0	0	0	20	18	0	0	0	0	0	31	0	21	0	0	0	0	0	0	0	0	0
7d993517d845a51eb425ef72a865afc8	0	0	0	0	0	0	0	0	0	0	0	0	0	0	0	0	0	0	0	0	0	0	0	0	0	0	0	0	0	0	0	0	0	0	0	0	0	0	0	0	0	0	0	0	0	0	0	16	0
8d438e583fa945d03ea76ab3b9a5707d	0	0	0	0	0	0	0	0	0	0	0	0	0	0	0	0	0	0	0	0	0	0	0	0	0	0	0	0	0	0	4	0	0	0	0	0	0	0	0	0	0	0	0	0	0	0	0	0	0
edf0befb218aed997771928a4c7be82c	0	0	0	0	0	0	0	0	0	0	0	0	0	0	0	0	0	0	0	0	0	0	0	0	0	0	0	0	0	0	0	0	0	0	0	0	0	0	0	0	0	0	0	0	0	0	0	0	0
806c7afc26eb8b9b514443ada01ecfa0	0	0	0	0	0	0	0	0	0	0	0	0	0	0	0	0	0	0	0	0	0	0	0	0	0	0	0	0	0	0	0	0	0	0	0	0	0	0	0	0	0	0	0	0	0	0	0	0	0
3ae8f8bfdae1336182235f4f70cae50c	0	0	0	0	0	0	0	0	0	0	0	0	0	0	0	0	0	0	0	0	17	0	0	20	0	0	0	0	0	0	0	0	0	0	0	0	0	0	0	0	0	0	0	0	0	0	0	0	0
9a8ba39936efa082111a9478652afce1	0	0	0	0	0	0	0	0	0	0	0	0	0	0	0	0	0	0	0	0	0	0	0	0	0	0	0	0	0	0	0	0	0	0	0	0	0	0	0	0	0	0	0	0	0	0	0	0	0
427718b91e7d823701b88c4a24ef53d7	0	0	0	0	0	0	0	0	0	0	0	0	0	0	0	0	0	0	0	0	0	0	0	0	0	0	0	0	0	0	0	0	0	0	0	0	0	0	0	0	0	0	0	0	0	0	0	0	0
5404d323887180548b4a2036281d7e36	0	0	0	0	0	0	0	0	0	0	0	0	0	0	0	0	0	0	0	0	17	0	25	40	0	0	0	0	0	0	0	0	0	0	0	0	0	0	0	0	0	0	0	0	0	0	0	0	0
bfd4f8a450d3720f6ac474f077bc49ce	0	0	0	0	0	0	0	0	0	0	0	0	0	0	0	0	0	0	0	0	0	0	0	0	0	0	0	0	0	0	21	0	0	0	0	0	0	0	0	0	0	0	0	0	0	0	0	0	0
cef142f2164332a5cfb78fa662a941bf	0	0	0	0	0	0	0	0	0	0	0	0	0	0	0	0	0	0	0	0	0	0	0	0	0	0	0	0	0	0	0	0	0	0	0	0	0	14	0	19	0	0	0	0	0	0	0	0	0
ddd5ac3c6b8bc4358dff901d48935c5b	0	0	0	0	0	0	0	0	0	0	0	0	0	0	0	0	0	0	0	0	0	0	0	0	0	0	0	0	0	0	0	0	0	0	0	0	0	0	0	0	0	0	0	0	0	0	0	0	0
ea8418a75ab04e849492e0440d0b1db8	0	0	0	0	0	0	0	0	0	0	0	0	0	0	0	0	0	0	0	0	0	0	0	0	0	0	0	0	0	0	0	0	0	0	0	0	0	0	0	0	40	0	0	0	0	0	0	0	0
f8c225a7e3fced9577d49cc3989dc904	0	0	0	0	0	0	0	0	0	0	0	0	0	0	0	0	0	0	0	0	0	0	0	0	0	0	0	0	0	0	0	0	0	0	0	0	0	0	0	0	0	0	0	0	0	0	0	0	0
d8a821c07e2d1c0b2e29fc454ebb0321	0	0	0	0	0	0	0	0	0	0	0	0	0	0	0	0	0	0	0	0	0	0	0	0	0	0	0	0	0	0	0	0	0	17	19	0	0	0	77	0	0	0	0	0	0	0	0	0	0
6be6536881df83c23a60c4d545903035	0	0	0	0	0	0	0	0	0	0	0	0	0	0	0	0	0	0	0	0	0	0	0	0	0	0	0	0	0	0	0	0	0	6	0	0	0	0	0	0	0	0	0	0	0	0	0	0	0
de3520b0243cb2a8fdd42e27b1319aa9	0	0	0	0	0	0	0	0	8	2	0	0	0	0	0	0	0	0	0	0	0	0	0	0	0	0	0	0	0	0	0	0	0	0	0	0	0	0	0	0	0	0	0	0	0	0	0	0	0
f3f5a2045bf813d1e4784f34f74c0d7d	0	0	0	0	0	0	0	0	0	0	0	0	0	0	0	0	0	0	0	0	0	0	0	0	0	0	0	0	0	0	140	138	63	46	47	124	78	27	71	21	37	54	59	103	40	85	59	39	165
554c59e14573cd23212b04456e8926e8	0	0	0	0	0	0	0	0	0	0	0	0	0	0	0	0	0	0	0	0	0	0	0	0	0	0	0	0	0	0	0	0	0	0	0	0	0	0	0	0	0	0	0	0	0	0	0	0	0
569e3b955a8a229055546f4af30a9dc6	0	0	0	0	0	0	0	0	0	0	0	0	0	0	0	0	0	0	0	0	0	0	0	0	0	0	0	0	0	0	0	0	0	0	0	0	0	0	0	0	0	0	0	0	0	0	0	0	0
ac67cded22d0755cc23660cd391b2b54	0	0	0	0	0	0	0	0	0	0	0	0	0	0	0	0	0	0	0	0	20	0	0	21	0	0	0	16	0	0	0	0	0	0	0	0	0	0	0	0	0	0	0	0	0	0	0	0	0
00023e3d13e9428dbf4eaf5d0462fbd3	0	0	0	0	0	0	0	0	0	0	0	0	0	0	0	0	0	0	0	0	32	37	40	0	0	0	0	0	0	32	0	0	0	0	0	0	0	0	0	0	21	19	25	21	0	50	0	0	29
d119c45c10741765e11c3bc7ce6ae919	0	0	0	0	0	0	0	0	0	0	0	0	0	0	0	0	0	0	0	0	0	0	0	0	0	0	0	0	0	0	0	0	0	0	0	6	0	0	0	0	0	0	0	0	0	0	0	0	0
1041bc8f742ba6b436036dc474a9791a	0	0	0	0	0	0	0	0	0	0	0	0	0	0	0	0	0	0	0	0	0	0	0	0	0	0	0	0	0	0	0	0	0	0	0	0	0	0	0	0	0	0	0	0	0	0	0	0	0
78c28172a9693c34dd10b82acb3574df	0	0	0	0	0	0	0	0	0	0	0	0	0	0	0	0	0	0	0	0	0	0	0	0	0	0	0	0	0	0	0	0	0	0	0	0	0	0	0	0	0	0	0	0	0	0	2	0	0
2e0be19322deb78aafa8b335bb175ce4	0	0	0	0	0	0	0	0	0	0	0	0	0	0	0	0	0	0	0	0	0	0	0	0	0	0	0	0	0	0	0	0	0	0	0	0	0	0	0	0	0	0	0	0	0	0	0	0	0
ee60364857cee143975648f36d169a9d	0	0	0	0	0	0	0	0	0	0	0	0	0	2	0	0	0	0	0	0	0	0	0	0	0	0	0	0	0	0	0	0	0	0	0	0	0	0	0	0	0	0	0	0	0	0	0	0	0
becb947b7275f1136dd20f1f4c8cc4bf	81	71	97	92	109	81	55	152	98	160	0	0	0	0	0	0	0	0	0	0	498	464	596	579	419	371	343	463	366	488	314	212	289	262	223	315	150	291	85	292	266	282	477	386	533	327	622	327	436
bbceda96c456b37d256684e00ccb49b2	0	0	0	0	0	0	0	0	0	0	0	0	0	0	0	0	0	0	0	0	0	0	0	0	0	0	0	0	0	0	0	0	0	0	0	0	0	0	0	0	0	0	0	0	0	0	0	0	0
f406ceefe2696fb73031c37ba1cbf9fb	0	0	0	0	0	0	0	4	0	0	0	0	0	0	0	0	0	0	0	0	0	0	0	0	0	0	0	0	0	0	0	0	0	0	0	0	0	0	0	0	0	0	0	0	0	0	0	0	0
7eeecdd9d08bcaefb67dc14aef7b1549	0	0	0	0	0	0	0	0	0	0	0	0	113	0	0	0	0	0	0	0	0	0	0	0	0	0	0	0	0	0	0	0	0	0	0	0	0	0	0	0	9	0	0	0	0	20	0	0	22
fc8faa96d3b15be36bcb150a18003281	0	0	0	184	0	0	0	0	0	0	0	0	0	0	0	0	0	0	0	0	0	0	12	22	0	10	0	0	0	0	0	0	0	0	0	0	0	0	0	0	0	0	0	0	0	0	0	0	0
00b8aaac73c63948327fc1cc51c0a077	0	0	0	0	0	0	0	0	0	0	0	0	0	0	0	0	0	0	0	0	0	0	0	0	0	0	0	0	0	0	0	0	0	0	0	0	0	0	0	0	0	0	15	22	0	0	20	0	12
d643167aaf9e94bab32a8c47483ee940	0	0	0	0	0	0	0	0	0	0	0	0	0	0	0	0	0	0	0	0	0	0	0	0	0	0	0	0	0	0	0	0	0	0	0	0	0	0	0	0	0	0	0	0	0	0	0	0	0
d0531fdbca061e143f41f5fe63af3243	0	0	0	0	0	0	0	0	0	0	0	0	0	0	0	0	0	0	0	0	0	0	0	0	0	0	0	0	0	0	0	0	0	0	0	0	0	0	0	0	0	0	0	0	0	0	0	0	0
27a86aa3d44cb5218c6e41296eb3d962	0	0	0	0	0	0	0	0	0	0	0	0	0	0	0	0	0	0	0	0	0	0	0	0	0	0	0	0	0	0	0	0	0	0	0	0	0	0	0	0	0	0	0	0	0	0	5	0	0
03a25b57eae819fba49fb75d95dcce51	0	0	0	0	0	0	0	0	0	0	0	0	0	0	0	0	0	0	0	0	0	0	0	45	0	0	0	0	0	0	74	0	33	0	0	50	38	29	0	42	0	0	0	0	0	0	0	0	0
2af9f90ef60e62a849e51ec51de5f572	0	0	0	0	0	0	0	0	0	0	0	0	0	0	0	0	0	0	0	0	0	0	0	0	0	0	0	0	0	0	0	0	0	0	0	0	0	0	0	0	0	0	0	0	0	0	0	0	0
8de15b9f009254c1e3352c1623bc9e4d	0	0	0	0	0	0	0	0	0	0	0	0	0	0	0	0	0	0	0	0	0	3	0	0	0	0	0	0	0	0	0	0	0	0	0	0	0	0	0	0	0	0	0	0	0	0	0	0	0
f44101ae223ea708fc73cd545674a36b	216	81	45	149	120	104	114	128	145	60	0	0	127	0	0	0	0	0	0	0	576	487	562	611	425	462	563	408	253	413	281	167	240	184	94	249	157	221	274	324	561	377	508	466	383	683	617	572	825
02c20f9dcf25569946de0690e8ec65a6	0	0	0	0	0	0	0	0	0	0	0	0	0	0	0	0	0	0	0	0	0	0	0	0	0	0	0	0	0	0	0	0	0	0	0	0	0	0	0	0	0	0	0	0	0	0	0	0	0
e0d90747b3dbea8bcf1cb15cc60bf60e	0	0	0	0	0	0	0	0	0	0	0	0	0	0	0	0	0	0	0	0	0	11	4	0	0	0	0	0	0	0	0	0	0	0	0	0	0	0	0	0	0	0	0	0	0	0	0	0	0
4e45fc5ea0133baeea44a981c8a613af	0	0	0	0	0	0	0	0	0	0	0	0	0	0	0	0	0	0	0	0	0	0	0	0	0	0	0	0	0	0	0	0	0	0	0	0	0	0	0	0	0	23	0	0	0	0	0	6	16
15a719678a75cee761b7919a807f92c1	0	0	0	0	0	0	0	0	0	0	0	0	0	0	0	0	0	0	0	0	0	0	0	0	0	0	0	0	0	0	0	0	0	0	0	0	0	0	0	0	26	0	0	0	0	0	16	0	0
9c2e64051406b1fe718aa0500f4728a2	0	0	0	0	0	0	0	0	0	0	0	0	0	0	0	0	0	0	0	0	0	0	0	0	0	0	0	0	0	0	0	0	0	0	0	0	0	0	0	0	14	11	0	32	0	0	0	32	9
92c8c315c8445428ff2874dc3e35c5d2	0	0	0	0	0	0	0	0	0	0	0	0	0	0	0	0	0	0	0	0	0	0	0	0	0	0	0	0	0	0	0	0	0	0	0	0	0	15	0	0	29	0	0	16	40	38	38	20	29
7a606c82d294810a9c4891873ab3148c	0	0	0	0	0	0	0	0	0	0	0	0	0	0	0	0	0	0	0	0	0	0	0	0	0	0	0	0	0	0	41	25	67	23	0	23	44	33	13	46	0	0	0	0	0	0	0	0	0
359517c9ed44bcf854f3b71c5b6e4dc2	0	0	0	0	0	0	0	0	0	0	0	0	0	0	0	0	0	0	0	0	0	0	0	0	0	0	0	0	0	0	21	0	28	0	0	0	0	0	31	0	0	0	0	0	0	0	0	0	0
f46be3307054d8739a8dae6f8d5e4553	0	0	0	0	0	0	0	0	0	0	0	0	0	0	0	0	0	0	0	0	0	0	0	0	0	0	0	0	0	0	0	0	0	0	0	0	0	0	0	0	0	0	0	3	0	0	0	0	0
d89cb00b94f1b256b68302df1e51784f	0	0	0	0	0	0	0	0	0	0	0	0	0	0	0	0	0	0	0	0	0	0	0	0	0	0	0	0	0	0	0	0	0	0	0	0	0	0	0	0	0	0	0	0	0	0	0	0	0
6e12e5289944feb234e36f26e7cd39c5	0	0	0	0	0	0	0	0	0	0	2	0	0	0	0	0	0	0	0	0	0	0	0	0	0	0	0	0	0	0	0	0	0	0	0	0	0	0	0	0	0	0	0	0	0	0	0	0	0
c77b152458cb7c874c620a0a0d3123f3	0	0	0	0	0	0	0	0	0	0	0	0	0	0	0	0	0	0	0	0	0	0	0	0	0	0	0	0	0	0	0	0	0	0	0	0	0	0	0	0	0	0	0	0	0	0	0	0	0
56ff6c662ce6f4358f4d48dc135069fd	65	59	77	120	46	0	80	58	97	139	0	0	0	0	0	0	0	0	0	0	0	0	0	0	0	0	0	0	0	0	0	0	0	0	0	0	0	0	0	0	0	0	0	0	0	0	0	0	0
4e48b46d1730ae827b10fc6e0432d34c	0	0	0	0	0	0	0	0	0	0	0	0	0	0	0	0	0	0	0	0	0	0	0	0	0	0	0	0	0	0	0	0	0	0	0	0	0	0	0	0	0	0	0	0	0	0	0	0	0
1ab70b591815dd43ac476696f7db1232	0	0	0	0	0	0	0	0	0	0	0	0	0	0	0	0	0	0	0	0	0	0	0	0	0	0	0	0	0	0	0	0	0	0	0	0	0	0	0	0	0	0	0	15	0	0	22	0	0
66bfec41ae5c5474ce7c04baec0ed23a	0	0	0	0	0	0	0	0	0	0	0	0	0	0	0	0	0	0	0	0	0	0	0	0	0	0	0	0	0	0	0	0	0	0	0	2	0	0	0	0	0	0	0	0	0	0	0	0	0
8900d496e9dba15b2edb68a3c16f9888	0	0	0	0	0	0	0	0	0	0	0	0	0	0	0	0	0	0	0	0	0	0	0	0	0	0	0	0	0	0	0	0	0	19	0	0	0	0	0	0	0	0	0	0	0	0	0	0	0
588715448508a375aca28d91e40cf5fb	0	11	0	0	0	0	0	0	0	0	0	0	0	0	0	0	0	0	0	0	0	46	10	0	0	0	0	0	0	0	0	0	0	0	0	0	0	0	0	0	0	0	0	0	0	0	0	0	0
b36ff5d341a10514b0a768fd63bd95d5	0	0	0	0	0	0	0	0	0	0	0	0	0	0	0	0	0	0	0	0	0	0	0	0	0	0	0	0	0	0	0	0	0	0	0	0	0	0	0	0	0	0	0	0	0	0	0	0	0
2c0c72ab2b9bec04476b60813029d5a4	0	0	0	0	0	0	0	0	0	0	0	0	0	0	0	0	0	0	0	0	0	0	0	0	0	0	0	0	0	0	0	0	0	0	0	0	0	0	0	0	0	0	0	0	0	0	0	0	0
199d004944a8b74335ba5fe1b585e27a	0	0	0	0	0	0	0	0	0	0	0	0	0	0	0	0	0	0	0	0	0	0	0	0	0	0	0	0	0	0	0	0	0	0	0	0	0	0	0	0	0	0	0	0	0	0	0	3	0
cb57518e3cebd8a2449e1b3abbc07389	0	0	0	0	0	0	0	0	0	0	0	0	0	0	0	0	0	0	0	0	0	0	0	0	0	0	0	0	0	0	0	0	0	0	0	0	0	0	0	0	0	0	0	0	0	0	0	0	0
c82d4935dc84db74262102ca81a0e67b	0	0	0	0	0	0	0	0	0	0	0	0	0	0	0	0	0	0	0	0	90	85	118	143	0	0	82	75	94	81	0	0	0	0	0	0	0	0	0	0	0	0	0	0	0	0	0	0	0
c370e9df7ff9aeafc63fe03a9b453280	0	0	0	0	0	0	0	0	0	0	15	0	0	11	0	14	0	0	0	0	0	0	0	0	0	0	0	0	0	0	0	0	0	0	0	0	0	0	6	0	0	0	0	0	0	0	0	0	0
ac600ad7f87de7fff8991a292221f7ea	0	0	0	0	0	0	0	0	0	0	0	0	0	0	0	0	0	0	0	0	0	0	0	0	0	0	0	0	0	0	0	0	0	0	0	0	0	0	0	0	0	0	0	0	0	0	0	0	0
ffecbe146b2dfbe85e6083ab1bb1e003	0	0	0	0	0	0	0	0	0	0	0	0	0	0	0	0	0	0	0	0	0	0	0	0	0	0	0	0	0	0	0	0	0	0	0	9	0	0	0	0	0	0	0	0	0	0	0	0	0
86a256cd730400586a3a48d45b9393a7	0	0	0	0	0	0	0	0	0	0	0	0	0	0	0	0	0	0	0	0	0	0	0	0	0	0	0	0	0	0	0	0	0	0	0	0	0	0	0	0	0	0	0	0	0	0	0	0	0
3f9f1a320600d486721d2cb00ef29c94	0	0	0	0	0	0	0	0	0	0	0	0	0	0	0	0	0	0	0	0	72	59	33	130	39	27	54	58	17	10	0	0	0	0	0	0	0	0	0	0	0	0	0	0	0	0	0	0	0
44ea3de68f58db21293d36ae9db854e4	0	0	0	0	0	0	0	0	0	0	0	0	0	0	0	0	0	0	0	0	0	0	0	0	0	0	0	0	0	0	0	0	0	0	0	0	0	0	0	0	6	0	0	0	0	0	0	4	0
ef8036079b4382efd950ece01e3c6f49	0	0	0	0	0	0	0	0	0	0	0	0	0	0	0	0	0	0	0	0	0	0	0	0	0	0	0	0	0	0	0	0	0	0	0	0	0	0	0	0	0	0	17	0	31	40	0	0	69
3c3f215d0e9b98e45fc1ba4024975f4d	0	0	0	0	0	0	0	0	0	0	0	0	0	0	0	0	0	0	0	0	0	0	0	16	0	0	0	13	0	0	0	0	0	0	0	0	0	0	0	0	13	0	0	0	15	0	0	0	0
e80febe9a032b38bd25d82598c82235c	0	0	0	0	0	0	0	0	0	0	0	0	0	0	0	0	0	34	55	0	0	0	0	0	0	0	0	0	0	0	0	0	0	0	0	0	0	0	0	0	0	0	0	0	0	0	0	0	0
f0d60af3aa8c2cf7700089bf19ba378c	0	0	0	0	0	0	0	0	0	0	0	0	0	0	0	0	0	0	0	0	0	0	0	0	0	0	0	0	0	0	0	0	0	0	0	0	0	0	0	0	2	0	0	0	0	0	0	0	0
99c6d04704a0c4cfdc3c0d3ca72e84b4	0	0	0	0	0	0	0	0	0	0	0	0	0	0	0	0	0	0	4	0	0	0	0	0	0	0	0	0	0	0	0	0	0	0	0	0	0	0	0	0	0	0	0	0	0	0	0	0	0
d21a23f99d09c2b1c109232b6f3e5716	0	0	0	0	0	0	0	0	0	0	0	0	0	0	0	0	0	0	0	0	0	0	0	0	0	0	0	0	0	0	0	0	0	0	0	0	0	0	0	0	0	0	0	0	0	0	0	0	20
bbd8919430e769851e0b5becd2238690	0	0	0	0	0	0	0	14	0	0	0	0	0	0	0	0	0	0	0	0	0	0	0	0	0	0	0	0	0	0	0	0	0	0	0	0	0	0	0	0	0	0	0	0	0	0	0	0	0
ac8413715658086e50c8225adf2db1ce	0	0	8	5	9	0	0	0	0	0	0	0	0	0	0	0	0	0	0	0	0	0	0	0	0	18	0	0	0	0	0	0	0	0	0	0	0	0	0	0	0	0	0	0	0	0	0	0	0
72bebb2828393df7434d07229d120c05	0	0	0	0	0	0	0	0	0	0	0	0	0	0	0	0	0	0	0	0	0	0	0	0	0	0	0	0	0	0	0	0	0	0	0	0	0	0	0	0	0	0	0	0	0	0	0	0	0
411aa6db6924aae0670c92170ada8856	0	0	0	0	0	0	0	0	0	0	0	0	0	0	0	0	0	0	0	0	0	0	0	0	0	0	0	0	0	0	0	0	0	0	0	0	0	0	0	0	0	0	0	0	0	0	0	0	0
b6fa8cf0ee0d40e60fea61be1d72f9bb	0	0	0	0	0	0	0	0	0	0	0	0	0	0	0	0	0	0	0	0	0	0	0	0	0	16	0	0	0	0	0	0	0	0	0	0	0	0	0	0	0	0	0	0	0	0	0	0	0
a15c328d310e27a20fde4390ba2ceca5	0	0	0	8	0	0	0	0	0	0	0	0	0	0	28	26	0	0	0	0	0	0	0	0	0	0	0	0	0	0	0	0	0	0	0	0	0	0	0	0	0	0	0	0	0	0	0	0	0
a99d198e041d674c9f1ab25fa828a7c5	0	0	0	0	0	0	0	0	0	0	0	0	59	0	13	0	53	15	0	82	0	0	0	0	0	0	0	0	0	0	0	0	0	0	0	0	0	0	0	0	0	0	0	22	0	0	0	0	0
8af4fc8e2d0d3c01a51f785bc8f60c3e	0	0	0	0	0	0	0	0	0	0	0	0	0	0	0	0	0	0	0	0	0	0	0	0	0	0	0	0	0	0	0	0	0	0	0	0	0	0	0	0	115	0	135	84	108	0	62	26	0
bae28dc8bceb5890ee310bb6ee2f0640	0	0	0	0	0	0	0	0	0	0	0	37	0	0	0	0	0	0	0	0	0	0	0	0	0	0	0	0	0	0	0	0	0	0	0	0	0	0	0	0	0	0	0	0	0	0	0	0	0
ca8f68769ddad587cb0d8258228fe749	0	0	0	0	0	0	0	0	0	0	0	0	0	77	0	0	0	39	0	0	63	34	141	129	21	15	16	101	0	27	0	0	0	0	0	0	0	0	12	0	0	0	0	0	0	0	0	0	0
db980578823e3e5b42b343a3abc02506	0	0	0	0	0	0	0	0	0	0	0	0	0	0	0	0	0	0	0	2	0	0	0	0	0	0	0	0	0	0	0	0	0	0	0	0	0	0	0	0	0	0	0	0	0	0	0	0	0
c827422db68e78f90420b59a5bc413b7	0	0	0	0	0	0	0	0	0	0	0	0	0	0	0	0	0	0	0	0	23	0	0	0	0	0	0	0	0	0	0	0	24	0	0	0	0	0	38	27	0	0	0	0	0	0	0	0	0
86060b136080b6f55bb57ad9ca3b5658	0	0	0	0	0	0	0	0	0	0	0	0	0	0	0	0	0	0	0	0	0	0	0	0	0	0	0	0	0	0	0	0	0	0	0	0	0	0	0	0	0	0	0	0	0	0	0	0	0
981396b189a053383597bb8f0e0eb8e8	0	0	0	0	0	0	0	0	0	0	0	0	0	0	0	0	0	0	0	0	0	0	0	0	0	0	0	0	0	0	0	0	0	0	0	0	0	0	0	0	0	0	0	7	0	0	0	13	0
a92369a15d838f0223146636275a670d	0	0	0	0	0	0	0	0	0	11	0	0	0	0	0	0	0	0	0	0	156	39	0	0	23	27	0	0	0	0	0	64	69	100	0	72	41	86	30	0	0	0	0	0	0	0	0	0	0
0c3550e948b4834e1b209d401aa7f41f	0	0	0	0	0	0	0	0	0	0	0	0	85	73	37	53	0	0	37	17	0	0	0	0	0	0	0	0	0	0	0	0	0	0	0	0	0	0	0	0	32	42	23	45	0	17	33	35	79
5972ab07610f133ff9d265f4e115f919	0	0	0	0	0	0	0	0	0	0	0	0	0	0	0	0	0	0	0	0	0	0	0	0	0	0	0	0	0	0	0	39	0	0	0	0	0	10	0	47	0	0	0	0	0	0	0	0	0
2c91413957216ab04a1cac2b4d8daf89	0	0	0	0	18	0	0	0	28	0	0	0	0	0	83	0	0	0	0	33	52	41	0	0	0	0	0	0	0	0	0	0	0	0	0	0	0	0	0	0	0	0	0	0	0	0	0	0	0
e625c3bad756bbe451c41e30915d9b13	0	0	0	0	0	0	0	0	0	0	0	0	0	0	0	0	0	0	0	0	0	0	0	0	0	0	0	0	0	0	0	0	0	0	0	0	0	0	0	0	0	0	0	0	0	0	0	0	0
5a62e42c976d317e4520a43fd4d79172	0	0	0	0	0	0	0	0	0	0	0	0	0	0	0	0	0	0	0	0	0	0	0	0	0	0	0	0	0	0	0	0	0	0	0	0	2	0	0	0	0	0	0	0	0	0	0	0	0
ea0934ba1bfb25ef52c2d4303ec1b1c3	0	0	0	0	0	0	0	0	0	0	0	0	0	0	0	0	0	0	0	0	0	0	0	0	0	0	0	0	0	0	0	0	0	0	0	0	0	0	0	0	0	0	0	0	0	0	0	0	0
1d147c50770ee6c6aa2edd4bbe2418ac	0	0	0	0	0	0	0	0	0	0	0	0	0	0	23	0	0	0	0	0	0	0	0	0	0	0	0	0	0	0	0	0	0	0	0	0	0	0	0	0	0	0	0	0	0	0	0	0	0
cc35be98e1c14e606512260fbc27986b	0	17	17	17	0	0	26	32	0	97	0	0	0	0	0	0	0	0	0	0	0	0	0	0	19	43	0	0	119	0	0	0	0	0	0	0	0	0	0	0	0	0	0	0	0	0	0	0	0
22cc59a5edde22a1e9760a66ef87bccc	0	0	0	0	0	0	0	96	0	50	49	0	62	40	8	39	19	14	11	35	0	0	0	0	0	0	0	0	0	21	0	0	0	27	0	0	0	8	0	0	0	0	0	0	0	0	0	0	0
671b2b9d4fb8ed3cd7fa654d6cbe4e05	0	0	0	0	0	0	0	0	0	0	0	0	0	0	0	0	0	0	0	0	0	0	0	0	0	0	0	0	0	0	0	0	0	0	0	0	0	0	0	19	0	0	0	0	0	0	0	0	0
860b8d9a09d163423445bc5c9f70dfb6	0	0	0	0	0	0	0	0	0	0	0	0	0	0	0	0	0	0	0	0	0	0	0	0	4	0	0	0	0	0	0	0	0	0	0	0	0	0	0	0	0	0	0	0	0	0	0	0	0
7a5f4923ce2466bc237af40138423e2e	0	0	0	0	0	0	0	0	0	0	0	0	0	0	0	0	0	0	0	0	0	0	0	0	0	0	0	0	0	0	118	53	71	74	0	75	91	83	102	118	0	0	0	0	0	0	0	0	0
d81fa9d15c5fbf05e32879c5dbee167d	0	0	0	0	0	0	0	0	0	0	0	0	0	0	0	0	0	0	0	0	0	0	0	0	0	0	0	0	0	0	0	0	0	0	0	0	0	0	0	0	0	0	0	0	0	0	5	0	0
63b11f083a13b288655d6da8e209f259	0	0	0	0	0	0	0	0	0	0	0	0	0	0	0	0	0	0	0	0	0	0	0	0	0	0	0	0	0	0	0	0	0	0	0	0	0	0	0	0	0	0	0	0	0	0	0	0	0
2c11544923ca476fbd570bd9d5650e62	19	0	0	0	0	0	0	0	0	0	0	0	0	0	0	0	0	0	0	0	0	0	0	0	0	0	0	0	0	0	0	0	0	0	0	0	0	0	0	0	0	0	0	0	0	0	0	0	0
1047d8ccbe8aaf586b65a0672394e0fc	0	0	0	0	0	0	0	0	0	0	0	0	0	0	0	0	0	0	0	0	0	0	0	0	0	0	0	0	0	0	0	0	0	0	0	0	0	0	0	0	0	0	0	0	0	0	0	0	0
29287427ae45d5596e8eaa375fdbbd5e	0	0	0	0	0	0	0	0	0	0	0	0	0	0	0	0	0	0	0	0	0	0	0	50	0	22	0	0	0	0	33	0	0	0	0	0	0	0	0	0	0	0	0	0	0	0	0	0	0
7b05c0070778d8e980e2ae1145820c61	0	0	0	0	0	0	0	0	0	0	0	0	0	0	0	0	0	0	0	0	0	0	0	0	0	0	0	0	0	0	0	0	0	0	0	0	0	0	0	0	0	11	12	0	0	0	0	0	0
a881f804c10de213e0ef6520567e21ee	0	0	0	0	0	0	0	0	0	17	0	0	0	0	0	0	0	0	0	0	0	0	0	0	0	0	0	0	0	0	40	56	75	44	44	48	0	46	51	70	0	0	0	0	0	0	0	0	0
db9ea24d8b79c8fa727ab629d81b052e	0	0	0	0	0	0	0	0	0	0	0	0	0	0	0	0	0	0	0	0	0	0	0	0	0	0	0	0	0	0	0	0	0	0	0	0	0	0	0	0	0	0	0	0	0	0	0	0	0
540730202ba5d9eaa6a88563de149549	0	0	0	0	0	0	0	0	0	0	0	0	0	0	0	0	0	0	0	0	0	0	0	0	2	0	0	0	0	0	0	0	0	0	0	0	0	0	0	0	0	0	0	0	0	0	0	0	0
cb86c8eb8e65e17ffb4e8744b535fef2	0	0	0	0	0	0	0	0	0	0	0	0	0	0	0	0	0	0	0	0	0	0	0	0	0	0	0	0	0	0	0	0	0	0	0	0	0	0	0	0	0	0	0	0	0	0	0	0	0
4b7773f8bfec6b7a394894eab0a844b8	0	0	0	0	0	0	0	0	0	0	0	0	0	0	0	0	0	0	0	0	0	0	0	0	0	0	0	0	0	0	0	0	0	0	0	0	0	0	0	0	0	0	0	0	0	0	0	0	0
d4e8b67aa496e48393d1b424a25f73de	0	0	0	0	0	0	0	0	0	0	0	0	0	0	0	0	0	0	0	0	0	0	0	0	0	0	0	0	0	0	0	0	0	0	0	0	0	0	0	0	15	0	0	0	0	0	0	0	0
6047edc017256258488d04e56b21df16	0	0	0	0	0	0	0	0	0	0	0	0	0	0	0	0	0	0	0	0	0	0	0	0	0	0	0	0	0	0	0	0	0	0	0	0	0	0	0	0	0	0	0	0	0	0	0	0	0
bb799c4a285e45fb47498f147a6250ea	0	0	0	0	0	0	0	0	0	0	0	0	0	0	0	0	0	0	0	0	0	0	0	0	0	0	0	0	0	0	0	0	0	0	0	0	0	0	0	0	0	0	0	0	0	0	0	0	0
eda0695947956ba53b98e4f2552a403e	64	69	66	70	47	54	49	82	104	153	0	0	0	0	0	0	0	0	0	0	68	0	62	55	27	34	34	35	34	21	0	0	0	0	0	0	0	0	0	0	0	0	0	0	0	0	0	0	0
176ce4571a55dc87ac2e3e7dca5b42d9	0	0	0	0	0	0	0	0	0	0	0	0	0	0	0	0	0	0	0	0	0	0	0	0	0	0	0	0	0	0	0	0	0	0	0	0	0	0	0	0	0	0	0	0	0	0	0	0	0
198d95ad7eeedd4da65e5477f784fe13	0	0	0	0	0	0	0	0	0	0	0	0	0	0	0	0	0	0	0	0	0	0	0	0	0	0	0	0	0	0	0	0	0	0	0	0	0	0	0	0	0	0	0	0	0	0	0	0	0
f08b6a59afe860d48d72a3d683660471	0	0	0	0	0	0	0	0	0	0	0	0	0	0	0	0	0	0	0	0	0	0	0	0	0	0	0	0	0	0	0	11	0	0	0	0	0	0	0	0	11	0	0	32	18	113	40	24	18
23930b7a27b5b3bc2513e5fb83de803b	0	0	0	0	0	0	0	0	0	0	0	0	0	0	0	0	0	0	0	0	0	0	0	0	0	0	0	0	0	0	0	0	0	0	0	0	0	0	0	0	0	0	0	0	0	3	0	0	0
a06172c3f22cf24f26cbe6988215dfed	0	0	0	0	0	0	0	0	0	0	0	0	0	0	0	0	0	0	0	0	0	0	13	0	0	12	0	17	0	0	0	0	0	0	0	0	0	0	0	0	0	0	0	44	8	0	15	16	0
5cff76e555419709f34cd9b32a1b4b9d	0	0	0	0	0	0	0	0	0	0	0	0	0	0	0	0	0	0	0	0	0	0	0	0	0	0	0	0	0	0	0	0	0	0	0	0	0	0	0	0	0	0	0	0	0	0	0	0	0
42aa6a2bc0a7fd6b19750de2b5b19474	0	0	0	0	0	0	0	0	0	0	0	0	0	0	0	0	0	0	0	0	0	0	0	0	0	0	0	0	0	0	0	0	0	0	0	0	0	0	0	0	0	0	0	0	0	0	0	0	0
7967c45df7dcbee7df6dc5f4e8237101	0	17	92	43	0	0	10	30	0	41	0	0	41	0	0	0	0	0	0	0	0	0	23	0	0	0	0	0	0	0	85	114	36	97	43	80	7	26	40	0	0	0	0	0	18	0	5	33	0
bd3cf8e48c240408bcfef414e54d8240	0	0	0	0	0	0	0	0	0	0	0	0	0	0	0	0	0	0	0	0	0	0	0	0	0	0	0	0	0	0	0	0	0	0	0	0	0	0	0	0	0	0	0	0	0	25	0	0	35
814c10d071ede0016d70350b36412ed5	0	0	0	0	0	0	0	0	0	0	0	0	0	0	0	0	0	3	0	0	0	0	0	0	0	0	0	0	0	0	0	0	0	0	0	0	0	0	0	0	0	0	0	0	0	0	0	0	0
7a200d96c20bea3d0ddee74d7c0f96cb	0	0	0	0	0	0	0	0	0	0	0	0	0	0	0	0	0	0	0	0	242	160	275	236	0	159	203	172	0	225	0	0	57	0	0	0	0	0	0	0	0	0	0	0	0	0	0	0	0
23204064d5d235d424d2cdebb19a5cec	0	0	0	0	0	0	0	6	0	0	0	0	0	0	0	0	0	0	0	0	0	0	0	0	0	0	0	0	0	0	0	0	0	0	0	0	0	0	0	0	0	0	0	0	0	0	0	0	0
2bdcc4745db034e17fd01a8b87382873	0	0	0	0	0	0	0	0	0	0	0	0	0	0	0	0	0	0	0	0	0	0	0	0	0	0	0	0	0	0	0	0	19	0	0	0	0	0	0	0	0	0	0	0	0	0	0	0	0
3582564f50c82e192b24ed9c5e8a6e0a	0	0	0	0	0	0	0	0	0	0	0	0	0	0	0	0	0	0	0	0	0	0	0	0	10	0	0	0	0	0	0	0	0	0	0	0	0	0	0	0	0	0	0	0	0	0	0	0	0
d3fe45169f70d9db0703ff6890068ffe	0	0	0	0	0	0	0	0	0	0	0	0	0	0	0	0	0	0	0	0	0	0	0	0	0	0	0	0	0	0	0	0	0	0	0	0	0	0	0	0	0	0	0	0	0	0	0	0	0
63d444321eed3ec0b757233c292f0334	0	0	0	0	0	0	0	0	0	0	0	0	0	0	0	0	0	0	0	0	53	86	55	91	28	23	0	24	21	29	0	0	0	0	0	0	0	0	0	0	0	0	0	0	0	0	0	0	0
faed6166e302c7420d14c75b98940ed3	0	0	0	0	0	0	0	0	0	0	0	0	0	0	0	0	0	0	0	0	0	0	0	0	0	0	0	0	0	0	0	0	0	0	0	0	0	0	0	0	0	0	0	0	0	0	0	0	0
6258b36e9e46109e822b2cb38dbb43c5	0	0	0	0	0	0	0	0	0	0	0	0	0	0	0	0	0	15	35	26	0	0	0	0	0	0	0	0	0	0	0	0	0	0	0	0	0	0	0	0	0	0	0	0	0	0	0	0	0
6dfd38d3049c700d209ab10894b01908	0	0	0	0	0	0	0	0	0	0	0	0	0	0	0	0	0	0	0	0	0	0	0	0	0	0	0	0	0	0	0	0	0	0	0	0	0	0	0	0	0	0	0	0	0	0	0	0	0
c5e89d6c02d1413cac4952465e106681	25	0	23	0	0	0	0	0	21	52	0	0	0	0	0	0	0	0	0	0	0	0	0	0	0	0	9	0	0	0	0	0	0	0	0	0	0	0	0	0	0	0	0	0	0	0	0	0	0
397f4f05229978af27336dcfbe654579	0	0	0	0	0	0	0	0	0	0	2	0	0	0	0	0	0	0	0	0	0	0	0	0	0	0	0	0	0	0	0	0	0	0	0	0	0	0	0	0	0	0	0	0	0	0	0	0	0
89f476030f785f79f7eeacc8e2124c26	0	0	0	0	0	0	0	0	0	0	0	0	0	0	0	0	0	0	0	0	0	0	0	0	0	0	0	0	0	0	0	0	0	0	20	0	0	0	0	0	0	0	0	0	0	0	0	0	0
269f7dab70793d9bb08464e288c94e68	0	0	0	0	0	0	0	0	0	0	0	0	0	0	0	0	0	0	0	0	0	0	0	34	0	29	0	0	0	0	0	0	0	0	0	0	0	0	0	0	0	0	0	0	0	0	0	0	0
5ef9904c1eae4985d568d01b3fc64bad	0	0	0	0	0	0	0	0	0	0	0	0	0	0	0	0	0	0	0	0	0	0	0	0	0	0	0	0	0	0	0	0	0	0	0	0	0	0	0	0	0	0	0	0	0	0	0	0	0
9908b810e6a8f84f8c5769b48a13bec7	0	0	0	0	0	0	0	0	0	0	0	0	0	0	0	0	0	0	0	0	0	0	0	0	0	0	0	0	0	0	0	0	0	0	0	0	0	0	0	0	0	0	0	0	0	0	0	0	0
56c09553dd73c7635909b050b83874f2	0	0	0	0	0	0	0	0	0	0	0	0	0	0	0	0	0	0	0	0	0	0	0	0	0	0	0	0	0	0	0	0	0	0	0	0	0	0	0	0	0	0	0	0	0	0	0	0	0
27a26d7a6936d7a6b571090dea6843aa	0	0	0	0	0	0	0	0	0	0	0	0	0	0	0	0	0	0	0	0	38	39	61	40	30	37	0	0	0	40	0	0	0	0	0	0	0	0	0	0	0	0	0	0	0	0	0	0	0
13c35c78c1561597dc89d60ec865526e	0	0	0	0	0	0	0	0	0	0	0	0	0	0	0	0	0	0	0	0	0	0	0	0	0	0	0	0	0	0	0	0	0	0	0	0	0	0	0	0	0	0	0	0	0	0	0	0	0
7f1e3e153efff4b857db0ade526840fe	73	61	132	98	116	92	60	133	97	118	116	186	81	208	94	72	170	72	102	232	199	92	197	188	141	131	103	152	208	149	229	180	380	283	140	353	189	340	161	340	376	264	362	340	145	313	585	426	384
5010a68d61542461ed10522ddfaeff4d	0	0	0	0	0	0	0	0	0	0	0	0	0	0	0	0	0	0	0	0	0	0	0	0	0	0	0	0	0	0	0	15	0	0	0	15	0	0	0	0	0	0	0	0	0	0	0	0	0
29eb2137496587e76dde11036f35f2c7	0	0	0	0	0	0	0	0	0	0	0	0	0	0	0	0	0	0	0	0	0	0	0	0	0	0	0	0	0	0	0	0	0	0	0	0	0	0	0	0	0	0	0	0	0	0	0	0	0
f29c271a4e0dbee8f043fb4e36cb1570	0	0	0	0	0	0	0	0	0	0	0	0	0	0	0	0	0	0	0	0	0	0	0	0	0	0	0	0	0	0	0	0	0	0	0	0	0	0	0	0	0	0	0	0	0	0	0	0	33
02ce8563c720ef4005f3e3c7a6b7c51e	0	0	0	0	0	0	0	42	0	0	0	0	0	0	0	0	0	0	0	0	0	0	0	0	0	0	0	0	0	0	0	0	0	0	0	0	0	0	0	0	0	0	0	0	0	0	0	0	0
78c4874a86110f52f51b1d8c1fe4a30f	0	0	0	0	0	0	0	0	0	0	0	0	0	0	0	0	0	0	0	0	0	0	0	0	0	0	0	0	0	0	0	0	0	0	0	20	0	0	0	0	0	3	0	3	0	0	0	0	0
5cb69455844845aba5b9bf7da02e4981	0	0	0	0	0	0	0	0	0	0	0	0	0	0	0	0	0	0	0	0	7	17	0	0	0	15	0	0	0	0	0	0	0	0	0	0	0	0	0	0	0	0	0	0	0	0	0	0	0
e15b3dd348dbadf165b769e92d3c067c	0	0	0	0	0	0	0	0	0	0	0	0	0	0	0	0	0	0	0	0	0	0	0	0	0	0	0	0	0	0	0	0	0	0	0	0	0	0	0	0	23	0	0	0	0	0	36	0	33
5a324d79eac3fb8d0f8c4fcf6c2074f9	0	0	0	0	0	0	0	0	0	0	0	0	0	0	0	0	0	0	0	0	0	0	0	0	0	0	0	0	0	0	0	0	0	0	0	0	0	0	0	0	0	0	0	0	0	0	5	0	0
c690f16262061aab554b948b1ccb34ab	0	0	0	0	0	0	0	0	0	0	0	0	0	0	0	0	0	0	0	0	0	0	0	0	0	0	0	0	0	0	130	168	126	109	126	108	90	138	189	125	0	0	0	0	0	0	0	0	0
6ee2fb64d75e93fe771fb0236f9b5ded	28	23	25	14	0	16	33	22	40	16	0	0	0	0	0	0	0	0	0	0	2	0	0	0	0	0	0	0	0	0	0	0	0	0	0	0	0	0	0	0	0	0	0	0	0	0	0	0	0
1256aa5026773ebb41239313942ef60c	0	0	0	0	0	0	0	0	0	0	0	0	0	0	0	0	0	0	0	0	0	0	14	10	24	0	0	0	0	0	0	0	0	0	0	0	0	0	0	0	0	0	0	0	0	0	0	0	0
34fc2558a806d9bcaa9912eec4fe4d2e	0	0	0	0	0	0	0	0	0	0	0	0	0	0	0	0	0	0	0	0	0	0	0	0	0	0	0	0	0	0	9	0	30	0	0	0	0	10	11	13	193	55	31	0	159	183	111	0	155
7109b858f7834b6282b85bf8cf2a4c69	217	212	200	204	286	207	136	250	193	320	250	148	286	297	256	300	148	143	425	231	175	179	156	256	172	174	160	182	125	129	52	37	0	33	0	0	0	46	32	66	308	152	251	260	333	288	386	242	316
dcf9c8bcef766a95f559dcb62807f16c	183	77	91	265	0	102	95	227	184	240	0	0	0	0	0	0	0	0	0	0	0	0	0	0	0	0	0	0	0	0	0	0	0	0	0	0	0	0	0	0	0	0	0	0	0	0	0	0	0
a01068400bf04aeff396dbb3188d9b77	0	0	0	0	0	0	0	0	0	0	0	0	0	0	0	0	0	0	0	0	0	0	0	0	0	0	0	0	0	0	0	0	0	0	0	0	0	0	0	0	0	0	0	0	0	0	0	0	0
3fc3233ade59289ad84b9291fc5971f9	0	0	0	0	0	0	0	0	0	0	0	0	0	0	0	0	0	0	0	0	0	0	0	0	0	0	0	0	0	0	0	0	0	0	0	0	0	0	0	0	0	0	0	0	0	0	0	0	0
469dadf2939162907561b1922509acf4	0	0	0	0	0	0	0	0	0	0	0	0	0	0	0	0	0	0	0	0	0	0	0	0	0	0	0	0	0	0	0	0	0	0	0	0	0	0	0	0	0	0	0	0	0	0	0	0	0
abdbe841382bcd8ad9bb91cc8cdb44f2	0	0	0	0	0	0	0	0	0	0	0	0	0	0	0	0	0	0	0	0	0	0	0	0	0	0	0	0	0	0	65	15	53	27	21	37	73	0	48	0	0	0	0	0	0	0	0	0	0
05bfe973d2e3384f7f4afed86692ecc9	0	0	0	0	0	0	0	0	0	0	0	0	0	0	0	0	0	0	0	0	0	0	0	0	0	0	0	0	0	0	0	0	0	0	0	0	0	0	0	0	9	0	0	0	0	0	0	16	0
6fd298670e8b0087c44c6be3ff58b5fa	0	0	0	0	0	0	0	0	0	0	0	0	0	0	0	0	0	0	0	0	0	0	0	0	0	0	0	0	0	0	0	0	0	0	0	0	0	0	0	0	0	0	0	0	0	0	0	0	0
948e66c7d34c3bb809d9acb08bc219a4	0	0	0	0	0	0	0	0	0	0	0	0	0	0	0	15	0	0	9	0	0	0	0	0	0	0	0	0	0	0	0	0	0	0	0	0	0	0	0	0	0	0	0	0	0	0	0	0	0
ff277e33533f3911efbeace2f9b4907e	0	0	0	0	0	0	0	0	0	0	0	0	0	0	0	0	0	0	0	0	0	0	0	0	0	0	0	0	0	0	0	0	0	0	0	0	0	0	0	0	0	0	0	0	0	0	0	0	0
d0ed016df55ac4bb1ca9f7771da7551e	0	0	0	0	0	0	0	0	0	0	0	0	0	0	0	0	0	0	0	0	18	0	58	0	0	0	16	35	0	0	0	0	0	0	0	0	0	0	0	0	0	0	0	0	0	0	0	0	0
55b8856fc5907dfbac0490c10c4c726b	0	0	0	0	0	0	0	0	0	0	0	0	0	0	0	0	0	0	0	0	0	0	0	0	0	0	0	0	0	0	0	0	0	0	0	0	0	0	0	0	0	0	0	0	0	0	0	0	0
b2913149b31c62276613b50fa647de97	0	7	0	5	0	0	0	0	0	16	0	0	0	0	0	0	0	0	0	0	0	0	0	0	0	0	0	0	0	0	0	0	0	0	0	0	0	0	0	0	0	0	0	0	0	0	0	0	0
a280fb89f6f46313ca3bd6a4bd234cd3	0	0	0	0	0	0	0	0	0	0	0	0	0	0	0	0	0	0	0	0	0	0	0	0	0	0	0	0	0	0	0	0	0	16	0	17	0	0	0	0	0	0	0	0	0	0	0	0	0
c92cfb3b30b763f62bb8507b7e612032	0	0	0	0	0	0	0	0	0	0	0	49	23	52	0	0	30	38	0	20	0	0	0	0	0	0	0	0	0	0	0	0	0	0	0	0	0	0	0	0	52	58	36	67	45	40	55	74	111
eedc643fd2f9b103bd0bdde0065cbce1	0	0	0	0	0	0	0	0	0	0	0	0	0	0	0	0	0	0	0	0	3	0	0	0	0	0	0	0	0	0	0	0	0	0	0	0	0	0	0	0	0	0	0	0	0	0	0	0	0
22fd59915c63d3e50cf6bb8a362ec640	0	0	0	0	0	0	0	0	0	0	0	0	0	0	0	0	0	0	0	0	0	0	0	0	0	0	0	0	0	0	0	0	0	0	0	0	0	0	0	0	0	0	0	0	0	0	2	0	0
77e1c3eb07239c1dec9d605e730ab789	0	0	0	0	0	0	0	0	0	0	0	0	0	0	0	0	0	0	0	0	0	0	0	0	0	0	0	0	0	0	0	0	0	0	0	0	0	0	0	0	0	0	0	0	0	0	0	0	0
791f2512680534b1f676980fb94adb12	0	0	0	0	0	0	0	0	0	0	0	0	0	0	0	0	0	0	0	0	0	0	0	0	0	0	0	0	0	0	0	0	0	0	0	0	0	0	0	0	0	0	0	0	0	0	0	0	17
773efd40a83f70a52d1a7aab51370e16	0	0	0	0	0	0	0	0	0	0	0	0	0	0	0	0	0	0	0	0	0	0	0	0	0	0	0	0	0	0	110	85	118	179	58	139	81	109	56	125	0	0	0	0	0	0	0	0	0
8911cb4f530b64bf9815582cf4be7df2	189	153	341	309	211	205	203	280	153	320	0	0	0	0	0	0	0	0	0	0	0	0	0	0	0	0	0	0	0	0	0	0	0	0	0	0	0	0	0	0	68	0	22	27	61	42	57	23	42
2773e7adea9aed40b1befc8d20a6a5b1	0	0	0	0	0	0	0	0	0	0	0	0	0	0	0	0	0	0	0	0	0	0	0	0	0	0	0	0	0	0	0	27	25	0	0	23	0	0	0	0	0	0	0	0	0	0	0	0	0
652d882d97aea2c3ca7f1a5916f036e1	0	0	0	0	205	0	0	0	0	0	0	0	0	0	0	0	0	0	0	0	0	0	0	0	0	0	0	0	0	0	313	279	268	267	181	276	238	218	300	111	0	0	0	0	0	0	0	0	0
7873df67f2f111f83f10362f665848ed	0	0	0	0	0	0	0	0	0	0	0	0	0	0	0	0	0	0	0	0	0	0	0	0	0	0	0	0	0	0	0	0	0	0	0	0	0	0	0	0	0	0	0	0	0	0	0	0	0
d900b2e9b39533924a092a0bf85f3371	0	0	0	0	0	0	0	0	0	0	0	0	0	0	0	0	0	0	0	0	0	0	0	0	0	0	0	0	0	0	0	0	0	0	0	0	0	0	0	0	4	0	0	0	10	0	0	0	0
e8c08db6752eec9e4209cc8334d8f1e9	0	0	0	0	0	0	0	0	0	0	0	0	0	0	0	0	0	0	0	0	0	0	0	0	0	0	0	0	0	0	0	0	0	0	5	0	0	0	0	0	0	0	0	0	0	0	0	0	0
9cce5eec21a3cb43973999e34fd2c69c	0	0	0	33	0	0	0	55	43	29	22	0	48	79	21	38	0	0	24	21	0	0	0	0	0	0	0	0	0	0	81	59	0	42	31	31	35	0	10	0	0	0	0	0	0	0	36	23	0
a97780ff6b681cf5f5b2976d1d106b2f	38	2	0	0	23	0	0	50	30	56	0	0	0	0	0	0	0	0	0	0	0	0	0	0	0	0	0	0	0	0	0	0	0	0	0	0	0	0	0	0	0	0	0	0	0	0	0	0	0
95f2ab4348b421dfe7945bbf9385a804	0	0	0	0	0	0	0	35	0	0	0	0	0	0	0	0	0	0	0	0	0	0	0	0	0	0	0	0	0	0	0	0	0	0	0	0	0	0	0	0	0	0	0	0	0	0	0	0	0
0252b79a4ad47c656614cecacdb4d666	0	0	0	0	0	0	0	0	0	0	0	0	0	0	0	0	0	0	0	0	0	0	0	0	0	0	0	0	0	0	0	0	0	0	0	0	0	0	0	0	0	0	0	0	0	0	0	0	0
eec90421e24d6cb489dc86a09e63f6c8	0	0	0	0	0	0	0	0	0	0	0	0	0	0	0	0	0	0	0	0	0	0	0	0	0	0	0	0	0	0	0	0	0	0	0	0	0	0	0	0	0	0	0	0	7	0	0	0	0
6d3a97ee88e296a004991cf9c58628f7	0	0	0	0	0	0	0	0	0	0	0	0	0	0	0	0	0	0	0	0	0	0	0	0	0	0	0	0	0	0	0	0	0	0	0	0	0	0	0	0	19	0	0	0	0	0	0	25	0
8503e08781287a52c05377b6feb67339	0	0	0	0	0	0	0	0	0	0	0	0	0	0	0	0	0	0	0	0	88	51	80	68	37	54	20	39	41	32	88	70	96	68	81	82	63	66	101	46	0	21	0	0	0	0	0	0	0
68389f3912a51ae73fea81713615a89c	0	0	0	0	0	0	0	0	0	0	0	0	0	0	0	2	0	0	0	0	0	0	0	0	0	0	0	0	0	0	0	0	0	0	0	0	0	0	0	0	0	0	0	0	0	0	0	0	0
c16869a8cc124de241d6feb0c0811b50	0	0	0	0	0	6	0	0	0	0	0	0	0	0	0	0	0	0	0	0	0	0	0	0	6	0	0	0	0	0	0	0	0	0	0	0	0	0	5	0	0	0	0	0	0	0	0	0	0
ccab869e9de97d7279ffee8ae3717e38	0	0	0	0	0	0	0	0	0	0	0	0	0	0	0	0	0	0	0	0	0	0	0	0	0	0	0	0	0	0	0	0	0	0	0	0	0	0	0	0	0	0	0	0	0	0	0	0	0
33d34323f161dfffb7d38fe24953c23b	0	0	0	0	0	0	0	0	0	0	0	0	0	0	0	0	0	0	0	0	0	0	0	0	0	0	0	0	0	0	0	0	0	0	0	0	0	0	0	0	0	0	0	0	0	0	0	12	0
35cdd31b07baf4dfe7f4ff423dd79742	0	0	0	0	0	0	0	0	0	0	0	0	0	0	0	0	0	0	0	0	0	0	0	0	0	0	0	0	0	0	0	0	0	0	0	0	0	0	0	0	54	18	5	15	0	22	19	79	71
9af211888eaf493a06faaf919ff950b9	0	0	0	0	0	0	0	0	0	0	0	0	0	0	0	0	0	0	0	0	0	0	0	0	0	0	0	0	0	0	0	0	0	0	0	0	0	0	0	0	0	0	0	0	0	0	0	4	0
9f16f422df6d06a989046bd635493dda	0	0	0	0	0	0	0	0	0	0	0	0	0	0	0	0	0	0	0	0	0	0	0	0	0	0	0	0	0	0	0	0	0	0	0	0	0	0	0	0	37	58	15	42	21	27	115	103	78
0c78e3682d05b628e6b429cd46b1536b	0	0	0	0	0	0	0	0	0	0	0	0	0	0	0	0	0	0	0	0	0	0	0	0	0	0	0	0	0	0	0	0	0	0	0	0	0	0	0	0	0	0	0	0	0	0	0	0	0
0021109e87a526ecd2abc14ad8a9213a	0	0	0	0	0	0	0	0	0	0	0	0	0	0	0	0	62	0	0	0	0	0	0	0	0	0	0	0	0	0	0	0	0	0	0	0	0	0	0	0	0	0	0	0	0	0	0	0	0
d64b228f3a866ba0c102c0e16418e5e0	0	0	0	0	0	0	0	0	0	0	0	0	0	0	0	0	0	0	0	0	0	68	35	37	0	78	0	0	0	88	0	0	0	0	0	0	0	0	0	0	0	0	0	0	9	0	0	0	0
54ca009c2aa23b105ad7ae18ec9260cc	0	0	0	0	0	0	0	0	0	0	0	0	0	0	0	0	0	0	0	0	0	0	0	0	0	0	0	0	0	0	0	0	0	0	0	0	0	0	0	0	7	12	0	22	8	0	0	26	0
750f362472809667241ffd16aef90ae3	0	0	0	0	0	0	0	0	0	0	0	0	0	0	0	0	0	0	0	0	0	0	0	0	0	0	0	0	0	0	0	0	0	0	0	0	0	0	0	0	0	0	0	0	0	0	0	0	0
4e92a004815437bdc48321985512c59b	0	0	0	0	0	0	0	0	0	0	0	0	0	0	0	0	0	0	0	0	0	0	0	0	0	0	0	0	0	0	0	0	0	0	0	0	0	0	0	0	0	0	2	0	0	0	0	0	0
6d7f0e7435ba0e00b7a372925ddb226d	31	18	37	37	39	36	35	24	40	61	0	0	0	0	0	0	0	0	0	0	46	0	31	29	0	30	0	23	0	33	0	0	0	0	0	0	0	0	0	0	0	0	0	0	0	0	0	0	0
8c8353f612ab1b33c596336ac50a3709	0	0	0	0	0	0	0	0	0	0	0	0	0	0	0	0	0	0	0	0	0	0	0	0	0	0	0	0	0	0	0	0	0	0	0	0	0	0	0	0	0	0	0	0	0	0	0	0	0
e23a1f56df0b8119c854c1147d75e3c4	0	0	0	0	0	0	0	0	0	0	0	0	0	0	0	0	0	0	0	0	121	84	72	53	0	0	25	0	0	46	0	0	0	0	0	0	0	0	0	0	0	0	0	0	0	0	0	0	0
b613521227e481e0362920a9b245700c	0	0	0	0	0	0	0	0	0	0	0	0	0	0	0	0	0	0	0	0	0	0	14	0	0	0	0	0	17	0	0	0	0	0	0	0	0	0	0	0	0	0	0	0	0	0	0	0	0
48c0358903f2357b51a159f1087a482d	0	0	0	0	0	0	0	0	0	0	0	0	0	0	0	0	0	0	0	0	0	0	0	0	0	0	0	0	0	0	0	0	0	0	0	0	0	0	0	0	0	0	0	0	0	0	0	0	0
f2fa968ec7fee1b9703ecf5ffaeec183	0	0	0	0	0	0	0	0	0	0	0	0	0	0	0	0	0	0	0	0	25	35	32	0	48	0	0	33	0	48	0	0	0	0	0	0	0	0	0	0	0	0	0	0	0	0	0	0	0
6ff351ec842073db63d71b9fb695ebd8	0	0	0	59	41	0	0	0	0	97	0	0	0	0	0	0	0	0	0	0	0	0	0	0	0	0	0	0	0	0	67	0	69	0	0	0	0	0	0	0	0	0	0	0	39	0	0	27	0
64ae28d5996929338cb653ef62cdb7a9	0	0	0	0	0	0	0	0	0	0	0	0	0	0	0	0	0	0	0	0	0	0	0	0	0	0	0	0	0	0	19	0	22	0	0	0	0	0	0	0	0	0	0	0	0	0	0	0	0
a0791e6ac81f93a7644c43044cbca531	0	2	0	0	0	0	0	0	0	0	0	0	0	0	0	0	0	0	0	0	0	0	0	0	0	0	0	0	0	0	0	0	0	0	0	0	0	0	0	0	0	0	0	0	0	0	0	0	0
0044a864a443729b693eea6d9a7c4f98	0	0	0	0	0	0	0	0	0	0	0	0	0	0	0	0	0	0	0	0	0	0	0	0	0	0	0	0	0	0	0	0	0	0	0	0	0	0	0	0	0	0	0	0	0	0	0	0	0
ad3ff0bce31f265022ffab92dc5e924e	0	0	0	0	0	0	0	0	0	0	43	26	0	29	48	52	55	27	29	28	0	0	0	0	0	0	0	0	0	0	0	0	0	0	0	0	0	0	0	0	0	0	0	0	0	0	0	0	0
4548e0c8f242bf59cfa0fc3b3c1f4baf	0	0	0	0	0	0	0	0	0	0	0	0	0	0	0	0	0	0	0	0	0	0	0	0	0	0	0	0	0	0	0	0	0	0	0	0	0	0	0	0	2	0	0	0	0	0	0	0	0
6b37db1af42b1c238a07f3bb7ed33b86	0	0	0	0	0	0	0	0	0	0	0	0	0	0	0	0	0	0	0	0	0	0	0	0	0	0	0	0	0	0	0	0	0	0	0	0	0	0	0	0	11	0	0	0	0	0	0	0	0
f70ae5f1f1885de92d4bcaae6ccb23fe	0	0	0	0	0	0	0	0	0	0	0	0	0	0	0	0	0	0	0	0	0	0	0	0	0	0	0	0	0	0	20	0	15	0	5	20	12	14	0	0	0	0	0	0	0	0	0	0	0
fa222266243ca6c6563a728c15ec9d33	0	0	0	0	0	0	0	0	0	0	0	0	0	0	0	0	0	0	0	0	0	0	0	0	0	0	0	0	0	0	0	0	0	0	0	0	13	0	20	0	0	0	0	0	0	0	0	0	0
c7fe8187b88b5db2dccc3e6efc2a1693	0	0	0	0	0	0	0	0	0	0	0	0	0	0	0	0	0	0	0	0	0	0	0	0	0	0	0	0	0	0	0	0	0	0	0	0	0	0	0	0	0	0	0	0	0	0	0	0	0
7c8340fa2a0914bd539b8849b5da8133	0	0	0	0	0	0	0	0	0	0	0	0	0	0	0	0	0	0	0	0	6	0	8	8	5	0	0	0	5	0	0	0	0	0	0	0	0	0	0	0	0	0	0	0	0	0	0	0	0
b3c8726f3ec25db032881c4ba021bf92	0	0	0	0	0	0	0	0	0	0	0	0	0	0	0	0	0	0	0	0	0	0	0	0	0	0	0	0	0	0	0	0	0	0	0	0	0	0	0	0	0	0	0	0	0	0	0	0	0
c34c8a1e724456b9b7a5bdd38bae800c	0	0	0	0	23	0	0	0	0	0	0	0	0	0	0	0	0	0	0	0	0	0	0	0	0	0	0	0	0	0	0	0	0	0	0	0	0	0	0	0	0	0	0	0	0	0	0	0	0
d732a521954294640392ef33d8662895	0	0	0	0	0	0	0	0	0	0	0	0	0	0	0	0	0	0	0	0	0	15	0	0	0	0	0	0	0	0	0	0	0	0	0	0	0	0	0	0	0	0	0	0	0	0	0	0	0
d65f6dc4883b49ea4977bd74d1c216aa	0	0	0	0	0	0	0	0	0	0	0	0	0	0	0	0	0	0	0	0	0	0	0	0	0	0	0	0	0	0	0	0	0	0	0	0	0	0	0	0	0	0	0	0	0	0	0	0	0
27b8bf9d60a073d76ed7e73b521d534b	0	0	0	0	0	0	0	0	0	0	0	0	0	0	0	0	0	0	0	0	13	0	0	0	0	0	0	0	0	0	0	0	0	0	0	0	0	0	0	0	0	0	0	0	0	0	0	0	0
1467c784b003cf8da7c075a9805082cc	0	0	0	0	0	0	0	0	0	0	0	0	0	0	0	0	0	0	0	0	0	0	0	0	0	0	0	0	0	0	0	0	0	0	0	0	0	0	0	0	0	0	0	0	0	0	0	0	0
14ccf63a37c5b5ad9c859fd2bbc74047	0	0	0	0	0	0	0	0	0	0	0	0	0	0	0	0	0	0	0	0	10	0	0	0	0	0	0	0	0	0	23	16	18	22	8	16	0	32	37	34	0	0	0	0	0	0	22	0	0
400bc87af6a235ced174379193705db7	0	0	0	0	0	0	0	0	0	0	0	0	0	0	0	0	0	0	0	0	0	0	0	0	0	0	0	0	0	0	0	0	0	2	0	0	0	0	0	0	0	0	0	0	0	0	0	0	0
b3f0a93e68eb77b3ff65c0b674dc7e27	0	0	0	0	0	0	0	0	0	0	0	0	0	0	0	0	0	12	0	0	0	0	0	0	0	0	0	0	0	0	0	0	0	0	0	0	0	0	0	0	0	0	0	0	0	0	0	0	0
2c70200682f454a8e9db7b8b16992a52	0	0	0	0	0	0	0	0	0	0	0	0	0	0	39	0	0	0	0	0	0	0	0	0	0	0	0	0	0	0	0	0	0	0	0	0	0	0	0	0	0	0	0	0	0	0	0	0	0
16149cca319c37d3f95e5e071d43ce50	0	0	0	0	0	0	0	0	0	0	0	0	0	0	0	0	0	0	0	0	0	0	0	0	0	0	0	0	0	0	0	9	0	0	7	5	0	9	0	0	0	0	0	0	0	0	0	0	0
11e9f28b341a40a7e4ac6d59b22dcea2	0	0	0	0	0	0	0	0	0	0	0	0	0	0	0	0	0	0	0	0	0	0	0	0	0	0	0	0	0	0	0	0	50	0	0	0	0	0	0	0	0	0	0	0	27	0	0	0	0
1be937af17171c672a78bfbdb0cada76	0	0	0	0	0	0	0	0	0	0	0	0	0	0	0	0	0	0	19	0	0	0	0	0	0	0	0	0	0	0	32	39	51	0	49	0	0	39	47	39	0	0	0	0	0	0	0	0	0
68b69cbc261e7f5dff3a88d45f685aa5	0	0	10	47	0	15	0	20	8	63	0	0	0	0	0	0	0	0	0	0	0	0	0	0	0	0	0	0	0	0	0	0	0	0	0	0	0	0	0	0	0	0	0	0	0	0	0	0	0
639e64f302d24f4425207af2e4eff8b0	0	0	0	0	0	0	0	0	0	0	0	0	0	0	0	0	0	0	0	0	0	0	0	0	0	0	0	0	0	0	0	0	0	0	0	0	0	0	0	0	0	0	0	0	0	0	0	0	0
e0116a1801d5ee28ddbcb894116b9bbd	0	0	0	0	0	0	0	0	0	0	0	0	0	0	0	0	0	0	0	0	0	0	27	25	0	0	19	21	0	32	23	0	0	0	0	16	0	26	0	0	0	0	0	0	0	0	0	0	0
[truncated: 926 more rows]
[truncated: 1 more columns]

## Sheet: GG_Taxonomy_Illumina
OTU_ID	Kingdom	Phylum	Class	Order	Family	Genus	Species
3ea7d21b54e5f7180340d21884ce49da	Bacteria	Proteobacteria	Alphaproteobacteria	Rhizobiales	Xanthobacteraceae	Labrys
55c9be561c333d204204f517b71bd957	Bacteria	Chlamydiae	Chlamydiia	Chlamydiales
2ab749b06c3e1113ca273563acfc2efd	Bacteria	Proteobacteria	Alphaproteobacteria	Rhizobiales	Beijerinckiaceae	Beijerinckia	Unclassified
3706cad220318e9bb32bd4932f9c4d32	Bacteria	Firmicutes	Bacilli	Bacillales	Bacillaceae	Bacillus	Unclassified
25174480e371a570634304dad542ccf4	Bacteria	Proteobacteria	Gammaproteobacteria	Legionellales	Coxiellaceae
71b5a19d2bc08024d8476ba0299d452a	Bacteria	Proteobacteria	Gammaproteobacteria	Xanthomonadales	Xanthomonadaceae	Dyella	ginsengisoli
1e9dc332dd3a4dec695be7dce02a0f11	Bacteria	Unclassified	Unclassified	Unclassified	Unclassified	Unclassified	Unclassified
6a53527816230b3cd212a204dfdf607e	Bacteria	TM6	SBRH58
3c6c792f1ecf4561f21435f1139348b7	Bacteria	Chlamydiae	Chlamydiia	Chlamydiales	Parachlamydiaceae
1ff2b4d01410bab0c634248d27f7b605	Bacteria	Proteobacteria	Gammaproteobacteria	Xanthomonadales	Sinobacteraceae	Hydrocarboniphaga
6dc899821c3404fc80573043d60f8aea	Bacteria	Bacteroidetes	[Saprospirae]	[Saprospirales]	Chitinophagaceae	Chitinophaga	Unclassified
96cc5b246ec45ce2421f001f6eb5652d	Bacteria	Proteobacteria	Betaproteobacteria	Burkholderiales	Burkholderiaceae	Unclassified	Unclassified
ce54b3cd0bd9adc5b43df84ed2184691	Bacteria	BRC1	PRR-11
5b8fcb076d06e9440d208b70b7fff366	Bacteria	OD1	ABY1
c546882c5dadb2740ebe543ec85373aa	Bacteria	OD1	ZB2
1eef2fef15c9487022712f93b16ccf79	Bacteria	Bacteroidetes	[Saprospirae]	[Saprospirales]	Chitinophagaceae
9d75edeb1d9f993655331d9fcbded55c	Bacteria	Planctomycetes	Phycisphaerae	WD2101
fa2898b0ae03ec6d2c90817d52d8ef4d	Bacteria	Proteobacteria	Deltaproteobacteria	Myxococcales	0319-6G20
011898ef45ed97d1ebfa64a6dae36d02	Bacteria	Firmicutes	Bacilli	Bacillales	Bacillaceae	Bacillus	Unclassified
2d8619d0e48652a4bfb68523c6e60007	Bacteria	Chlorobi
737aa2e8bde25f21973f3a7657f54015	Bacteria	Proteobacteria	Betaproteobacteria	Burkholderiales	Burkholderiaceae	Unclassified	Unclassified
0f34d1dfbe320b40b4396a558bfbccb0	Bacteria	Firmicutes	Clostridia
13390eef4ef61278802c4e43dbef7348	Bacteria	Unclassified	Unclassified	Unclassified	Unclassified	Unclassified	Unclassified
d85ecebc3b80b1eaeb5a38d7e5083344	Bacteria	Bacteroidetes	Flavobacteriia	Flavobacteriales	Cryomorphaceae	Fluviicola
b03d0dc06caf0efa4e267c129081c08a	Bacteria	TM7	Unclassified	Unclassified	Unclassified	Unclassified	Unclassified
b9b0de56a17c040874effd6e228bee01	Bacteria	Acidobacteria	Acidobacteria-6	iii1-15
b9d71fef4f12e969e75803d527232196	Bacteria	Proteobacteria	Betaproteobacteria	Unclassified	Unclassified	Unclassified	Unclassified
bcd162ae29e2617f73b33985fb719b8c	Bacteria	Proteobacteria	Gammaproteobacteria	Pseudomonadales	Moraxellaceae	Perlucidibaca
c4161125c1cdcf3dd977aa65fb10ed1c	Bacteria	OP3	koll11	GIF10	kpj58rc
bfa02a31750c24cc694a961878c296f7	Bacteria	OD1	ZB2
410cfdf95c72f3931be6d475a9bf37e0	Bacteria	Bacteroidetes	Flavobacteriia	Flavobacteriales	Flavobacteriaceae	Flavobacterium	succinicans
c1bca9a68f5eab6530e2f79387ec4463	Bacteria	Proteobacteria	Betaproteobacteria	Methylophilales	Methylophilaceae	Methylotenera	mobilis
828f7b203bbfa646de7a2d0a329cc360	Bacteria	Bacteroidetes	[Saprospirae]	[Saprospirales]	Chitinophagaceae
da865e125da13436d2524497e177a48d	Bacteria	Bacteroidetes	[Saprospirae]	[Saprospirales]	Chitinophagaceae
d9620f406a88e2488f9d243cfe53ab55	Bacteria	Proteobacteria	Gammaproteobacteria	Enterobacteriales	Enterobacteriaceae
6302a3e0ae6e0c3d7d4d597bc8793258	Bacteria	Firmicutes	Bacilli	Bacillales	Bacillaceae	Bacillus	fumarioli
a20ecdf7219d2e267939baa2b21387ac	Bacteria	Proteobacteria	Alphaproteobacteria	Sphingomonadales	Sphingomonadaceae	Unclassified	Unclassified
7285d30d6776041486f0448b27b94c08	Bacteria	Verrucomicrobia	[Pedosphaerae]	[Pedosphaerales]
f1b575c252b3a597cbd29a6f1b1bd458	Bacteria	Proteobacteria	Gammaproteobacteria	Xanthomonadales	Xanthomonadaceae	Dyella	ginsengisoli
0af5a8d97589df6636920d3cb4bdbe83	Bacteria	Proteobacteria	Gammaproteobacteria	Legionellales	Unclassified	Unclassified	Unclassified
23821e9678a4e6aaea1dbf95b277a155	Bacteria	Acidobacteria	Acidobacteria-6	iii1-15
15b30ebdd7e79ad11d690be6286238e2	Bacteria	Chlamydiae	Chlamydiia	Chlamydiales	Parachlamydiaceae
9986a9e357ff4d468458174c8d54ad0a	Bacteria	Proteobacteria	Betaproteobacteria	MKC10
104982380b38250deaaee7f197e52bc2	Bacteria	Proteobacteria	Gammaproteobacteria	Legionellales	Coxiellaceae
5052c799adea98f49386d845c0b8bc31	Bacteria	Proteobacteria	Betaproteobacteria	Burkholderiales	Comamonadaceae	Unclassified	Unclassified
30edb868b7945e71ce9f81b857db870a	Bacteria	Proteobacteria	Deltaproteobacteria	Myxococcales	0319-6G20
d557604e5d8dde5164754d8098a1f9af	Bacteria	Chlamydiae	Chlamydiia	Chlamydiales	Unclassified	Unclassified	Unclassified
d4f2d2a523426a9f2210106137b258a9	Bacteria	Firmicutes	Bacilli	Bacillales	Bacillaceae	Bacillus	fumarioli
744273fef1afae1b86ef5400ee474ab5	Bacteria	Proteobacteria	Betaproteobacteria	Burkholderiales	Unclassified	Unclassified	Unclassified
eceae69ad5629996bc3063c041050ecb	Bacteria	Firmicutes	Bacilli	Bacillales	Paenibacillaceae	Cohnella
6b40d3272a6dd973bce4d084a9b6a83f	Bacteria	Verrucomicrobia	[Spartobacteria]	[Chthoniobacterales]	[Chthoniobacteraceae]	heteroC45_4W
6196bd883b8b79ded09af50998babd28	Bacteria	Firmicutes	Unclassified	Unclassified	Unclassified	Unclassified	Unclassified
03b1f7f20e7f6ee76a08e93626ad45d9	Bacteria	Proteobacteria	Gammaproteobacteria	Legionellales	Coxiellaceae
6db09c68de3efeb2a5dcae8019ed0e78	Bacteria	Bacteroidetes	[Saprospirae]	[Saprospirales]	Chitinophagaceae
69618602e073a6d4d6975710694ce024	Bacteria	Actinobacteria	Actinobacteria	Actinomycetales	Sporichthyaceae
578caac0e6f4a02cd883248425fa18b1	Bacteria	TM7	TM7-3
d21f465b8e77b45d0c23008e1556c0a8	Bacteria	Firmicutes	Bacilli	Bacillales	Paenibacillaceae
b6eb119b651c0000e2588550903d512b	Bacteria	[Thermi]	Deinococci	Deinococcales	Trueperaceae
57b21de56594021cd38b4bf964bcc812	Bacteria	Proteobacteria	Gammaproteobacteria	Xanthomonadales	Xanthomonadaceae
df99c10330c1e5681416b945ed31d1e8	Bacteria	Proteobacteria	Alphaproteobacteria	Rhodobacterales	Hyphomonadaceae
54a694512229e7cf5600c430f06fbf0a	Bacteria	Firmicutes	Bacilli	Bacillales	Alicyclobacillaceae	Alicyclobacillus
1894c38556d14b07db8279c30bb7b1fe	Bacteria	Firmicutes	Bacilli	Bacillales	Sporolactobacillaceae
aa8aa692f9c478ebb6825512c64e0e38	Bacteria	Proteobacteria	Alphaproteobacteria	Rhodospirillales	Rhodospirillaceae
c155697988abe2e346995d2bdb7c806d	Bacteria	Proteobacteria	Alphaproteobacteria	Rhizobiales	Unclassified	Unclassified	Unclassified
d2553753345ec3ac14f9eb8fcf7efe1d	Bacteria	Unclassified	Unclassified	Unclassified	Unclassified	Unclassified	Unclassified
647998700337451fe40ed51f373eb791	Bacteria	Proteobacteria	Gammaproteobacteria	Legionellales	Coxiellaceae
74bc8c20cecf2934adf66eb2e10da111	Bacteria	Planctomycetes	Planctomycetia	Gemmatales	Gemmataceae	Gemmata
ca468fb317287c3dfd42caa0587d388a	Bacteria	Proteobacteria	Betaproteobacteria	Burkholderiales	Burkholderiaceae	Unclassified	Unclassified
c9aae9c90e775ede48f9feb427ebf3df	Bacteria	Actinobacteria	Thermoleophilia	Solirubrobacterales
7a48400f8ba61c9b947cb34c3d36f941	Bacteria	Proteobacteria	Gammaproteobacteria	Pseudomonadales	Pseudomonadaceae	Pseudomonas	Unclassified
d36ecb1b1b1868c419931e51cba948f3	Bacteria	Proteobacteria	Alphaproteobacteria	Rhizobiales	Phyllobacteriaceae	Unclassified	Unclassified
cffd9aacfd9a413b485c0bc40d2cc451	Bacteria	Proteobacteria	Deltaproteobacteria	Myxococcales	Unclassified	Unclassified	Unclassified
0bb7c5f26bc55e7090cdd625b6fcee64	Bacteria	Planctomycetes	Planctomycetia	Gemmatales	Gemmataceae	Gemmata
08ba47153d7fe7b90bedbe532be8b05d	Bacteria	Proteobacteria	Alphaproteobacteria	Caulobacterales	Caulobacteraceae	Asticcacaulis	biprosthecium
f993da8b15cc64c7541a15cdc6fcfffa	Bacteria	Proteobacteria	Gammaproteobacteria	Legionellales	Coxiellaceae
56014e745954cb9b040315f27f8a2a6e	Bacteria	Proteobacteria	Deltaproteobacteria	Spirobacillales
d205ad39c36d0ec681b49dd8477693ed	Bacteria	Unclassified	Unclassified	Unclassified	Unclassified	Unclassified	Unclassified
bc5368121d4df164206265373ce66e21	Bacteria	Acidobacteria	[Chloracidobacteria]	RB41
66684a861d4e7183b131d9ef8b801d68	Bacteria	Bacteroidetes	Sphingobacteriia	Sphingobacteriales
617f42dfbad1516e6413fcf3960159df	Bacteria	Bacteroidetes	Sphingobacteriia	Sphingobacteriales	Sphingobacteriaceae
dd32082f6d7541a24e0e182ffc9be936	Bacteria	Planctomycetes	Phycisphaerae	CPla-3
e8da9db1b02fde129ec5c21005cea4ab	Bacteria	Planctomycetes	Planctomycetia	Pirellulales	Pirellulaceae	A17
caf5ac67d28027a861fcd8b391961421	Bacteria	Actinobacteria	Thermoleophilia	Solirubrobacterales	Patulibacteraceae
640d2f05082b644fca1feef889253085	Bacteria	Proteobacteria	Alphaproteobacteria	Rhodospirillales	Rhodospirillaceae
18e90ab7e108bc29410afee2dae9973f	Bacteria	Verrucomicrobia	[Pedosphaerae]	[Pedosphaerales]	auto67_4W
b208b3e01b6fd5e7d93b214159ae13e0	Bacteria	Bacteroidetes	[Saprospirae]	[Saprospirales]	Chitinophagaceae
360e0da4556f18d24709e4d0e22edbdf	Bacteria	Proteobacteria	Gammaproteobacteria	Legionellales	Coxiellaceae
3afc8301811fb80a9fdd386206c375c4	Bacteria	Chlamydiae	Chlamydiia	Chlamydiales	Rhabdochlamydiaceae	Candidatus Rhabdochlamydia
73f6aa5337af4a8aa8f349005e755928	Bacteria	Verrucomicrobia	[Spartobacteria]	[Chthoniobacterales]	[Chthoniobacteraceae]	Chthoniobacter
2acbd958307fd12a94f252b06ea9e010	Bacteria	Proteobacteria	Alphaproteobacteria	Sphingomonadales	Sphingomonadaceae	Unclassified	Unclassified
3a236bece12ee30510a71681d75ec268	Bacteria	Unclassified	Unclassified	Unclassified	Unclassified	Unclassified	Unclassified
f8ea461230377a5b4c720e35d9cfad5c	Bacteria	Proteobacteria	Betaproteobacteria	Burkholderiales	Comamonadaceae	Variovorax
72bc762379965a98b182099f31171a69	Bacteria	Proteobacteria	Alphaproteobacteria	Sphingomonadales	Erythrobacteraceae	Erythromicrobium	ramosum
486ea619d0ae0e681a6769d51a6bee7f	Bacteria	Proteobacteria	Gammaproteobacteria	Legionellales
2ed67d05f2c869be6a2688856550bbdb	Bacteria	Proteobacteria	Deltaproteobacteria	Spirobacillales
c8179d1f143e5ca861b8a14a32be59b8	Bacteria	Proteobacteria	Gammaproteobacteria	Xanthomonadales	Xanthomonadaceae	Rhodanobacter	lindaniclasticus
0d10b0af7e31cdb1aea6d799cdd41ed9	Bacteria	Firmicutes	Bacilli	Bacillales	Paenibacillaceae	Paenibacillus	Unclassified
da4bb060a07401d0ef12a498e7f160f6	Bacteria	Bacteroidetes	[Saprospirae]	[Saprospirales]	Chitinophagaceae
d3acd83c0ce71e886cfe28c690d75842	Bacteria	Gemmatimonadetes	Gemmatimonadetes	Ellin5290
2c47eea135419df3aeb874908ffd37d1	Bacteria	Actinobacteria	Thermoleophilia	Gaiellales	Gaiellaceae
bd80c6160ff44cf77a0ede7d98969038	Bacteria	Bacteroidetes	[Saprospirae]	[Saprospirales]	Chitinophagaceae
ea1ada2ff30a3e2d9ca078a2cf45382e	Bacteria	Bacteroidetes	Sphingobacteriia	Sphingobacteriales	Sphingobacteriaceae
a5873843215148a00645605f90c489f9	Bacteria	Planctomycetes	Phycisphaerae	WD2101
1d6532e59e3c705cacba8d20c4d6aa09	Bacteria	Planctomycetes	Planctomycetia	Gemmatales	Gemmataceae
6f376f87fecd9f3dc4aecf781f6c76be	Bacteria	Proteobacteria	Alphaproteobacteria	Rhizobiales	Unclassified	Unclassified	Unclassified
3768e7a4a63cb21f3cf8c5473d9bb873	Bacteria	Chlamydiae	Chlamydiia	Chlamydiales
1fa278380ae93dd660eb773affa0a6bb	Bacteria	Actinobacteria	Acidimicrobiia	Acidimicrobiales
c10934ca6787a2a67a5848fe8551836e	Bacteria	Firmicutes	Bacilli	Bacillales	Bacillaceae	Bacillus	fumarioli
aad874761ab4dc3a790e0657a6a72ce7	Bacteria	Planctomycetes	Planctomycetia	Gemmatales	Gemmataceae	Gemmata
e653d128ce8d0e31132685de8faeea22	Bacteria	Proteobacteria	Alphaproteobacteria	Rhizobiales	Rhizobiaceae	Shinella
e2280ef5fb952b8dae43bf6ec070c7bf	Bacteria	Planctomycetes	Planctomycetia	Pirellulales	Pirellulaceae
ed250103e4ff922aae329dd5033a0d9a	Bacteria	Verrucomicrobia	Verrucomicrobiae	Verrucomicrobiales	Verrucomicrobiaceae	Prosthecobacter	debontii
7d5145bd50d7380b1aac1a8c5dc28630	Bacteria	Proteobacteria	Gammaproteobacteria	Legionellales
2bf1277fc20302023303aaed5596490a	Bacteria	Proteobacteria	Gammaproteobacteria	Legionellales
09cfc16fa1b21c23435dacf1678e3a13	Bacteria	Bacteroidetes	[Saprospirae]	[Saprospirales]	Chitinophagaceae
a5ad6cd28a04ce1ed6f0a3a61f0d46da	Bacteria	Firmicutes	Bacilli	Bacillales	Alicyclobacillaceae	Alicyclobacillus
0e0b7b69a90d069217fdd5f0b6e2c38d	Bacteria	Planctomycetes	Planctomycetia	Planctomycetales	Planctomycetaceae	Planctomyces
c8192b1a348dd90e907b98689efaec75	Bacteria	Proteobacteria	Gammaproteobacteria	Legionellales	Legionellaceae	Unclassified	Unclassified
3faa5944747065f5ea2779a8eb76726f	Bacteria	Bacteroidetes	Sphingobacteriia	Sphingobacteriales	Sphingobacteriaceae
cf365c20a44917530f0c36e172883326	Bacteria	Bacteroidetes	Sphingobacteriia	Sphingobacteriales
8ddc4f499b1d00cc4cc56839cd846a11	Bacteria	Proteobacteria	Deltaproteobacteria	Spirobacillales
93ccf8716562377f878728dca7a235a4	Bacteria	OD1	ZB2
98850d977d0a26c04ffdc65437b4c732	Bacteria	Acidobacteria	Acidobacteriia	Acidobacteriales	Acidobacteriaceae
2bfa52493f98bf7a59d3375bd7eaec5b	Bacteria	Acidobacteria	[Chloracidobacteria]	RB41	Ellin6075
1124ab2ac240a52e706293275f0e39a1	Bacteria	Unclassified	Unclassified	Unclassified	Unclassified	Unclassified	Unclassified
8acdcba33ae0f68c5c85392d60cda690	Bacteria	Proteobacteria	Alphaproteobacteria	Rhodospirillales	Acetobacteraceae	Unclassified	Unclassified
0df87570b0551548e02723234a4938c4	Bacteria	Bacteroidetes	Flavobacteriia	Flavobacteriales	[Weeksellaceae]	Chryseobacterium
432eb3b3ef43c4d559178d6d05d2dffe	Bacteria	Proteobacteria	Gammaproteobacteria	Legionellales	Coxiellaceae
5ebf00ef523de99fd2ee0e95ad41d437	Bacteria	Proteobacteria	Gammaproteobacteria	Legionellales	Coxiellaceae	Aquicella
377cc1ff34648df317dc837b17ffaf6a	Bacteria	Firmicutes	Bacilli	Bacillales	Paenibacillaceae	Unclassified	Unclassified
96acf14e30b5847b5fd1a1a324cc39ed	Bacteria	Unclassified	Unclassified	Unclassified	Unclassified	Unclassified	Unclassified
b815761c48fad3ee7979dd09ada29305	Bacteria	Verrucomicrobia	[Methylacidiphilae]	Methylacidiphilales
2248691900cea638bbe568f063f4a650	Bacteria	Proteobacteria	Betaproteobacteria	Burkholderiales	Alcaligenaceae
7f3f2fe4f499d7fca2baaea5d30da01f	Bacteria	Proteobacteria	Deltaproteobacteria	Myxococcales
72faecfc037d62e11cd9c12ba294b485	Bacteria	Proteobacteria	Alphaproteobacteria	Rhizobiales	Hyphomicrobiaceae	Rhodobium	orientis
3d2f717509f1e0d8947ad46374ad06be	Bacteria	Bacteroidetes	Sphingobacteriia	Sphingobacteriales	Sphingobacteriaceae	Pedobacter	Unclassified
60b2dece128e248745ca5b948e4cfc8b	Bacteria	Chlamydiae	Chlamydiia	Chlamydiales	Rhabdochlamydiaceae	Candidatus Rhabdochlamydia
33aa7530a9d5d0e8ba5bce153a40a2f8	Bacteria	Proteobacteria	Gammaproteobacteria	Xanthomonadales	Xanthomonadaceae
44db3d3d768cecb4af0b8bfed8d18073	Bacteria	Proteobacteria	Deltaproteobacteria	Myxococcales
807ed68ca8a27f39c50ed1e759b883f9	Bacteria	Proteobacteria	Alphaproteobacteria	Rhizobiales
ce8b3180a4d90b4fded3c2d82b0fd53f	Bacteria	Proteobacteria	Deltaproteobacteria	Spirobacillales
8e6072186d1417d298ec6736a741cdbd	Bacteria	Proteobacteria	Betaproteobacteria	Methylophilales	Methylophilaceae	Methylobacillus
32dee72a597eeff80a8213c68f430c50	Bacteria	Proteobacteria	Gammaproteobacteria	Legionellales	Unclassified	Unclassified	Unclassified
7129d48e70d31754d498a01494fdd7db	Bacteria	TM6	SJA-4	S1198
c7a1fddb5c0c00431e17bf7a09c75d72	Bacteria	Proteobacteria	Gammaproteobacteria	Legionellales	Coxiellaceae
567e0d2357014b54cf58bc76e97debbd	Bacteria	Bacteroidetes	At12OctB3
00ba580a802fe48f2d5dbafca67d5948	Bacteria	Bacteroidetes	[Saprospirae]	[Saprospirales]	Chitinophagaceae
fc6b572ed64558bdf506baf8304f638a	Bacteria	Proteobacteria	Betaproteobacteria	Burkholderiales	Oxalobacteraceae
800ca4b96d55b94aa086fb9163722d07	Bacteria	Firmicutes	Bacilli	Bacillales	Paenibacillaceae	Paenibacillus	curdlanolyticus
de81e74455a3ccbee166230b3bad974f	Bacteria	Proteobacteria	Alphaproteobacteria	Rhizobiales	Phyllobacteriaceae	Phyllobacterium
29b412f46755748122eb31e8aedeca0b	Bacteria	Bacteroidetes	Sphingobacteriia	Sphingobacteriales	Sphingobacteriaceae
982c1e2d237175c6aef446f2b16d82dd	Bacteria	Proteobacteria	Betaproteobacteria	Methylophilales	Methylophilaceae
d2a8cd326178121fe689e267f494b7ce	Bacteria	Verrucomicrobia	[Pedosphaerae]	[Pedosphaerales]	auto67_4W
cfeddfd8e387247261af8327fdacdf7a	Bacteria	Firmicutes	Bacilli	Bacillales	Bacillaceae	Bacillus	fumarioli
c5b061453963ab277031086a515377a4	Bacteria	Proteobacteria	Gammaproteobacteria	Xanthomonadales	Sinobacteraceae	Unclassified	Unclassified
dcae9352ca6f0e9da61011b8169cc035	Bacteria	Unclassified	Unclassified	Unclassified	Unclassified	Unclassified	Unclassified
e63574ffe8e8dc7f0f129a5c2b3ec6ec	Bacteria	Proteobacteria	Alphaproteobacteria	Rhodospirillales	Rhodospirillaceae
2a01afe62445bc2d8e93d5ed69cc0621	Bacteria	Proteobacteria	Gammaproteobacteria	Enterobacteriales	Enterobacteriaceae	Unclassified	Unclassified
31d0b33c793b9c4d749f768df709cbd1	Bacteria	Armatimonadetes	Armatimonadia	Armatimonadales	Armatimonadaceae
e56e9fc9d647aa98b2f018cff4287066	Bacteria	Proteobacteria	Gammaproteobacteria	Unclassified	Unclassified	Unclassified	Unclassified
f280ca0c7f0c6ea073a31de5cfcea05e	Bacteria	Proteobacteria	Alphaproteobacteria	Rhizobiales	Hyphomicrobiaceae	Rhodoplanes
5b8095ee38d32fe466fa1c09282758ea	Bacteria	Proteobacteria	Betaproteobacteria	Burkholderiales	Burkholderiaceae	Burkholderia	bryophila
772b8e6c7d95926c8c59175f76b53705	Bacteria	Proteobacteria	Gammaproteobacteria	Xanthomonadales	Xanthomonadaceae	Dyella	ginsengisoli
066b04f893127b98e9b1e8811b53729b	Bacteria	Proteobacteria	Alphaproteobacteria	Sphingomonadales	Sphingomonadaceae	Novosphingobium	resinovorum
e570a685563069110cce340bc92e0805	Bacteria	Bacteroidetes	Sphingobacteriia	Sphingobacteriales	Sphingobacteriaceae
3dff7af811ffc2d72cd74aed8cca1b5e	Bacteria	Chlamydiae	Chlamydiia	Chlamydiales
c0d47f63791950629279a7e6a1f71aef	Bacteria	Proteobacteria	Gammaproteobacteria	Pseudomonadales	Moraxellaceae	Acinetobacter
38eb49a5565e09f47f0b04ee55178e0d	Bacteria	Bacteroidetes	Sphingobacteriia	Sphingobacteriales	Sphingobacteriaceae	Pedobacter
e3d36a6e763d24dedf434265fde55fdd	Bacteria	TM7	TM7-1
183de9fcffbe3941dbd96f3b55ce6095	Bacteria	Firmicutes	Bacilli	Bacillales	Paenibacillaceae	Paenibacillus	edaphicus
c71767b8ce1c00e0e9ac05ae13ec3332	Bacteria	TM7	TM7-3	EW055
e16bd8b0ddbe002e815f6c16b78fdb44	Bacteria	Armatimonadetes	0319-6E2
876e49d40203e9a43ed3d8a7e9738a85	Bacteria	Proteobacteria	Alphaproteobacteria	Rhizobiales	Hyphomicrobiaceae	Rhodoplanes
4d15561b7aaeb329abdc655cdec4e6a3	Bacteria	Chloroflexi	Chloroflexi	[Roseiflexales]
484d5ac54e2d364da1d76e814e857133	Bacteria	Proteobacteria	Gammaproteobacteria	Legionellales	Coxiellaceae
f15e9f4c6f1ba561c88fee170c74bd20	Bacteria	Proteobacteria	Deltaproteobacteria	Spirobacillales
49ea27d832495e1ae6ee12b1f476f66d	Bacteria	Proteobacteria	Alphaproteobacteria	Ellin329
ef277bd8a0950bc36b039ca13c8578d3	Bacteria	Proteobacteria	Alphaproteobacteria	Rhizobiales	Hyphomicrobiaceae
7598bbbc8012faf2b5855e90ead5b78d	Bacteria	Bacteroidetes	[Saprospirae]	[Saprospirales]	Chitinophagaceae
481a4099d9eb8858422f6a176e7bfb9f	Bacteria	Armatimonadetes	[Fimbriimonadia]	[Fimbriimonadales]	[Fimbriimonadaceae]	Fimbriimonas
e58bf308be817cb70961cc04ca5aaa25	Bacteria	Verrucomicrobia	[Pedosphaerae]	[Pedosphaerales]
a8c606b3f5f36ac124abd733cf310eb1	Bacteria	Proteobacteria	Gammaproteobacteria	Xanthomonadales	Xanthomonadaceae	Dokdonella
660a430f046a5257efc84f23e38a3ef2	Bacteria	Firmicutes	Bacilli	Bacillales	Paenibacillaceae	Ammoniphilus
c74528c7b3029179b97b3bf91044aef6	Bacteria	Proteobacteria	Alphaproteobacteria	Kiloniellales
566c19c35fd97e71becf6b3319a2f176	Bacteria	Proteobacteria	Betaproteobacteria	Burkholderiales	Unclassified	Unclassified	Unclassified
3d0bc41e0c61f26c7e61ce84429474a6	Bacteria	Proteobacteria	Gammaproteobacteria	Legionellales	Legionellaceae
38cd511fdbe4974e7630aaa0babbc3ab	Bacteria	Unclassified	Unclassified	Unclassified	Unclassified	Unclassified	Unclassified
8d4c9c207babb09c1868213b47f6a526	Bacteria	Firmicutes	Bacilli	Bacillales	Alicyclobacillaceae	Alicyclobacillus
ab3773a1c01cc4fcae595d9c11d3e12e	Bacteria	SBR1093	VHS-B5-50
0a191fe628dbf4d9da4d872152bdb62d	Bacteria	Chloroflexi	Thermomicrobia	Ellin6537
706aee475833a79f3d4002fae7905e36	Bacteria	Actinobacteria	Actinobacteria	Actinomycetales	Nocardioidaceae	Pimelobacter
d3dda8fc4680638ca09d3c89a0798de6	Bacteria	Bacteroidetes	Sphingobacteriia	Sphingobacteriales
62118b09ef51083eb404615d83c2a650	Bacteria	TM7
60b904c15f7f5a82ed7d9c57127d02b9	Bacteria	Proteobacteria	Gammaproteobacteria	Legionellales	Coxiellaceae
e9405df6058aaec843686c818001a040	Bacteria	Proteobacteria	Deltaproteobacteria	Spirobacillales
712dab55e0332ec6ddf811aa35ca5a94	Bacteria	Unclassified	Unclassified	Unclassified	Unclassified	Unclassified	Unclassified
1b8653cf1344df1c82c04fc2e1229821	Bacteria	Planctomycetes	Planctomycetia	Gemmatales	Isosphaeraceae
59c90d9fb1af35cc17abea9222ce93bc	Bacteria	Chlamydiae	Chlamydiia	Chlamydiales
9fbbbb20fc262c431008472337343a7b	Bacteria	Bacteroidetes	Sphingobacteriia	Sphingobacteriales
9982989f98e9e7bc7c75f06feb6cbe2a	Bacteria	Proteobacteria	Alphaproteobacteria	BD7-3
4178dd7b9cdda1f9543b396bb094135a	Bacteria	Proteobacteria	Alphaproteobacteria	Rhodospirillales	Rhodospirillaceae
eb18e73395a46fd3e1cb233b23d5aac7	Bacteria	Firmicutes	Bacilli	Bacillales	Planococcaceae	Unclassified	Unclassified
e112fdad4a435166577d7367fbbc1e6d	Bacteria	Bacteroidetes	Sphingobacteriia	Sphingobacteriales
9951772e9eeb6b78449c12a92a6596d4	Bacteria	Proteobacteria	Alphaproteobacteria	Rhodospirillales	Rhodospirillaceae	Telmatospirillum
35cef6243c9bb280738949f43e4d0a1d	Bacteria	Proteobacteria	Alphaproteobacteria	Rhodospirillales	Rhodospirillaceae	Inquilinus	limosus
722a7d3f4af7dfa68477b340de307efa	Bacteria	Proteobacteria	Alphaproteobacteria	Rhodospirillales	Acetobacteraceae	Roseomonas
7675c8c0f672df3cc2a7ab2a97f359dc	Bacteria	Bacteroidetes	Cytophagia	Cytophagales	Cytophagaceae
814122772161c9114b4589e7d7b6a410	Bacteria	Chlamydiae	Chlamydiia	Chlamydiales	Parachlamydiaceae
300378ff033b907c87e7ac34656dd73c	Bacteria	Proteobacteria	Betaproteobacteria	SC-I-84
fc70c50b1f9a94ce7622e7965d147914	Bacteria	Verrucomicrobia	[Spartobacteria]	[Chthoniobacterales]	[Chthoniobacteraceae]	Ellin506
1d25eea6c46130aacfb90bc755fe2113	Bacteria	Unclassified	Unclassified	Unclassified	Unclassified	Unclassified	Unclassified
34bf844662cce648714aa2044e87165f	Bacteria	Verrucomicrobia	[Spartobacteria]	[Chthoniobacterales]	[Chthoniobacteraceae]	DA101
6f3c0a2c758fd25e020fe6a2acc325e0	Bacteria	Chlorobi
c448d30259718a655a6d0ce9a17a9c9c	Bacteria	Planctomycetes	Planctomycetia	Planctomycetales	Planctomycetaceae	Planctomyces
5b266f89622d3563345b3c133f32e29c	Bacteria	Proteobacteria	Gammaproteobacteria	Legionellales
81f21733329d7678c74cffccf14aa3cd	Bacteria	Acidobacteria	Solibacteres	Solibacterales	Unclassified	Unclassified	Unclassified
36fe716350bb4d38c15fbbee09ea10c8	Bacteria	Acidobacteria	Solibacteres	Solibacterales	Solibacteraceae	Candidatus Solibacter
6acbc44ebfc72d1dad07133fc979fbcb	Bacteria	Planctomycetes	Phycisphaerae	Phycisphaerales
96f4e7f298b6ca9e6338d011cd2c648f	Bacteria	Planctomycetes	Planctomycetia	Gemmatales	Gemmataceae	Gemmata
9b394f71acdad6d927ae64026b97a544	Bacteria	Actinobacteria	Actinobacteria	Actinomycetales	Nocardioidaceae	Nocardioides	plantarum
893fa349892159937ba4b7b22d948d76	Bacteria	Acidobacteria	[Chloracidobacteria]	RB41	Ellin6075
c1f50d53e25cb6d77db35a804607fe0c	Bacteria	Firmicutes	Bacilli	Bacillales	Unclassified	Unclassified	Unclassified
6e395bdb4ff4cb037bdd287e7703759a	Bacteria	Gemmatimonadetes	Gemmatimonadetes	Ellin5290
ae4cbc57f567852a63ee8391a0ec5499	Bacteria	Proteobacteria	Alphaproteobacteria	Rhizobiales	Phyllobacteriaceae
d93179efc1f96e2299b1b2dfe598c9cf	Bacteria	Chlamydiae	Chlamydiia	Chlamydiales
6f0ed23205ca8690421cbabec4323a50	Bacteria	TM6	SBRH58
6d3c30af48dc32d0543d2069236b2a50	Bacteria	Proteobacteria	Gammaproteobacteria	Legionellales	Coxiellaceae
ed10edb21075069328c39c15a35a2637	Bacteria	TM7	TM7-3	EW055
babc252dc3e112ea7578be6b1222c6cf	Bacteria	Proteobacteria	Deltaproteobacteria	Myxococcales
491789f80685776e4ad3cfc54d7ebd50	Bacteria	Proteobacteria	Alphaproteobacteria	Ellin329
a5953d9850b53a81ee42371c7d88044c	Bacteria	Chlorobi	BSV26	C20
2aee843caddb9b5601a7d8855798c117	Bacteria	Proteobacteria	Deltaproteobacteria	Myxococcales
d5183dc2882b970833c1372e10fa6ec8	Bacteria	Bacteroidetes	Sphingobacteriia	Sphingobacteriales
7567b2195eed718cf6445c88b24c63fe	Bacteria	Proteobacteria	Gammaproteobacteria	Xanthomonadales	Sinobacteraceae	Nevskia
fe8967a21aeae28fb2d060c98c9abe7d	Bacteria	Chloroflexi	Ellin6529
d32f053fcc1cf82bae82b0fff2f3d012	Bacteria	Firmicutes	Bacilli	Bacillales	Paenibacillaceae	Paenibacillus	Unclassified
a9349ce56b836143e81593c9bf5d30f7	Bacteria	TM7	Unclassified	Unclassified	Unclassified	Unclassified	Unclassified
a9fac73ef33380f31f748f58e5e7e24a	Bacteria	Bacteroidetes	[Saprospirae]	[Saprospirales]
7547da82e459171263d15a369448ce70	Bacteria	Proteobacteria	Gammaproteobacteria	Legionellales	Legionellaceae	Unclassified	Unclassified
2a6f30515ff6bd79fcd16f68589b9e7f	Bacteria	Bacteroidetes	Cytophagia	Cytophagales	Cytophagaceae
40dfde65ad2cbebc0424349b7c7226a5	Bacteria	Verrucomicrobia	[Pedosphaerae]	[Pedosphaerales]	auto67_4W
09333dd67621c4940662e40f1c2ac420	Bacteria	Proteobacteria	Gammaproteobacteria	Legionellales	Coxiellaceae
bb151936ffdfaab58c0b6a30a3e008c9	Bacteria	Chloroflexi	Anaerolineae	Caldilineales	Caldilineaceae
c789fbf9f6e9fcfdf04246adeb562b7f	Bacteria	Planctomycetes	Planctomycetia	Gemmatales	Isosphaeraceae
018584434c563323a7fc2669dc93513f	Bacteria	Proteobacteria	Alphaproteobacteria	Rhizobiales	Unclassified	Unclassified	Unclassified
f51404482424c5e199ae9d39345658a6	Bacteria	Proteobacteria	Gammaproteobacteria	Legionellales	Unclassified	Unclassified	Unclassified
40a16f6add250c0635e7bdc8b36849af	Bacteria	OP11	OP11-4
9baed5cc4c62285003024967956bafaf	Bacteria	Proteobacteria	Betaproteobacteria	Burkholderiales	Burkholderiaceae	Burkholderia
0a902b2b03b95715acb34fefcf0d6259	Bacteria	Planctomycetes	Planctomycetia	Planctomycetales	Planctomycetaceae	Planctomyces
57fdc3287883c035fd4c142c93d46bb2	Bacteria	TM7	TM7-1
20cc9d0b3c25ca58d56d417e77462f7c	Bacteria	Proteobacteria	Alphaproteobacteria	Caulobacterales	Caulobacteraceae
58f8dba3fc7a681f9e874927f5c6f2d7	Bacteria	TM6	SJA-4
f0f507ae3fa57d201372a5c89b9229c3	Bacteria	Firmicutes	Clostridia	Clostridiales	Peptococcaceae	Desulfosporosinus
3236f9133b7dd3fc34b89e8b9d01d778	Bacteria	Acidobacteria	Solibacteres	Solibacterales
875a3965d08c256636ab69df208bd3ba	Bacteria	Armatimonadetes	[Fimbriimonadia]
e1849e04b4b288bb955adfe215bb5f1f	Bacteria	TM7	TM7-1
91738ba60cd10e6d452ddcee4ed4d2e7	Bacteria	Bacteroidetes	Sphingobacteriia	Sphingobacteriales
804b6e4922e11159afc1b6f7ac7c4849	Bacteria	Firmicutes	Bacilli	Bacillales	Bacillaceae	Bacillus	Unclassified
a03d1e659611d9a597f0de488cd47747	Bacteria	Chlamydiae	Chlamydiia	Chlamydiales	Parachlamydiaceae
3b313f93c02a214edfc8e8ca9a953ca2	Bacteria	Bacteroidetes	Cytophagia	Cytophagales	Cytophagaceae	Sporocytophaga
98d75d8a66cf0451c6048d68b942f728	Bacteria	Proteobacteria	Alphaproteobacteria	Caulobacterales	Caulobacteraceae	Unclassified	Unclassified
fbf9e2dbd9853823c62ede2ef0bb2676	Bacteria	Armatimonadetes	Armatimonadia	Armatimonadales	Armatimonadaceae
47059927c0ef3b22d88a8ada05451eb0	Bacteria	Nitrospirae	Nitrospira	Nitrospirales	0319-6A21
4a4cb1ce498bd5363162a05fd6bfdeda	Bacteria	Proteobacteria	Alphaproteobacteria	Rhizobiales	Hyphomicrobiaceae	Parvibaculum
8595bf87888a6827c532ceff2b8da5a7	Bacteria	Proteobacteria	Deltaproteobacteria	Myxococcales	Cystobacteraceae
9a4e62506a7e95b0d10b5f58a8c3e56e	Bacteria	TM6	SJA-4
101b92d648875efd5160a59ea4ee87a6	Bacteria	Planctomycetes	Planctomycetia	Gemmatales	Gemmataceae	Gemmata
c119d0a2c0d2e3df963aa689c919f1aa	Bacteria	Bacteroidetes	Cytophagia	Cytophagales	Cytophagaceae	Cytophaga
f93a474d9800e083c9959bbc7511c9c5	Bacteria	Unclassified	Unclassified	Unclassified	Unclassified	Unclassified	Unclassified
d7ddd3e7d21dcd874046905d731e6a5e	Bacteria	Chloroflexi	Ktedonobacteria	Thermogemmatisporales	Thermogemmatisporaceae
5783ef92173dcb84b6c3e7436de94683	Bacteria	Verrucomicrobia	[Pedosphaerae]	[Pedosphaerales]	auto67_4W
dccb0648c3e5823db87725af0f657a62	Bacteria	Unclassified	Unclassified	Unclassified	Unclassified	Unclassified	Unclassified
d379196d4ce62d9f6606edc4f4094aad	Bacteria	Proteobacteria	Gammaproteobacteria	Legionellales
a84e251f7bcfabcee21ab865b4fce11e	Bacteria	Bacteroidetes	Sphingobacteriia	Sphingobacteriales	Sphingobacteriaceae
f1895c9fff22cef9f9e96e768d466822	Bacteria	TM7	TM7-1
3e763837fd5e43163a17e1ed6f037d5d	Bacteria	Proteobacteria	Deltaproteobacteria	Myxococcales	OM27
177e2fe19a6ef376249edb38d2adde3e	Bacteria	Proteobacteria	Betaproteobacteria	Burkholderiales	Burkholderiaceae	Salinispora	tropica
c80278f4435721a9221c138e7c0f1cda	Bacteria	Chlamydiae	Chlamydiia	Chlamydiales	Rhabdochlamydiaceae	Candidatus Rhabdochlamydia
aa8487d77b5ef657194f0b975cb03e6c	Bacteria	Proteobacteria	Alphaproteobacteria	Unclassified	Unclassified	Unclassified	Unclassified
0b363f11a9c08b2dded75a6cfdf6045b	Bacteria	Planctomycetes	Planctomycetia	Pirellulales	Pirellulaceae
099e1ab790769ba889c9c58f03d42571	Bacteria	Verrucomicrobia	Opitutae	Opitutales	Opitutaceae	Opitutus
46a9873e320242d0da608cf673ce7440	Bacteria	TM7	TM7-3	Unclassified	Unclassified	Unclassified	Unclassified
20baa4ec18770bf868b6e3b5cc3886a2	Bacteria	Planctomycetes	Phycisphaerae	WD2101
39385dc557d59e135763c7ef3f54a19d	Bacteria	Chloroflexi	Ktedonobacteria	Thermogemmatisporales	Thermogemmatisporaceae
6798eafacc1e3b4e8070c29433852ecf	Bacteria	Proteobacteria	Betaproteobacteria	MKC10
3c04ea7cb0f4445b9f1719c70062a83a	Bacteria	Actinobacteria	Actinobacteria	Actinomycetales	Unclassified	Unclassified	Unclassified
5e72a59f4366383dc816fed81dd5c031	Bacteria	Unclassified	Unclassified	Unclassified	Unclassified	Unclassified	Unclassified
9458ba4c687150352347f5209ce7a0c5	Bacteria	Gemmatimonadetes	Gemmatimonadetes	Ellin5290
44910d272a9b4ae36e86e43b8f0294af	Bacteria	Proteobacteria	Deltaproteobacteria	Bdellovibrionales	Bdellovibrionaceae	Bdellovibrio
9d9878c78f76bea86b4ce5c8c42f9986	Bacteria	Proteobacteria	Gammaproteobacteria	Legionellales	Coxiellaceae
3251498e5a2364f53f90609bb58b4379	Bacteria	Proteobacteria	Deltaproteobacteria	Myxococcales	Polyangiaceae	Unclassified	Unclassified
4aa5702a00ccdccb9f10accfdae27e28	Bacteria	Chlamydiae	Chlamydiia	Unclassified	Unclassified	Unclassified	Unclassified
f03b5aae73c7c30e9e727c21d52c2e4a	Bacteria	Planctomycetes	Planctomycetia	Gemmatales	Gemmataceae	Gemmata
114850d8781281b51ea9230ee755d005	Bacteria	Acidobacteria	S035
d3f7b5ef9d1dc03aed08cb8af2510e32	Bacteria	Unclassified	Unclassified	Unclassified	Unclassified	Unclassified	Unclassified
2d305d100f2fa837c11f4e52ff5230af	Bacteria	Firmicutes	Bacilli	Bacillales	Paenibacillaceae
9541c90ab5deedc83cc12697328c1dad	Bacteria	Proteobacteria	Betaproteobacteria	Burkholderiales	Burkholderiaceae	Burkholderia	bryophila
71abb66a04c272fc2cedbe7108c18e64	Bacteria	Proteobacteria	Deltaproteobacteria	Myxococcales
c47a59a34d79ec9102fc49e879eddf2d	Bacteria	Actinobacteria	Thermoleophilia	Solirubrobacterales
7de80afe08205fa4683b9115c7b0936b	Bacteria	Chlamydiae	Chlamydiia	Chlamydiales	Unclassified	Unclassified	Unclassified
fa74adbb2a4394a8e21c6a80571540e4	Bacteria	Proteobacteria	Gammaproteobacteria	Legionellales	Coxiellaceae
20a528c5d57adf4530126bb431efde64	Bacteria	FBP
fe209e120de605a356537bb86ef09a99	Bacteria	Firmicutes	Bacilli	Bacillales	Paenibacillaceae	Paenibacillus	macerans
10f1649d283813ba246a628536a9e41b	Bacteria	Proteobacteria	Deltaproteobacteria	Syntrophobacterales	Syntrophobacteraceae	Syntrophobacter
3ba2a5690aaef624a38b8c08d23513df	Bacteria	OD1	ZB2
e5504367d66462ec72c789352f55c7af	Bacteria	Proteobacteria	Gammaproteobacteria	Legionellales	Coxiellaceae
d4a624f5e87d48047f92ceafd806ef9e	Bacteria	Verrucomicrobia	[Spartobacteria]	[Chthoniobacterales]	[Chthoniobacteraceae]	heteroC45_4W
587c6c20635b234c05ff2944a8246d80	Bacteria	Chlamydiae	Chlamydiia	Chlamydiales	Parachlamydiaceae
dd5a95aa579d36c901d40b9350248e0f	Bacteria	Planctomycetes	Planctomycetia	Gemmatales	Gemmataceae	Gemmata
7598f94864283caa9c4ce80b4852a7fd	Bacteria	Acidobacteria	Acidobacteriia	Acidobacteriales	Acidobacteriaceae	Edaphobacter	modestum
41d3e6587509d8671b2ddd84e69cead7	Bacteria	Firmicutes	Bacilli	Bacillales	Sporolactobacillaceae	Pullulanibacillus
e2d765ddaa702f3c3b761a72eb4c408f	Bacteria	Proteobacteria	Deltaproteobacteria	Syntrophobacterales	Syntrophaceae	Desulfobacca
c9929bc3b712d342029560b02a6848c2	Bacteria	WPS-2
2613892788e92062aa2f08fbe10cfd93	Bacteria	Bacteroidetes	Sphingobacteriia	Sphingobacteriales	Sphingobacteriaceae
2baee4e842b6b6c16e8951161e7bb24d	Bacteria	Chlamydiae	Chlamydiia	Unclassified	Unclassified	Unclassified	Unclassified
9b849acb27ac7eed26f6311adfb54b3f	Bacteria	Bacteroidetes	[Saprospirae]	[Saprospirales]	Chitinophagaceae	Niastella
70c65ccaed833a0c9a58a95ac82c4dab	Bacteria	Planctomycetes	Planctomycetia	Pirellulales	Pirellulaceae	Pirellula
9c2c123680127d3e16c95eba8c476fb3	Bacteria	Proteobacteria	Betaproteobacteria	Burkholderiales	Burkholderiaceae	Burkholderia	Unclassified
d68646e79f0e7f06e2f4e6a6dad38dc0	Bacteria	Proteobacteria	Alphaproteobacteria	Rhodospirillales	Rhodospirillaceae
db39cd74485710b07c1b1c8cc6257770	Bacteria	Verrucomicrobia	[Pedosphaerae]	[Pedosphaerales]	auto67_4W
42e6398d236719e400f397f736d35131	Bacteria	Acidobacteria	Acidobacteriia	Acidobacteriales	Acidobacteriaceae	Unclassified	Unclassified
f12392729ece728a1fe266ff232494b6	Bacteria	Proteobacteria	Gammaproteobacteria	Legionellales	Coxiellaceae
6c5999c7064fc6a041716b92bc14cd5c	Bacteria	Chlamydiae	Chlamydiia	Chlamydiales	Parachlamydiaceae	Candidatus Protochlamydia
be43e2fc26d23106ff4cdaf1e7cf10c6	Bacteria	WPS-2
9f8c660adebad3da59cd2d97101b0b25	Bacteria	Proteobacteria	Gammaproteobacteria	Pseudomonadales	Pseudomonadaceae	Pseudomonas
17c7eceadf33b8a3adcc8a263884224d	Bacteria	Bacteroidetes	Sphingobacteriia	Sphingobacteriales
b19c1d5be3d726a528304653bde2dba4	Bacteria	Bacteroidetes	Sphingobacteriia	Sphingobacteriales	Sphingobacteriaceae
36232a8b2c9d16e611ea00e375c17003	Bacteria	Planctomycetes	Phycisphaerae	WD2101
80585a6cee13b910c695ce93647cf078	Bacteria	Proteobacteria	Alphaproteobacteria	Rhizobiales	Bradyrhizobiaceae	Bosea
1f5382584ddeb51342176de68338fd3c	Bacteria	Proteobacteria	Gammaproteobacteria	Xanthomonadales	Sinobacteraceae
e13c85231914d869ff2dff0e8165d8b1	Bacteria	Bacteroidetes	Sphingobacteriia	Sphingobacteriales	Sphingobacteriaceae
ef4a7072ef679fcfdb627c43c40cad1e	Bacteria	OD1	ZB2
b1f7ac4487079ee9c9a81cc3c45fb4c0	Bacteria	Bacteroidetes	Sphingobacteriia	Sphingobacteriales	Sphingobacteriaceae
ebad0e3ab963e8901000ba9fa97f7f87	Bacteria	Bacteroidetes	[Saprospirae]	[Saprospirales]	Chitinophagaceae	Flavisolibacter
cfcfc47103bf9359c983f3aa1b0e3c26	Bacteria	Proteobacteria	Betaproteobacteria	Methylophilales	Methylophilaceae	Methylotenera	mobilis
a0598521bc7e96d74554daa4ca89be34	Bacteria	Firmicutes	Bacilli	Bacillales	Paenibacillaceae
34ef4172aebae01b51ceb1e566a02680	Bacteria	Bacteroidetes	Sphingobacteriia	Sphingobacteriales
67fb27b2584d3dd65033fe3e478a7f38	Bacteria	Proteobacteria	Betaproteobacteria	Unclassified	Unclassified	Unclassified	Unclassified
cf8c1e77e000f037138490d1fef0b924	Bacteria	Proteobacteria	Gammaproteobacteria	Legionellales	Unclassified	Unclassified	Unclassified
30ea2dae92eb7b127c2dd531cd3ccf6e	Bacteria	Bacteroidetes	[Saprospirae]	[Saprospirales]	Chitinophagaceae	Chitinophaga
776ed021f483b13b65959c4e44029b15	Bacteria	Proteobacteria	Alphaproteobacteria	Rhodospirillales	Acetobacteraceae
c7f83d968e3216b80b436d9b7050ead5	Bacteria	Firmicutes	Bacilli	Bacillales	Thermoactinomycetaceae
fae8213e75b97168e7c04520106cfc2d	Bacteria	Proteobacteria	Gammaproteobacteria	Legionellales	Unclassified	Unclassified	Unclassified
6c8fd24b4301b7b22febb8af211877de	Bacteria	Proteobacteria	Gammaproteobacteria	Legionellales
040d77b8ac983886a150f61394e21dd4	Bacteria	Proteobacteria	Alphaproteobacteria	BD7-3
f0027c5c6553cf7fa710939971054ffc	Bacteria	Chlamydiae	Chlamydiia	Chlamydiales	Parachlamydiaceae	Candidatus Protochlamydia
a1b64755a8f0daaf4d5345b734322079	Bacteria	Proteobacteria	Gammaproteobacteria	Legionellales	Coxiellaceae
829a61929552239229880394c0bd5259	Bacteria	Bacteroidetes	VC2_1_Bac22
3baf42858fb0276b93488b1c514e4695	Bacteria	TM6	SJA-4	YJF2-48
b7cb54f99a443d2ce8323cf612f2404c	Bacteria	Proteobacteria	Gammaproteobacteria	Legionellales	Legionellaceae	Legionella
522adc00bc1e4f80b64e2a995d781dbd	Bacteria	Nitrospirae	Nitrospira	Nitrospirales	[Thermodesulfovibrionaceae]	GOUTA19
c4c6a8cbb656a0f02ae719af12d10171	Bacteria	Bacteroidetes	[Saprospirae]	[Saprospirales]	Chitinophagaceae
4f56ecee24b283af5f91fedd2db53f26	Bacteria	Verrucomicrobia	[Pedosphaerae]	[Pedosphaerales]	auto67_4W
0b88634fc12e45f6c18a595a41a624be	Bacteria	Proteobacteria	Gammaproteobacteria	Xanthomonadales	Sinobacteraceae	Unclassified	Unclassified
557072880dd6fbac3d62c25b66c948fd	Bacteria	Proteobacteria	Unclassified	Unclassified	Unclassified	Unclassified	Unclassified
d949fb542978342bfc3989af9a809881	Bacteria	Firmicutes	Bacilli	Bacillales	Alicyclobacillaceae	Alicyclobacillus
b2cf462c1d8d68cab757b8c7cf87f747	Bacteria	Proteobacteria	Alphaproteobacteria	Rhodospirillales	Rhodospirillaceae
a098a3294690234d1134d3bdc91e04cf	Bacteria	Actinobacteria	Acidimicrobiia	Acidimicrobiales
27ea517b95a55f017d42f72390f7c4b0	Bacteria	Proteobacteria	Betaproteobacteria	Nitrosomonadales	Nitrosomonadaceae	Nitrosovibrio	tenuis
3959a2bcd1a2fa0cbc2b5838926a4d08	Bacteria	Chlamydiae	Chlamydiia	Chlamydiales	Rhabdochlamydiaceae	Candidatus Rhabdochlamydia
03946966f505b1f73d9e23c67660017e	Bacteria	Firmicutes	Bacilli	Bacillales	Paenibacillaceae	Paenibacillus
eefe42a5b264967e8c00c4b48dec595f	Bacteria	Bacteroidetes	Cytophagia	Cytophagales	Cytophagaceae
a75dfb830028db621e20e3258614d7a6	Bacteria	Verrucomicrobia	[Pedosphaerae]	[Pedosphaerales]	Ellin517
a864e313dc03bacb3ec2f20c16235d4b	Bacteria	Verrucomicrobia	[Spartobacteria]	[Chthoniobacterales]	[Chthoniobacteraceae]	DA101
156c20f33bf78b09faae9ab520f5db48	Bacteria	Proteobacteria	Betaproteobacteria	Unclassified	Unclassified	Unclassified	Unclassified
70836ec07818802925a9272b06b78b95	Bacteria	TM7	TM7-3	Unclassified	Unclassified	Unclassified	Unclassified
fd06b1e706b583e3348a32e8e31ffc74	Bacteria	Proteobacteria	Betaproteobacteria	Burkholderiales
5da22db09f83c86c6a5c1860e93e5d10	Bacteria	Bacteroidetes	[Saprospirae]	[Saprospirales]	Chitinophagaceae	Chitinophaga
8f152a8057c29e7f66ce45a51cbc37de	Bacteria	Planctomycetes	Phycisphaerae	WD2101
181468c75dacfce78bca03d08f6c44d7	Bacteria	Bacteroidetes	Sphingobacteriia	Sphingobacteriales	Sphingobacteriaceae
e4c3e7253ed504b16eddd46aaf8e191f	Bacteria	Proteobacteria	Alphaproteobacteria	Sphingomonadales	Sphingomonadaceae	Sphingobium
a5848804d7b33cb853248f05ac5439f9	Bacteria	OD1	ZB2
a0514905475441a55e83d0f4714f36a8	Bacteria	Proteobacteria	Gammaproteobacteria	Xanthomonadales	Sinobacteraceae
7eb98e1a4251f6a03324290a17ead2b2	Bacteria	Firmicutes	Bacilli	Bacillales	Paenibacillaceae	Ammoniphilus	oxalaticus
776ed236a2d6f9342f586c960687145e	Bacteria	TM7	TM7-1
b048824cdcb8ae2726f46941f7b7b50e	Bacteria	Proteobacteria	Betaproteobacteria	MKC10
dd0729bbe17cc313e5fbe2c8cbe58648	Bacteria	Chlamydiae	Chlamydiia	Chlamydiales	Criblamydiaceae
5bf34c5b77c7494c60c6dbfd0fa8341f	Bacteria	Proteobacteria	Alphaproteobacteria	BD7-3
a1c75f268ad86d17c5bf5a1b59e14c68	Bacteria	TM7
69ebaab6d955c88b76a5f2f06fb49274	Bacteria	Proteobacteria	Deltaproteobacteria	Myxococcales
9e850f9acb2ba579244a2c236889ef23	Bacteria	Bacteroidetes	[Saprospirae]	[Saprospirales]	Chitinophagaceae	Chitinophaga	arvensicola
7ba8cdb98333a19bab712bc25b7ac8cc	Bacteria	Bacteroidetes	[Saprospirae]	[Saprospirales]	Chitinophagaceae
68f497670c11c03ccf456f17cfb6c9d2	Bacteria	Proteobacteria	Gammaproteobacteria	Legionellales	Coxiellaceae	Aquicella
a2a874cf57874be4523c1d30cedb194c	Bacteria	Actinobacteria	Thermoleophilia	Solirubrobacterales	Conexibacteraceae
e7344f1755ad1c51d12b131edf27232a	Bacteria	Proteobacteria	Alphaproteobacteria
38e9b696e8991165f08a3322eb138877	Bacteria	Bacteroidetes	Cytophagia	Cytophagales	Cytophagaceae
702f6197fa9181358a307831ad3ad69d	Bacteria	Bacteroidetes	Cytophagia	Cytophagales	Cytophagaceae
6f0190f4fb2c561894f7c7ccc2cc05fd	Bacteria	OD1	ZB2
f69584da535d1f3f3be10782d21af42b	Bacteria	Acidobacteria	Holophagae	Holophagales	Holophagaceae
88d6a208148fee733179ee834d3db295	Bacteria	Chloroflexi	Ellin6529
e3b450101267c1709dba068e684d5790	Bacteria	Armatimonadetes	[Fimbriimonadia]	[Fimbriimonadales]	[Fimbriimonadaceae]	Fimbriimonas
bd235b64b18de2bfdbe749dc13feff87	Bacteria	TM7	TM7-3	I025
2292cf5c8a9396d1a8dd24a8b0d62002	Bacteria	Chlamydiae	Chlamydiia	Chlamydiales
3dcdc97462117487b925a789fa553adf	Bacteria	Proteobacteria	Betaproteobacteria	Burkholderiales	Comamonadaceae	Ramlibacter
d82fb8e4e3098e918b32c68789d37c30	Bacteria	Firmicutes	Bacilli	Bacillales	Bacillaceae	Unclassified	Unclassified
67fe5b2e032dc8508625f03123dea1da	Bacteria	Verrucomicrobia	[Spartobacteria]	[Chthoniobacterales]	[Chthoniobacteraceae]
227f349d4dd029aeb9613e469b1e8903	Bacteria	Proteobacteria	Deltaproteobacteria	MBNT15
8e5ec85a6ceb96911bda2c8fc976bc6a	Bacteria	Proteobacteria	Alphaproteobacteria	Rhodospirillales	Rhodospirillaceae
2d63446b8f3c150923515802b5988d23	Bacteria	Proteobacteria	Betaproteobacteria	Unclassified	Unclassified	Unclassified	Unclassified
6c70d173b36c80a4fa7c9dad5a92a2f3	Bacteria	Actinobacteria	Actinobacteria	Actinomycetales	Nocardioidaceae
ca45b1d49bee9157fa1d54ec9fb37bf9	Bacteria	Proteobacteria	Gammaproteobacteria	Legionellales	Coxiellaceae
89d2362007acf89402b2f35a49f742e7	Bacteria	Planctomycetes	Planctomycetia	Pirellulales	Pirellulaceae	Pirellula
02007e2e6b161c3c7bb6c62336843c91	Bacteria	Proteobacteria	Gammaproteobacteria	Legionellales	Coxiellaceae
cd3853b10f3e65b63253cadb1b54095c	Bacteria	Actinobacteria	Actinobacteria	Actinomycetales	Cellulomonadaceae	Cellulomonas	xylanilytica
677387210c0f44cef48a2cffc89d31bb	Bacteria	Acidobacteria	Acidobacteria-6	iii1-15	RB40
d7662a98abd4a94477c9d97324fa19de	Bacteria	Gemmatimonadetes	Gemm-1
93628cb2154accbb6ab402138fad5eb6	Bacteria	Firmicutes	Clostridia	OPB54
d44a397c11d23b5a46881322bb3d659a	Bacteria	Proteobacteria	Betaproteobacteria	Burkholderiales	Unclassified	Unclassified	Unclassified
6522c02f36449942f89d91de20462e01	Bacteria	Proteobacteria	Gammaproteobacteria	Xanthomonadales	Xanthomonadaceae	Unclassified	Unclassified
26fa91947b4dddc8b9a9e223e591da43	Bacteria	Planctomycetes	Planctomycetia	Gemmatales	Gemmataceae	Gemmata
6dd1ad5184c622546501b21789251220	Bacteria	Proteobacteria	Alphaproteobacteria	Caulobacterales	Caulobacteraceae	Phenylobacterium
230d5add143d7696ca664fe74eecd162	Bacteria	Verrucomicrobia	Opitutae	Opitutales	Opitutaceae
c5637fc8161634a324c3d1353c7313e0	Bacteria	Chlamydiae	Chlamydiia	Chlamydiales	Parachlamydiaceae	Candidatus Protochlamydia
80e7566a37dc5af4ca91a763cb2a75fc	Bacteria	Chlamydiae	Chlamydiia	Chlamydiales	Parachlamydiaceae
001797ec4e6452f0d17f1cc90070050b	Bacteria	Acidobacteria	Acidobacteriia	Acidobacteriales	Acidobacteriaceae
dfaea05d4130069c040bda706946075a	Bacteria	Gemmatimonadetes	Gemmatimonadetes
6b939bf8e9f8a781822abc7bb98ba2d5	Bacteria	Bacteroidetes	Sphingobacteriia	Sphingobacteriales
b042ec18ca162e2b38f97bedf7bc4985	Bacteria	Proteobacteria	Betaproteobacteria	Unclassified	Unclassified	Unclassified	Unclassified
541dc035363c76ac19c39834d3e64490	Bacteria	Planctomycetes	Planctomycetia	Pirellulales	Pirellulaceae	Pirellula
222d1bbf3d86d05850d3e471199ddbc5	Bacteria	Proteobacteria	Gammaproteobacteria	Xanthomonadales	Xanthomonadaceae	Dyella	ginsengisoli
77a1fe13e4d31b0ae1c4ad91c021d172	Bacteria	Actinobacteria	Actinobacteria	Actinomycetales	Mycobacteriaceae	Mycobacterium
1f9f18946ace00efb0b9ee5e9cdc09a9	Bacteria	Proteobacteria	Alphaproteobacteria	Unclassified	Unclassified	Unclassified	Unclassified
8ad31c166531c98793c3dc280cdb0d63	Bacteria	Actinobacteria	Actinobacteria	Actinomycetales	Nocardioidaceae
c9e4c07a4eb0c22605afb01c92f68b66	Bacteria	Proteobacteria	Gammaproteobacteria	Xanthomonadales	Xanthomonadaceae	Luteibacter
ec69cebbddacbd7471c6c53b54faa594	Bacteria	Proteobacteria	Gammaproteobacteria	Pseudomonadales	Moraxellaceae	Perlucidibaca
525ff3d9bdbbd0f8206d4b8ce0359e73	Bacteria	Planctomycetes	Planctomycetia	Pirellulales	Pirellulaceae
8c8b0cc21659d465388a323230e250b7	Bacteria	Proteobacteria	Betaproteobacteria	Burkholderiales	Burkholderiaceae
44defa0d12261a75394a10a0aee401f3	Bacteria	Chlamydiae	Chlamydiia	Chlamydiales
821f760d5ff67fb5fd55f13d28b2fc98	Bacteria	Chloroflexi	Thermomicrobia	JG30-KF-CM45
5a1ec86132bbe37769909a5248ac68cb	Bacteria	TM7	TM7-1
075a0c5a0020a2f2553f34fa83035eee	Bacteria	TM7	TM7-1
b63258bb2a243c6f3839a36750dd983e	Bacteria	OP11
28b0384d3bbef73f18fdb2843945535a	Bacteria	Proteobacteria	Betaproteobacteria	MND1
ae205a325f11f1e66009bc5e4793fb3f	Bacteria	Proteobacteria	Gammaproteobacteria	Enterobacteriales	Enterobacteriaceae	Unclassified	Unclassified
fe0d4538e5312b6ee8e7d0af901d4dfb	Bacteria	Actinobacteria	Actinobacteria	Actinomycetales	Mycobacteriaceae	Mycobacterium	Unclassified
0a8f760c66a48d1be234e66c50ca7f86	Bacteria	Firmicutes	Bacilli	Bacillales	Paenibacillaceae	Paenibacillus	edaphicus
4e5af0f2cca2e08ce5d3556a013bd5d4	Bacteria	Proteobacteria	Gammaproteobacteria	Xanthomonadales	Xanthomonadaceae	Rhodanobacter
24488d568c21ff38eea692f2d2eaac1d	Bacteria	Planctomycetes	Planctomycetia	Planctomycetales	Planctomycetaceae	Planctomyces
4bba954d0b67154c2331b558073be6c2	Bacteria	Acidobacteria	Holophagae	Holophagales	Holophagaceae	Geothrix
d88db8b045aa22739f377835319b1241	Bacteria	FCPU426
2c46df8e6e49245a0bf6159097bee6f0	Bacteria	Proteobacteria	Alphaproteobacteria	Rhodospirillales	Acetobacteraceae
d177b54c5598df51dd23f8b320e95584	Bacteria	Planctomycetes	Planctomycetia	Pirellulales	Pirellulaceae	Pirellula
e32433e48177e68e0c9d2b87043f44d3	Bacteria	Proteobacteria	Alphaproteobacteria	Unclassified	Unclassified	Unclassified	Unclassified
945da2eff0cb3bcca657b13fb7708fcf	Bacteria	Proteobacteria	Alphaproteobacteria	Rhizobiales	Unclassified	Unclassified	Unclassified
a700477f8b14eb8b8a2aa29983a86ace	Bacteria	Proteobacteria	Deltaproteobacteria	Myxococcales
84f3470333d8bff9fefc67b12a576b4f	Bacteria	Bacteroidetes	Flavobacteriia	Flavobacteriales	Flavobacteriaceae	Flavobacterium
94d460e3f00d1ecd44eb019c2013e1ff	Bacteria	Actinobacteria	Actinobacteria	Actinomycetales	Mycobacteriaceae	Mycobacterium	vaccae
bc1d18d7620f8c3f67f40dd1be0445ad	Bacteria	Proteobacteria	Deltaproteobacteria	Spirobacillales
141a2f8170833ac4c9412649a60d490b	Bacteria	Bacteroidetes	[Saprospirae]	[Saprospirales]	Chitinophagaceae
2355b7e6a41587605969225711655989	Bacteria	Planctomycetes	Planctomycetia	Gemmatales	Isosphaeraceae	Singulisphaera
46fa1f8e1f501cdeec2c3e2070a32598	Bacteria	Actinobacteria	Actinobacteria	Actinomycetales	Nocardioidaceae
25138f0c0e9de5cfa679917d7f86711f	Bacteria	Actinobacteria	Actinobacteria	Actinomycetales	Mycobacteriaceae	Mycobacterium	llatzerense
ae911d670bbd60489bcb81e54addd675	Bacteria	FBP
e62028753768cf1a642cfce65bc5a4b1	Bacteria	Proteobacteria	Betaproteobacteria	Burkholderiales	Alcaligenaceae
0c5de8a90f0392170d482efb71c2bb68	Bacteria	Proteobacteria	Gammaproteobacteria	Xanthomonadales	Xanthomonadaceae	Dyella	Unclassified
2f3e6c8ebdec2add0a9d425426d55084	Bacteria	TM6	SJA-4
6236c54d2cc0de66c3642f4aeab7bfc6	Bacteria	Actinobacteria	Actinobacteria	Actinomycetales	Nocardioidaceae	Unclassified	Unclassified
70ce7565482920ef07aa7c918cc6edf5	Bacteria	Bacteroidetes	Sphingobacteriia	Sphingobacteriales	Sphingobacteriaceae
92ba670ea7d05f9e070126fa37a4accc	Bacteria	Firmicutes	Bacilli	Bacillales	Alicyclobacillaceae
6c974ea7a9da6173823cff6ece79dcf2	Bacteria	TM7	TM7-1
b22083ec6c9fd63dcf1605926d3b4350	Bacteria	Proteobacteria	Gammaproteobacteria	Xanthomonadales	Sinobacteraceae
5d1ad1c454fbe065fadd297f854a90b4	Bacteria	Acidobacteria	Acidobacteriia	Acidobacteriales	Koribacteraceae
b2c825ac5d0f00b5d1217eff19ff6901	Bacteria	Actinobacteria	Actinobacteria	Actinomycetales	Microbacteriaceae	Cryocola	poae
35f310a39f90ec3fbeea648e8d1e331b	Bacteria	Actinobacteria	Actinobacteria	Actinomycetales
6cf90445a1d66619c5c9bc35ba7b7964	Bacteria	Proteobacteria	Betaproteobacteria	Burkholderiales	Oxalobacteraceae
28f084fc50db27fb957d971d9426b483	Bacteria	Proteobacteria	Gammaproteobacteria	Legionellales	Coxiellaceae
da7f9960d0e2f6901a9190ddb3330e6f	Bacteria	Bacteroidetes	[Saprospirae]	[Saprospirales]	Chitinophagaceae	Flavisolibacter
2fffaf40c3051b1f11233ad77dedad0a	Bacteria	Chlamydiae	Chlamydiia	Chlamydiales	Rhabdochlamydiaceae	Candidatus Rhabdochlamydia
78f0593bfff28745eac6fa5d3bba39b2	Bacteria	Bacteroidetes	Sphingobacteriia	Sphingobacteriales	Sphingobacteriaceae
50e2bb7bc9ea7bf030e66475f3ea4b69	Bacteria	Verrucomicrobia	Verrucomicrobiae	Verrucomicrobiales	Verrucomicrobiaceae
5d2af66ea92d7c733f985e53dce445e0	Bacteria	Proteobacteria	Betaproteobacteria	Burkholderiales	Oxalobacteraceae
ccce51c25941412f642b507e90e88cec	Bacteria	Unclassified	Unclassified	Unclassified	Unclassified	Unclassified	Unclassified
5e403d3c8e0ce2976711db752c07a754	Bacteria	Firmicutes	Bacilli	Bacillales	Bacillaceae	Bacillus	fumarioli
dc03c7535d584b3159571cb8c22c37da	Bacteria	Firmicutes	Bacilli	Bacillales	Paenibacillaceae
8fb7baaf54d0a82fa3e55f5e781b28cd	Bacteria	Proteobacteria	Alphaproteobacteria	Sphingomonadales	Sphingomonadaceae	Sphingomonas	Unclassified
34dc7b6e8205f8d0107b8b2a7ceb47e5	Bacteria	Proteobacteria	Alphaproteobacteria	Sphingomonadales	Erythrobacteraceae	Unclassified	Unclassified
2b80acaafeb8b2ce178c594957295d08	Bacteria	Proteobacteria	Gammaproteobacteria	Xanthomonadales	Sinobacteraceae
5374b5b4a937c06d35be5284ad95bd7b	Bacteria	Proteobacteria	Alphaproteobacteria	Rhizobiales	Methylobacteriaceae
dfe3add94271f90aa686a17fb375837f	Bacteria	Proteobacteria	Deltaproteobacteria	Myxococcales
6d6065be06cb50887d6caf7610df228e	Bacteria	TM6	SJA-4
fd6ff9f66e32e9115e1aa66f16dfbb7e	Bacteria	Proteobacteria	Gammaproteobacteria	Legionellales	Coxiellaceae
c9cd4fcfeb5e23806838e36b494a4bf1	Bacteria	Unclassified	Unclassified	Unclassified	Unclassified	Unclassified	Unclassified
295b01fb9edc5a3f33548c34ef57c823	Bacteria	Bacteroidetes	Sphingobacteriia	Sphingobacteriales	Sphingobacteriaceae
c8d61b61cf80e0b1ed84daf101bf8eca	Bacteria	Firmicutes	Clostridia	OPB54
4f39a22594c0bf5cae1b0893f8a44245	Bacteria	Proteobacteria	Alphaproteobacteria	Rhizobiales	Hyphomicrobiaceae	Devosia
2c82836accd4e2f1088cb3c1a20da1e7	Bacteria	Proteobacteria	Gammaproteobacteria	Legionellales	Unclassified	Unclassified	Unclassified
cec07bb3099600cfaaf0541ed0134137	Bacteria	Proteobacteria	Gammaproteobacteria	Legionellales	Coxiellaceae
4ba8587271b1fc98548921e618fa86ed	Bacteria	Proteobacteria	Alphaproteobacteria	Ellin329
0220d5922f9c52121d19ccb4d8b49280	Bacteria	Proteobacteria	Alphaproteobacteria	Rhizobiales	Methylocystaceae	Unclassified	Unclassified
66dcf898c76a0d1bbb34efc3ecab24c2	Bacteria	TM6	SJA-4
af872b15831bde8956f7994779993c9b	Bacteria	Actinobacteria	Actinobacteria	Actinomycetales	Microbacteriaceae	Rathayibacter
392f0ace672c574d88d239ecdc9d4825	Bacteria	Bacteroidetes	[Saprospirae]	[Saprospirales]	Chitinophagaceae
a11374d35a5133632edbb586de4cb8c4	Bacteria	Proteobacteria	Alphaproteobacteria	Rhizobiales	Hyphomicrobiaceae	Rhodoplanes
cbe540cdbd4ae2eb17449f3dd0a472ae	Bacteria	Proteobacteria	Betaproteobacteria	SC-I-84
f63ca39d74eea825f82c18ae0f042379	Bacteria	Chloroflexi	Ellin6529
a41f6757539b03f22b6d1d822b77aab7	Bacteria	Firmicutes	Clostridia	Clostridiales	Unclassified	Unclassified	Unclassified
ac28b0b383c384a7dc79fe2eb88f3438	Bacteria	Bacteroidetes	Cytophagia	Cytophagales	Cytophagaceae	Cytophaga
8804423f648a0bf927d0f087c28f5cfe	Bacteria	Elusimicrobia	Elusimicrobia	FAC88
a90ae0c0cc40565d8a2ce50a3e37ce96	Bacteria	TM6	SJA-4
38139963f6a95ecefed4b9a0245da06f	Bacteria	Proteobacteria	Gammaproteobacteria	Pseudomonadales	Pseudomonadaceae	Pseudomonas	umsongensis
78207f93e496314f8ba4be110b7a8e33	Bacteria	Planctomycetes	Planctomycetia	Pirellulales	Pirellulaceae
c26d9a6dbfd203fc1f71f71f8e3127a2	Bacteria	Bacteroidetes	Sphingobacteriia	Sphingobacteriales	Sphingobacteriaceae
e440a3fa030437535aaafb7844134f80	Bacteria	Firmicutes	Bacilli	Bacillales	Paenibacillaceae	Cohnella
7e7b0b93453eeac20ff81828091c6af3	Bacteria	Bacteroidetes	[Saprospirae]	[Saprospirales]	Chitinophagaceae
2b8ac3a7863fd7192372c22fc2f1889c	Bacteria	Firmicutes	Bacilli	Bacillales	Alicyclobacillaceae	Alicyclobacillus
b7b7229aca78ad89348ca52e7b7dd507	Bacteria	Proteobacteria	Unclassified	Unclassified	Unclassified	Unclassified	Unclassified
d7adc1748f5792da0da35eda32099d69	Bacteria	Proteobacteria	Deltaproteobacteria	Syntrophobacterales	Syntrophobacteraceae
f46a7c2700616d281d9c798ce8a91e4d	Bacteria	Proteobacteria	Alphaproteobacteria	Rhizobiales	Beijerinckiaceae	Beijerinckia
ad4f26ed2083983412802923b7b47c4d	Bacteria	Proteobacteria	Betaproteobacteria	Burkholderiales
d675d2c54030d4e46fc109fdb5acae8a	Bacteria	Chlamydiae	Chlamydiia	Chlamydiales
513c28d348a489d80cb16a5d3db00bee	Bacteria	Firmicutes	Bacilli	Bacillales	Paenibacillaceae
54d1d1002518665a26633055c7216fd6	Bacteria	Proteobacteria	Gammaproteobacteria	Legionellales	Legionellaceae
85fa39bf7002ae158ada859b3f096178	Bacteria	Proteobacteria	Gammaproteobacteria	Xanthomonadales	Xanthomonadaceae	Dyella	Unclassified
45905956b62012390f7fa07e457ec7e8	Bacteria	Proteobacteria	Betaproteobacteria	Procabacteriales	Procabacteriaceae
49b7510979aadd3dd3a88b8629560a3d	Bacteria	Bacteroidetes	Sphingobacteriia	Sphingobacteriales
d934606037a3fea37fe0a9ac1f9ec34a	Bacteria	Chlamydiae	Chlamydiia	Chlamydiales	Criblamydiaceae
c31356411cf38add9448a81b0c15a056	Bacteria	Proteobacteria	Gammaproteobacteria	Legionellales	Coxiellaceae	Aquicella
1c83da3dfeeb6028636426d107814fca	Bacteria	Proteobacteria	Alphaproteobacteria	Rhodospirillales	Rhodospirillaceae
269efc6862e35e436ffdada5ca910dce	Bacteria	Proteobacteria	Alphaproteobacteria	Sphingomonadales	Sphingomonadaceae	Sphingobium	Unclassified
7065de2cc0b621e8a794328095c3a82a	Bacteria	Unclassified	Unclassified	Unclassified	Unclassified	Unclassified	Unclassified
f326623afbab77f1014c475a509b0358	Bacteria	Proteobacteria	Alphaproteobacteria	Rhodospirillales	Rhodospirillaceae
5b9ed83afb5b1dee2129188263aeaacb	Bacteria	Acidobacteria	Solibacteres	Solibacterales	Solibacteraceae
8bfd28914079bbb702dfedee2691bffd	Bacteria	Proteobacteria	Betaproteobacteria	Burkholderiales	Burkholderiaceae
9894fef2ba0a9a719edf19773ec95dcc	Bacteria	Planctomycetes	Planctomycetia	Pirellulales	Pirellulaceae
49505969ae74ad92df68ee0308b58822	Bacteria	Actinobacteria	Actinobacteria	Actinomycetales	Nocardioidaceae	Pimelobacter
a7d4bf9dc0317f89448e539965d9d6b2	Bacteria	Proteobacteria	Betaproteobacteria	Burkholderiales	Burkholderiaceae	Unclassified	Unclassified
d37004bec4a699d879e4a103cf55a859	Bacteria	Chlamydiae	Chlamydiia	Chlamydiales	Parachlamydiaceae
4fb054c3021ef876fceb773a9841c5f2	Bacteria	Chloroflexi	Anaerolineae	WCHB1-50
35b8ba2ead5106d97b2310f2dc2ea129	Bacteria	Actinobacteria	Actinobacteria	Actinomycetales	Kineosporiaceae	Unclassified	Unclassified
0fee8c3d400860c5a5e248ae39804379	Bacteria	OD1	ABY1
74f5cebe4293e760eac867c5d34f402f	Bacteria	Verrucomicrobia	[Pedosphaerae]	[Pedosphaerales]	Unclassified	Unclassified	Unclassified
c8a1c43dbc61fe4be94160ebfcddda76	Bacteria	Proteobacteria	Alphaproteobacteria	Rhizobiales	Phyllobacteriaceae	Mesorhizobium	huakuii
855c2e9a4c2d0a1d6066a06193a81943	Bacteria	Firmicutes	Clostridia	Clostridiales	Lachnospiraceae	Coprococcus
b00a1b10b6c7995bb0b05f99f7683764	Bacteria	Proteobacteria	Betaproteobacteria	Burkholderiales	Burkholderiaceae
d2a07038a59de92de2a0c227d5ce4036	Bacteria	Verrucomicrobia	[Pedosphaerae]	[Pedosphaerales]	Ellin515
aed5506950410ff47981f2d45aee75ca	Bacteria	Chloroflexi	Ktedonobacteria	Ktedonobacterales	Ktedonobacteraceae
0e4e155e639f659c59d846acc6b5e726	Bacteria	Planctomycetes	Planctomycetia	Pirellulales	Pirellulaceae
a283747e3f5dde7b5a70ea588802cea2	Bacteria	Proteobacteria	Betaproteobacteria	Burkholderiales	Unclassified	Unclassified	Unclassified
a53dd9ab92888a80c4972734523b29b3	Bacteria	Chlamydiae	Chlamydiia	Chlamydiales	Rhabdochlamydiaceae	Candidatus Rhabdochlamydia
1732c9eab6a0eac1c5624ee267c19767	Bacteria	Fusobacteria	Fusobacteriia	Fusobacteriales
621a2243f64cf0cf293585f5a77a0519	Bacteria	Bacteroidetes	At12OctB3
2906a5d1be42604d1c7fcebb87bdbe72	Bacteria	Proteobacteria	Gammaproteobacteria	Legionellales	Unclassified	Unclassified	Unclassified
108b62f6d43d458f8a7cc9d7e7148359	Bacteria	Proteobacteria	Gammaproteobacteria	Legionellales	Coxiellaceae
48489053ee25062b107ea2c9e70d99c5	Bacteria	OP11	OP11-3
0565260604a2a9cca2e41aac326200cf	Bacteria	Proteobacteria	Betaproteobacteria
3ba78a65a79175ecffd4b3a0cd52a587	Bacteria	TM7	TM7-1
67a5b877779776bd49cb34c7b6bb4b4d	Bacteria	Firmicutes	Bacilli	Bacillales	Paenibacillaceae
8527d3ca6f823db1ad81c68cf1e04b45	Bacteria	Bacteroidetes	Cytophagia	Cytophagales	Cytophagaceae
849e3ccf5ec4000caf4c986016079d90	Bacteria	Proteobacteria	Deltaproteobacteria	Spirobacillales
64133c7b2dc8fad15fdf12be747e8195	Bacteria	Chlamydiae	Chlamydiia	Chlamydiales	Parachlamydiaceae
de52fc809a6f6667f0a621890a86d529	Bacteria	TM6	SJA-4
b46bb2ca628995ee954d3a3712515028	Bacteria	Firmicutes	Bacilli	Bacillales	Paenibacillaceae	Ammoniphilus
98863bdf617ae80b8c65bc61930f5982	Bacteria	Chlamydiae	Chlamydiia	Chlamydiales	Unclassified	Unclassified	Unclassified
ed704522f5c3d315c514aff0ad9fbd46	Bacteria	Firmicutes	Bacilli	Bacillales	Paenibacillaceae
39f0bb7cba7a17f491781321afd8a071	Bacteria	Chlamydiae	Chlamydiia	Chlamydiales
a908d51828408d221ba8bd77ab7befd0	Bacteria	Proteobacteria	Gammaproteobacteria	Legionellales	Coxiellaceae
13d0c94444373317664a31a520b67a59	Bacteria	Proteobacteria	Alphaproteobacteria	Sphingomonadales	Sphingomonadaceae
2d1176255327885c70e12aa692d6a0e7	Bacteria	Actinobacteria	Actinobacteria	Actinomycetales
f1c6e64ebd2436b1ed8bce27b7f5f756	Bacteria	Proteobacteria	Alphaproteobacteria	Caulobacterales	Caulobacteraceae	Unclassified	Unclassified
09f02c8f02c005916718232d0f26cd8c	Bacteria	Firmicutes	Bacilli	Bacillales	Paenibacillaceae	Paenibacillus	chondroitinus
3f0e38df7c01a245410aef3500aecee6	Bacteria	Acidobacteria	[Chloracidobacteria]	DS-100
edfdc945f29cd132ebe79f4a30b667c7	Bacteria	Chlamydiae	Chlamydiia	Chlamydiales	Parachlamydiaceae	Candidatus Protochlamydia
f3fc39d9e80cdcfff2daec7964c3b7c6	Bacteria	Proteobacteria	Gammaproteobacteria	Legionellales	Coxiellaceae
e50e3bd24f20e8d50a581e10126bf433	Bacteria	Planctomycetes	Planctomycetia	Pirellulales	Pirellulaceae
26cee9410058ec98a89f381b6fb12c6f	Bacteria	Acidobacteria	BPC102	MVS-40
57d3b1b65b627c65eccdd5b35d0a3e6a	Bacteria	Firmicutes	Bacilli	Bacillales	Alicyclobacillaceae	Alicyclobacillus
eaaaab445f16adccc267b139d4c3fe5e	Bacteria	Proteobacteria	Alphaproteobacteria	Ellin329
797035b282ddaf62f909bf8b83f55bd7	Bacteria	Verrucomicrobia	[Pedosphaerae]	[Pedosphaerales]	Ellin515
415982f2340f71a1d9cad73f1f3229b9	Bacteria	Bacteroidetes	Sphingobacteriia	Sphingobacteriales	Sphingobacteriaceae
878565dda38bb0b15a8e38f42f00aeec	Bacteria	Proteobacteria	Gammaproteobacteria	Legionellales	Coxiellaceae
1fc9f2c1df59f1269efbe57383984999	Bacteria	Proteobacteria	Betaproteobacteria	Methylophilales	Methylophilaceae	Methylobacillus
60a7786dfa14110c805d4615c3413843	Bacteria	Proteobacteria	Alphaproteobacteria	Sphingomonadales	Sphingomonadaceae	Sphingomonas	asaccharolytica
0bb4315efa35fac9b03a0e201a3653a4	Bacteria	FBP
aca0ea914093543abc0ba8ed895983d0	Bacteria	Verrucomicrobia	[Pedosphaerae]	[Pedosphaerales]
6248b1f212f3e9cc3cf061ffc79865f9	Bacteria	Bacteroidetes	Sphingobacteriia	Sphingobacteriales
67e1d1aac61d0b85458b0449e7a45a99	Bacteria	Proteobacteria	Alphaproteobacteria	Rhizobiales	Bradyrhizobiaceae	Balneimonas
cf95413ac52225c2f47c7e5681b79dc0	Bacteria	Actinobacteria	Actinobacteria	Actinomycetales	Nocardiaceae	Nocardia
612841a3657f37bdd144b36e849fbfbc	Bacteria	Firmicutes	Bacilli	Bacillales	Paenibacillaceae	Paenibacillus
5de730b3d461b33a263747f8fb318515	Bacteria	Proteobacteria	Deltaproteobacteria	MIZ46
c5a429c8376888e22445c07754f268c0	Bacteria	Proteobacteria	Alphaproteobacteria	Rhodobacterales	Hyphomonadaceae
8d678c43b5fed40cbd489f29359ad305	Bacteria	Verrucomicrobia	[Pedosphaerae]	[Pedosphaerales]
13dc7a3de399ece10a20231b16d6c69d	Bacteria	Proteobacteria	Gammaproteobacteria	Legionellales	Coxiellaceae
ad55e67af60179f516881b0a99f197e9	Bacteria	Proteobacteria	Alphaproteobacteria	Rhodospirillales	Rhodospirillaceae
0c57f5f90bbdafa9e8db05bf1ad6bbf9	Bacteria	Planctomycetes	Phycisphaerae	WD2101
f1b690ec31700ad548b609031e8ddc87	Bacteria	Proteobacteria	Alphaproteobacteria	Rhizobiales	Bradyrhizobiaceae	Unclassified	Unclassified
2a57b7841a464abd6e4a4c5d8d692481	Bacteria	Verrucomicrobia	[Spartobacteria]	[Chthoniobacterales]	[Chthoniobacteraceae]	heteroC45_4W
ac16f1fb0f5fccd66a83698293f0095d	Bacteria	Proteobacteria	Gammaproteobacteria	Legionellales	Coxiellaceae
93b860a7af0098068ee9bc67d52f9760	Bacteria	Proteobacteria	Alphaproteobacteria	Rhizobiales	Bradyrhizobiaceae	Unclassified	Unclassified
c5cb23e8ebef62e9311ced1e9f37fd3d	Bacteria	Planctomycetes	Planctomycetia	Pirellulales	Pirellulaceae
165acb11322d8dfa83ced1afce5fb813	Bacteria	Firmicutes	Bacilli	Bacillales	Paenibacillaceae	Unclassified	Unclassified
502f3688936c07ae11e0ac231676f248	Bacteria	Proteobacteria	Gammaproteobacteria	Legionellales	Legionellaceae	Unclassified	Unclassified
c05c54bb630a05484f2ef21c4cc94171	Bacteria	Firmicutes	Bacilli	Bacillales	Alicyclobacillaceae	Alicyclobacillus
5dd13693ff10f1a7851a9630ec23aebf	Bacteria	Actinobacteria	Actinobacteria	Actinomycetales	Nocardioidaceae	Unclassified	Unclassified
1e042cd8e8819a92dde9213d34a5b1b6	Bacteria	TM6	SJA-4
657fac3af0bd612ef4626ec4a97747a2	Bacteria	OP11	OP11-3
2c678a8cf9569415992a6e6676363b15	Bacteria	Bacteroidetes	[Saprospirae]	[Saprospirales]	Chitinophagaceae
9af32091ffbcab4cd130d45c4243fb5e	Bacteria	Chloroflexi	Ktedonobacteria	Ktedonobacterales	Ktedonobacteraceae
206fc9fa021d644aee3a0de9157aa2e5	Bacteria	Proteobacteria	Gammaproteobacteria	Legionellales
e01ec4a0fe259176f454d5d53bc66993	Bacteria	Proteobacteria	Betaproteobacteria	Procabacteriales	Procabacteriaceae	Procabacter
8a88999ae8cebe4f22ef824b8a36ef9c	Bacteria	Proteobacteria	Betaproteobacteria	Burkholderiales	Burkholderiaceae
92749b5beae4f90bf5b2c64de8b36f2f	Bacteria	Unclassified	Unclassified	Unclassified	Unclassified	Unclassified	Unclassified
f8270c76ab1b4a84b94d116bf24c7488	Bacteria	Proteobacteria	Gammaproteobacteria	Legionellales
07bb589ff33d7bbd4e7b06bb96cc1f0f	Bacteria	Proteobacteria	Gammaproteobacteria	Xanthomonadales	Sinobacteraceae
3382ba6d17340d2771878b4afdc755fe	Bacteria	Acidobacteria	Acidobacteriia	Acidobacteriales	Acidobacteriaceae	Edaphobacter	Unclassified
0dd76bbfc56933a933dd9b68c00b9c34	Bacteria	Firmicutes	Bacilli	Bacillales	Unclassified	Unclassified	Unclassified
befa08759bb15c693c1fa0759339f3ae	Bacteria	Verrucomicrobia	[Pedosphaerae]	[Pedosphaerales]	Ellin517
692e058827620c169d70bad44047ccd6	Bacteria	Proteobacteria	Alphaproteobacteria	Rhizobiales	Bradyrhizobiaceae	Bosea	genosp.
fe3ca6a05f945b40e794ee38d27f8416	Bacteria	Bacteroidetes	Cytophagia	Cytophagales	Cytophagaceae	Sporocytophaga
30df6e806dc227c0abffa4717b4240a9	Bacteria	Verrucomicrobia	[Spartobacteria]	[Chthoniobacterales]	[Chthoniobacteraceae]	Candidatus Xiphinematobacter
bb693642d195ecb2e95092136e0212a0	Bacteria	Proteobacteria	Alphaproteobacteria	Rhodospirillales	Rhodospirillaceae
9a31aeacabb6cb7a89971eaa450ccd8e	Bacteria	Acidobacteria	Acidobacteriia	Acidobacteriales	Acidobacteriaceae	Edaphobacter	Unclassified
2fbe003495c6c4c04a7506182ea7ead5	Bacteria	Proteobacteria	Alphaproteobacteria	Sphingomonadales	Sphingomonadaceae	Sphingomonas	wittichii
c0f30975c0ab4eff3d4c32bbe268c1ab	Bacteria	Firmicutes	Bacilli	Bacillales	Paenibacillaceae	Paenibacillus	stellifer
0246f928a086752e8c82a3d295701a6b	Bacteria	Verrucomicrobia	[Spartobacteria]	[Chthoniobacterales]	[Chthoniobacteraceae]	Chthoniobacter
0d94a4fdcf54616c71aad54787109463	Bacteria	Acidobacteria	Acidobacteria-6	iii1-15
4f90c1e797254dc961dc7cebacbd8444	Bacteria	Proteobacteria	Alphaproteobacteria	Sphingomonadales	Sphingomonadaceae	Sphingomonas	wittichii
6700614832cb37a0c3892a2bc70a90a5	Bacteria	Actinobacteria	Thermoleophilia	Gaiellales	Gaiellaceae
3854a78c808b593e983c27e31236da2f	Bacteria	Bacteroidetes	Sphingobacteriia	Sphingobacteriales
5eaaa2629cc8040b1b63eb22f02190d1	Bacteria	Verrucomicrobia	[Spartobacteria]	[Chthoniobacterales]	[Chthoniobacteraceae]
596b309159f49409dc6d5d4948793a77	Bacteria	Proteobacteria	Alphaproteobacteria	Rhodospirillales	Acetobacteraceae
69bf2642d7812a0cfbab813825f70f8a	Bacteria	Firmicutes	Bacilli	Bacillales	Alicyclobacillaceae	Alicyclobacillus
e40b5d0ca35a697218e8ee0fc82f0b7c	Bacteria	Actinobacteria	Thermoleophilia	Solirubrobacterales	Unclassified	Unclassified	Unclassified
e8b35a6f52e271c5628326af85822755	Bacteria	Bacteroidetes	Cytophagia	Cytophagales	Cytophagaceae
0b68a2aca56a306dac026e2c28d657be	Bacteria	Proteobacteria	Deltaproteobacteria	Spirobacillales
7c73e39c802ff654cffb043edd53eb4f	Bacteria	Proteobacteria	Betaproteobacteria	Burkholderiales	Oxalobacteraceae	Herbaspirillum
96ce8ee98f6825b2caa140366d6f78c9	Bacteria	Proteobacteria	Gammaproteobacteria	Xanthomonadales	Xanthomonadaceae	Rhodanobacter	lindaniclasticus
8e2463b07592297dd693475a41400de0	Bacteria	Unclassified	Unclassified	Unclassified	Unclassified	Unclassified	Unclassified
c2de79f72a9ab8846f9aa23621d7b123	Bacteria	Planctomycetes	Planctomycetia	Gemmatales	Gemmataceae	Gemmata
72cdf78147778a364700a0414de74315	Bacteria	Proteobacteria	Alphaproteobacteria	Rhizobiales	Hyphomicrobiaceae	Devosia
17dcd4b3bebd8ff041ca89676364de60	Bacteria	Proteobacteria	Gammaproteobacteria	Legionellales	Coxiellaceae
8d7acd7a26fd2c3cc1b927899f90d985	Bacteria	Proteobacteria	Alphaproteobacteria	Rhizobiales	Rhizobiaceae	Rhizobium	multihospitium
67d2397786b612544415f6c054386319	Bacteria	Proteobacteria	Deltaproteobacteria	Myxococcales	Cystobacteraceae
3e8471ff3a38e035809170758b08f099	Bacteria	Bacteroidetes	Sphingobacteriia	Sphingobacteriales	Sphingobacteriaceae
9e9a876780fd3c0315bdb4d61087bc35	Bacteria	Proteobacteria	Gammaproteobacteria	Legionellales	Legionellaceae	Tatlockia
f36a7da9921ba45f3d2c524d054154c1	Bacteria	Firmicutes	Bacilli	Bacillales	Paenibacillaceae	Paenibacillus	Unclassified
8fad9574b561e1dc990328761e4702c4	Bacteria	Firmicutes	Clostridia	Thermoanaerobacterales	Thermoanaerobacteraceae	Thermacetogenium
a917a762094ee520051d688399d3f33d	Bacteria	Verrucomicrobia	[Spartobacteria]	[Chthoniobacterales]	[Chthoniobacteraceae]	Unclassified	Unclassified
5f61fbfd4b1be7a995f3f40c8532d9f4	Bacteria	Verrucomicrobia	[Pedosphaerae]	[Pedosphaerales]
64719a459d7a19bd072c4a19f4248a23	Bacteria	Proteobacteria	Gammaproteobacteria	Legionellales	Coxiellaceae
c564ab0145cf8f38aeee18db7d8a3d63	Bacteria	Firmicutes	Bacilli	Bacillales	Sporolactobacillaceae	Pullulanibacillus
2caea2f79d64f185c51b09fa47010f14	Bacteria	Gemmatimonadetes	Gemm-1
178e6eaea82313190cdbf56cacd74590	Bacteria	Bacteroidetes	Flavobacteriia	Flavobacteriales	Flavobacteriaceae	Flavobacterium	succinicans
6db62855d983fd8ade87e9a3172a22aa	Bacteria	Verrucomicrobia	[Pedosphaerae]	[Pedosphaerales]
a25cb9c3a7279d87b43f55b08fba8919	Bacteria	Planctomycetes	Planctomycetia	Planctomycetales	Planctomycetaceae	Planctomyces
1bb9e260792567c3950627670b04a887	Bacteria	Bacteroidetes	Sphingobacteriia	Sphingobacteriales	Sphingobacteriaceae
2893614b6fe0f48c9b41506f65f5fb2e	Bacteria	Proteobacteria	Alphaproteobacteria	Rhodospirillales	Rhodospirillaceae
7482a1c3db43bd4d978b460faf906ec6	Bacteria	Planctomycetes	Planctomycetia	Planctomycetales	Planctomycetaceae	Planctomyces
554044d06370493c5d91316b17b57d8b	Bacteria	Firmicutes	Bacilli	Bacillales	Paenibacillaceae	Paenibacillus
b6a566c143a42bb842f7cbcd630f975d	Bacteria	Proteobacteria	Alphaproteobacteria	Rhodospirillales	Rhodospirillaceae
b54a2b17130ebf227c6d34a9a958b437	Bacteria	Proteobacteria	Deltaproteobacteria	BPC076
bb120084d17451bac150bfd7ab22d717	Bacteria	Proteobacteria	Gammaproteobacteria	Xanthomonadales	Sinobacteraceae
9fb570d1b6918fd2ca17bb29f6a154bb	Bacteria	Actinobacteria	Actinobacteria	Actinomycetales	Nocardioidaceae
9d5c3cbc3d01a738739737a92739584c	Bacteria	Bacteroidetes	[Saprospirae]	[Saprospirales]	Chitinophagaceae
fe8eab44559ed89dc1e41c83cece23a4	Bacteria	TM7	TM7-3	Unclassified	Unclassified	Unclassified	Unclassified
959a17873e2b17aca25d1197ba22225d	Bacteria	OD1	ABY1
1c091a518cbae2ccbb6d8fd545bc6b90	Bacteria	Acidobacteria	Acidobacteria-6	iii1-15
d4a7f32d3dbd7e8d65977826753f1b26	Bacteria	Proteobacteria	Betaproteobacteria
41260ad9f586c99649419820d761ea6b	Bacteria	Bacteroidetes	[Saprospirae]	[Saprospirales]	Chitinophagaceae
fd181366d36a1e96581e0e17551ca9c1	Bacteria	TM7	TM7-1
1b4c97f8882b88244b78b7bcb064b99e	Bacteria	Proteobacteria	Gammaproteobacteria	Legionellales
6b7c051326217e884c4d0febc7151650	Bacteria	Actinobacteria	Thermoleophilia	Solirubrobacterales
0c323c77ab3186f9f08ad63a4e03ebd8	Bacteria	Chlamydiae	Chlamydiia	Chlamydiales
810e52fd8441578b017c887724f9dadf	Bacteria	Proteobacteria	Betaproteobacteria	Burkholderiales	Oxalobacteraceae
69e44cc5bb7685d07d5c56dc74705246	Bacteria	Verrucomicrobia	Opitutae	Opitutales	Opitutaceae
f73de97683496aee7fe67ec4a8f5a0e7	Bacteria	Chloroflexi	Anaerolineae	S0208
3954e91c2a45620f6529dc941cf0abaf	Bacteria	Proteobacteria	Alphaproteobacteria	Rhizobiales	Hyphomicrobiaceae	Devosia
3b34ac5f6ac3dce14570d39f1ff8d03f	Bacteria	Proteobacteria	Deltaproteobacteria	Syntrophobacterales	Syntrophaceae	Smithella
cdaa4ea6e09c1b0997805df585a05e6f	Bacteria	Acidobacteria	Acidobacteriia	Acidobacteriales	Acidobacteriaceae
c3245889ad31389311e13344607e6572	Bacteria	Actinobacteria	Actinobacteria	Actinomycetales	Streptomycetaceae	Streptomyces	lanatus
c5f0a9834bd1b112de4740ae51c533e2	Bacteria	Actinobacteria	Actinobacteria	Actinomycetales	Nocardioidaceae	Nocardioides
60a5c23309b5c205485e8c064d32266f	Bacteria	Proteobacteria	Alphaproteobacteria	Rhizobiales	Hyphomicrobiaceae	Rhodoplanes
3d010509abd335cf442a00a20fcaf8af	Bacteria	Proteobacteria	Gammaproteobacteria	Legionellales	Coxiellaceae
71bdbe98e12e4b3f413bd031d44c8799	Bacteria	Proteobacteria	Alphaproteobacteria	Ellin329
843cb7183c565d15e4d9e5f4c79ca43b	Bacteria	Proteobacteria	Deltaproteobacteria	Bdellovibrionales	Bacteriovoracaceae
6b66663a34e51655a55f180d4ec1f6e6	Bacteria	Unclassified	Unclassified	Unclassified	Unclassified	Unclassified	Unclassified
b909181777aaaf6fcd95149e9d56eb77	Bacteria	Firmicutes	Bacilli	Bacillales	Bacillaceae	Bacillus	fumarioli
4c653ca26cc7f5c234aa8bd7289b7c60	Bacteria	Bacteroidetes	Flavobacteriia	Flavobacteriales	Cryomorphaceae	Fluviicola
9fbcfd9b031369d9bebf7e6e1a2e4462	Bacteria	Acidobacteria	Solibacteres	Unclassified	Unclassified	Unclassified	Unclassified
b8818fe91e018b6c8fb172b8fe1d552d	Bacteria	Proteobacteria	Alphaproteobacteria	Rhizobiales	Unclassified	Unclassified	Unclassified
d43dc26e1eb088cc17a8201279585850	Bacteria	Proteobacteria	Gammaproteobacteria	Legionellales	Legionellaceae	Unclassified	Unclassified
6a3f9ddd2ab8835622a7d895840a9dfe	Bacteria	Proteobacteria	Gammaproteobacteria	Legionellales	Legionellaceae	Unclassified	Unclassified
cbf97f9ee6b7ea361ca1dba916a35ded	Bacteria	Fusobacteria	Fusobacteriia	Fusobacteriales
205e35bc3fd458db66bdaf8a931b6503	Bacteria	Bacteroidetes	[Saprospirae]	[Saprospirales]	Chitinophagaceae	Flavisolibacter
0b867e2bf2cf312aa1a0d3f169f8b22e	Bacteria	Proteobacteria	Alphaproteobacteria	Rhodospirillales	Rhodospirillaceae
0833e34281d79292075dd154ab510c22	Bacteria	Chloroflexi	TK17	mle1-48
a07408d0921ef56ecb689673933aa5ba	Bacteria	GN02	GKS2-174
5b21491089cb297e6a746473f29595ff	Bacteria	Proteobacteria	Alphaproteobacteria	Rhizobiales	Rhizobiaceae	Agrobacterium	sullae
1a6ac8aa7666361e9cf8834c0ee22e81	Bacteria	Proteobacteria	Alphaproteobacteria	Rhizobiales	Bradyrhizobiaceae	Bosea
bdc02ddd2cfdd2ee23f7ef614dbd7f12	Bacteria	Bacteroidetes	[Saprospirae]	[Saprospirales]	Chitinophagaceae	Unclassified	Unclassified
f43b8f40dd23dce365c1b25330fcb100	Bacteria	Firmicutes	Bacilli	Bacillales	Bacillaceae	Bacillus	foraminis
6043d7c082addf2cb6907060f42f931d	Bacteria	Bacteroidetes	[Saprospirae]	[Saprospirales]	Chitinophagaceae	Chitinophaga
6b292e1b6f1ef7d726fadef56c6d2533	Bacteria	Proteobacteria	Deltaproteobacteria	Myxococcales
2347585186bee0d428031ab95b923727	Bacteria	Chlamydiae	Chlamydiia	Unclassified	Unclassified	Unclassified	Unclassified
71def37076b3196bbc70c2e7b583e6bf	Bacteria	Proteobacteria	Gammaproteobacteria	Xanthomonadales	Sinobacteraceae	Nevskia
a87e319e1c4368dc867d0268459d63ca	Bacteria	Bacteroidetes	Cytophagia	Cytophagales	Cytophagaceae	Spirosoma
b8f818b387f6fae67aba1ac9d83c6177	Bacteria	Proteobacteria	Alphaproteobacteria	Rhizobiales	Hyphomicrobiaceae
996bb7a72289eb3a9f109279fd40628b	Bacteria	Proteobacteria	Deltaproteobacteria	Myxococcales	Haliangiaceae
4e391cb33a64826e9a4965896edb9ea8	Bacteria	Proteobacteria	Betaproteobacteria	Unclassified	Unclassified	Unclassified	Unclassified
68e901713c9827111155a3bafcb8936a	Bacteria	Proteobacteria	Alphaproteobacteria	Sphingomonadales	Erythrobacteraceae	Erythromicrobium	ramosum
4923ac1d96994dcbfd7b4823a323f03c	Bacteria	Verrucomicrobia	[Pedosphaerae]	[Pedosphaerales]	auto67_4W
2a2c942f2155d813779e9c7df4b9d114	Bacteria	Proteobacteria	Deltaproteobacteria	Syntrophobacterales	Syntrophobacteraceae
33221e5d84f20910fc98037104a395be	Bacteria	Bacteroidetes	Sphingobacteriia	Sphingobacteriales
ed48bc595c808bfa606c995ccc0e8ee7	Bacteria	Chloroflexi	Ktedonobacteria	Thermogemmatisporales	Thermogemmatisporaceae
8fdf66e6b06b0bc0c8ccd808de912629	Bacteria	Proteobacteria	Alphaproteobacteria	Sphingomonadales	Sphingomonadaceae	Novosphingobium	resinovorum
5743be6d1f410575dcd372be5e73809b	Bacteria	Verrucomicrobia	Opitutae	Opitutales	Opitutaceae	Opitutus
afe62b6deb4a8fa465f7a960626375b8	Bacteria	Acidobacteria	Solibacteres	Solibacterales	Solibacteraceae	Candidatus Solibacter
cddd562368a4982a540409ad92ac38e8	Bacteria	Bacteroidetes	[Saprospirae]	[Saprospirales]	Chitinophagaceae
9ec2412f83f00c1f3a8635598c5bc26c	Bacteria	Proteobacteria	Gammaproteobacteria	Xanthomonadales	Xanthomonadaceae
5b5e55e6638879dcc328089223ef89ac	Bacteria	Bacteroidetes	Flavobacteriia	Flavobacteriales	Flavobacteriaceae	Flavobacterium
bb5ae8823b62b98c0a3028a2209a1846	Bacteria	Bacteroidetes	Cytophagia	Cytophagales	Flammeovirgaceae	Persicobacter
2842033a5011a0bec6ed443ff1f9c32d	Bacteria	Proteobacteria	Betaproteobacteria	Burkholderiales	Burkholderiaceae	Burkholderia	tuberum
87195e9bf2172845ea60cc568e16d2f8	Bacteria	Proteobacteria	Deltaproteobacteria	Spirobacillales
685070c94f29507c5474627cb925810a	Bacteria	Bacteroidetes	Cytophagia	Cytophagales	Cytophagaceae
ec117b6a7018011a6882da04bbfcfc63	Bacteria	Proteobacteria	Betaproteobacteria	Rhodocyclales	Rhodocyclaceae	Uliginosibacterium
ae35ccc8e145770c0589f68b02f1409d	Bacteria	Proteobacteria	Deltaproteobacteria	Myxococcales
6d7d5bd0795ff99cc89cd57170719029	Bacteria	Proteobacteria	Deltaproteobacteria	Myxococcales	Haliangiaceae
c2c69a7f4fbc7a9cc364754fda875857	Bacteria	Gemmatimonadetes	Gemmatimonadetes	Unclassified	Unclassified	Unclassified	Unclassified
a3b3f45c5f10227e4e949e7f9446c3d7	Bacteria	Proteobacteria	Deltaproteobacteria	Myxococcales
841e1ce48e9aeea9ae9fa27961ce0330	Bacteria	Firmicutes	Bacilli	Bacillales	Alicyclobacillaceae	Alicyclobacillus
6076af1a7b01a7c6c1af9ed7a6cba3c4	Bacteria	Chloroflexi	Thermomicrobia	JG30-KF-CM45
770836bcf03a7c35668d4c435abb517b	Bacteria	Bacteroidetes	Cytophagia	Cytophagales	Cytophagaceae
aafc62f3e94c2bf9b9fa23a67dd1cbe4	Bacteria	Verrucomicrobia	Opitutae	Opitutales	Opitutaceae	Opitutus
b0f4fc6ad71d1f0605fad8504220a395	Bacteria	Bacteroidetes	[Saprospirae]	[Saprospirales]	Chitinophagaceae
85a6f1bafbed120ef9e0a5bce85b0161	Bacteria	Verrucomicrobia	[Pedosphaerae]	[Pedosphaerales]
d553b373056c9949bf9782b62d22afa1	Bacteria	Proteobacteria	Gammaproteobacteria	Xanthomonadales	Sinobacteraceae	Nevskia
3f3eff8573061bb8ee8b0542fe3047ad	Bacteria	Proteobacteria	Betaproteobacteria	Burkholderiales	Burkholderiaceae	Burkholderia	tuberum
435b2c1a8f0f9173c241022bee776d62	Bacteria	Proteobacteria	Alphaproteobacteria
f348df45ccec1e308fa57f6bb5f86276	Bacteria	Proteobacteria	Alphaproteobacteria	Ellin329
838903c22d8a0729dcfb65d983cac6de	Bacteria	Proteobacteria	Alphaproteobacteria	Ellin329
3a621e3bc1db010d4659c8545d8bcb76	Bacteria	Proteobacteria	Betaproteobacteria	Nitrosomonadales	Nitrosomonadaceae	Nitrosovibrio	Unclassified
7d91c8fd5e4e8eac72ab9e5ef57fecb4	Bacteria	Bacteroidetes	Sphingobacteriia	Sphingobacteriales	Sphingobacteriaceae
0033cb5aefd7ca7409dfe711caa59e4e	Bacteria	OP11	OP11-3
00607aaf8b1c4f2c59ce5f926bd8824b	Bacteria	Verrucomicrobia	[Methylacidiphilae]	Methylacidiphilales
69ebc1c2d9b6148181a05506b4d2d112	Bacteria	Proteobacteria	Gammaproteobacteria	Legionellales	Coxiellaceae	Aquicella
2b72a773ab2442ad21c5dfb4299411ac	Bacteria	Proteobacteria	Gammaproteobacteria	Xanthomonadales	Sinobacteraceae
979ab9dde7ac3cfc8c3dc682209cfaa0	Bacteria	Bacteroidetes	Sphingobacteriia	Sphingobacteriales	Sphingobacteriaceae
cdb29c8efb8e87d080a6699b532b3593	Bacteria	FBP
81ea097d5f9e91742059f36acd3e0239	Bacteria	Planctomycetes	Planctomycetia	Pirellulales	Pirellulaceae	A17
8640d8c547f8b9b2b6debf7cd41c09bb	Bacteria	Proteobacteria	Gammaproteobacteria	Legionellales	Legionellaceae	Unclassified	Unclassified
671547ad6c6a300cf0f7953ec2496146	Bacteria	Proteobacteria	Alphaproteobacteria	Sphingomonadales	Sphingomonadaceae	Unclassified	Unclassified
521bda0235b6beca7aff9d14055abc5e	Bacteria	Proteobacteria	Gammaproteobacteria	Xanthomonadales	Xanthomonadaceae	Dyella
a4b6ca050ff9356775df0a26a5fd12ce	Bacteria	Firmicutes	Bacilli	Bacillales	Alicyclobacillaceae	Alicyclobacillus
f639033d19066c2dfbfcd6db8867d853	Bacteria	Firmicutes	Bacilli	Bacillales	Thermoactinomycetaceae	Planifilum
f19564f9ed803f5aa861c76c3eef566f	Bacteria	Firmicutes	Clostridia	Clostridiales	Clostridiaceae	Geosporobacter_Thermotalea
29b923d3c35f8efd9e2da8af175a7b5d	Bacteria	Verrucomicrobia	Opitutae	Opitutales	Opitutaceae
bd33e02e840c72a2af145c5550edbd3d	Bacteria	Proteobacteria	Gammaproteobacteria	Legionellales	Coxiellaceae
d767becc0043abfa945bff883c4e4a14	Bacteria	Bacteroidetes	[Saprospirae]	[Saprospirales]	Chitinophagaceae
197110d4c03ff582a01fc21c671d50e2	Bacteria	Actinobacteria	Thermoleophilia	Solirubrobacterales
f218f8f57c96b21fbda171ffd9fd411a	Bacteria	Proteobacteria	Betaproteobacteria	Burkholderiales
ec1d94311ae30629e2dff5ecc6519b26	Bacteria	Planctomycetes	Planctomycetia	Pirellulales	Pirellulaceae
31e3da959baa0c4110e81bdc279148e3	Bacteria	Proteobacteria	Alphaproteobacteria	Rhodospirillales	Rhodospirillaceae
573c0a3c3b8ca0c804f6c5e1f0ee617d	Bacteria	Planctomycetes	Phycisphaerae	CPla-3
c778cc7d8d77bd2522df233c0f72b669	Bacteria	Bacteroidetes	Flavobacteriia	Flavobacteriales	Flavobacteriaceae	Flavobacterium	frigidarium
066a03fdb5977c24336fecf94d2aeac2	Bacteria	Proteobacteria	Betaproteobacteria	Burkholderiales	Unclassified	Unclassified	Unclassified
f1f495690cb655c5acaa692158c9a703	Bacteria	Firmicutes	Bacilli	Bacillales	Alicyclobacillaceae	Alicyclobacillus
b5bcbaab9c7545ea5bcd99752d7c2305	Bacteria	Actinobacteria	Acidimicrobiia	Acidimicrobiales
297d281e0afc0cb1f15eeac8452eb399	Bacteria	Firmicutes	Bacilli	Bacillales	Sporolactobacillaceae	Pullulanibacillus
38db2f2b2f827e91aeb59b5391b75600	Bacteria	Bacteroidetes	[Saprospirae]	[Saprospirales]	Chitinophagaceae
e8c66c2e27842f32a5e05d627b08fc40	Bacteria	Unclassified	Unclassified	Unclassified	Unclassified	Unclassified	Unclassified
01fbd4a3f74d52b7d21fecf1b3ca3087	Bacteria	TM6	SJA-4
dfc0ba1109a0c15bcc14584608103940	Bacteria	Acidobacteria	Solibacteres	Solibacterales	Solibacteraceae
ca25a4aac62ba6222e6bb983bd6e4986	Bacteria	Proteobacteria	Alphaproteobacteria	Sphingomonadales	Unclassified	Unclassified	Unclassified
88f17a7fdfe873aae22e4d184ba15c16	Bacteria	Firmicutes	Bacilli	Bacillales	Bacillaceae	Bacillus	firmus
e4d0ef99ef1942d1cef71bbf3210b4a8	Bacteria	Proteobacteria	Alphaproteobacteria	Rhodospirillales	Rhodospirillaceae
88a0524cc20c1335eb2f20e4cd32923c	Bacteria	TM7	TM7-3	EW055
5009b9937d5f12e87406abbf6697c8e0	Bacteria	Actinobacteria	Actinobacteria	Actinomycetales	Nocardiaceae	Rhodococcus
98b276c7f44a2aa606abd42ec3bcf147	Bacteria	Proteobacteria	Gammaproteobacteria	Legionellales	Coxiellaceae
d6fd84bced5fe4351220b250cdb9c23f	Bacteria	Proteobacteria	Gammaproteobacteria	Legionellales
ac03737a819bfa33b34a6e2a6392b444	Bacteria	Gemmatimonadetes	Gemmatimonadetes	N1423WL
a9ff1b63a1a20bfd4c50e53ab62f4ee2	Bacteria	Bacteroidetes	Sphingobacteriia	Sphingobacteriales	Sphingobacteriaceae
4d44db082efab9347b7f67ffc2c6b680	Bacteria	Proteobacteria	Alphaproteobacteria	Rhodospirillales	Acetobacteraceae	Acidisphaera
0290d93d6c3f12ba7f80e30f9abd8317	Bacteria	Proteobacteria	Gammaproteobacteria	Xanthomonadales	Sinobacteraceae
4827a000ab40c019ae966ed2f5513573	Bacteria	Proteobacteria	Deltaproteobacteria	Myxococcales
8928afa6f43452c5b4806db6542a94ec	Bacteria	Chlamydiae	Chlamydiia	Chlamydiales
15d250e2ad5c8afc33c3d52d2c21e520	Bacteria	OD1	ABY1
12c7ea8cc32f766e40f45cccca45ed08	Bacteria	Proteobacteria	Alphaproteobacteria	Rhodospirillales	Rhodospirillaceae
c60b1bacc1c6dc4760faa22e1b974fc4	Bacteria	Proteobacteria	Alphaproteobacteria	Rhodospirillales	Rhodospirillaceae
469724bcbb01387a238cd2f217fb906b	Bacteria	Chlamydiae	Chlamydiia	Chlamydiales	Unclassified	Unclassified	Unclassified
9644a57dcecc6a31f9350e9f27d7ce4a	Bacteria	Bacteroidetes	[Saprospirae]	[Saprospirales]	Chitinophagaceae
afa2e1258384c4eebc812e9177fc5100	Bacteria	Bacteroidetes	Flavobacteriia	Flavobacteriales	Flavobacteriaceae	Flavobacterium	frigidarium
c4c180262ad329c373a33eb473889fbb	Bacteria	Proteobacteria	Gammaproteobacteria	Legionellales	Coxiellaceae
26a056c468e0fa08070ffcd694aa31d4	Bacteria	Bacteroidetes	[Saprospirae]	[Saprospirales]	Chitinophagaceae
cfc4678bbfd246adf405b1ddd4f2aee9	Bacteria	Proteobacteria	Gammaproteobacteria	Legionellales	Coxiellaceae	Aquicella
47a7a2abe1afc3ff3d33e9d0a54f7db9	Bacteria	Proteobacteria	Alphaproteobacteria	Rhizobiales	Methylocystaceae
f039bf8a1ef4b0d3ca9d52dbd41495c6	Bacteria	Proteobacteria	Alphaproteobacteria	Rhizobiales	Unclassified	Unclassified	Unclassified
29211b7f147c509ba0006bf792dd3d61	Bacteria	Proteobacteria	Deltaproteobacteria	Bdellovibrionales	Bdellovibrionaceae	Bdellovibrio	bacteriovorus
30c013cd97b8642e94250a6e8f9c9840	Bacteria	Bacteroidetes	Unclassified	Unclassified	Unclassified	Unclassified	Unclassified
d79bc77dd8e153483280ac5f898fbfde	Bacteria	Bacteroidetes	[Saprospirae]	[Saprospirales]	Chitinophagaceae	Unclassified	Unclassified
a6ceff3e9d070933dff009b2149ad55b	Bacteria	Firmicutes	Bacilli	Bacillales	Paenibacillaceae	Paenibacillus	macerans
f8dd238fe2977461234c003d7b592c56	Bacteria	Bacteroidetes	Sphingobacteriia	Sphingobacteriales
153560f890f16b345c89c6b0f3840748	Bacteria	Proteobacteria	Gammaproteobacteria
8424600454b2e6567ffb4ccda895da95	Bacteria	Proteobacteria	Gammaproteobacteria	Legionellales	Coxiellaceae	Aquicella
a748dfdd959df2a7b455020dbdc85fca	Bacteria	Bacteroidetes	[Saprospirae]	[Saprospirales]	Chitinophagaceae	Niastella
55c5e93a4b849d32f7f2d3918d5d1918	Bacteria	Verrucomicrobia	[Spartobacteria]	[Chthoniobacterales]	[Chthoniobacteraceae]	Chthoniobacter
b0a377ed06c05cb2828d4e3237e71e76	Bacteria	Planctomycetes	Planctomycetia	Pirellulales	Pirellulaceae
d3e45ea09a4521e7147f3b2a5d4b5f35	Bacteria	Unclassified	Unclassified	Unclassified	Unclassified	Unclassified	Unclassified
0cafd78c9c04de834887cbbd16b90b1d	Bacteria	Chlamydiae	Chlamydiia	Chlamydiales	Parachlamydiaceae	Candidatus Protochlamydia
76d630b6abf9d2664c1209d84040d575	Bacteria	Planctomycetes	Phycisphaerae	WD2101
be8104a5f8165891c298ceefee546b74	Bacteria	Bacteroidetes	Cytophagia	Cytophagales	Cytophagaceae
93657b25a4e0c7dc9ad0f602a04150e9	Bacteria	Verrucomicrobia	Opitutae	Opitutales	Opitutaceae	Unclassified	Unclassified
124e350b43f417139e11e68923e63dfd	Bacteria	Proteobacteria	Betaproteobacteria	Burkholderiales	Burkholderiaceae
0091391a7df955952d6e3eeffa7c1fb2	Bacteria	Proteobacteria	Deltaproteobacteria	Myxococcales
d26601cb54ebf3ea75aa51fcf3bdc48e	Bacteria	Verrucomicrobia	[Spartobacteria]	[Chthoniobacterales]	[Chthoniobacteraceae]	Candidatus Xiphinematobacter
ad230f72432b787f8b1b88344edc46f1	Bacteria	Proteobacteria	Deltaproteobacteria	Spirobacillales
5cc864cea4237d3952a6b88da59f8641	Bacteria	OP11	OP11-4
ccb778b5a1309581c064af1a5d68cd8f	Bacteria	Proteobacteria	Deltaproteobacteria	Myxococcales
0552bca6d3ec42bfaea9cda0135dc2e4	Bacteria	Chloroflexi	Anaerolineae	Caldilineales	Caldilineaceae	Caldilinea
37519df6850832430a63d4003130e8b1	Bacteria	Bacteroidetes	[Saprospirae]	[Saprospirales]	Chitinophagaceae
cbc7e18e54ac60adaaf7965d01cbc15d	Bacteria	Planctomycetes	Planctomycetia	Gemmatales	Gemmataceae
95af2a3c01ec14823f333ef5ddc69b81	Bacteria	Firmicutes	Bacilli	Bacillales	Bacillaceae	Bacillus	acidicola
e69165b02ff3eb9fae32b51b7b959e1c	Bacteria	Unclassified	Unclassified	Unclassified	Unclassified	Unclassified	Unclassified
c839cb6fb229bacaf64701467dfeb63e	Bacteria	Planctomycetes	Phycisphaerae	WD2101
fc9a7d95563fad85dded4f8afe7053d9	Bacteria	Planctomycetes	Planctomycetia	Gemmatales	Gemmataceae	Gemmata
5cc5049439e6c0023200adc8b6bd9da4	Bacteria	Proteobacteria	Alphaproteobacteria	Sphingomonadales	Unclassified	Unclassified	Unclassified
4a991c5cdf74f03a796bb429ac103147	Bacteria	Planctomycetes	Planctomycetia	Pirellulales	Pirellulaceae	Pirellula
ba3091481343527c6386b78c5eac3ec4	Bacteria	Proteobacteria	Deltaproteobacteria	Bdellovibrionales	Bacteriovoracaceae
63f2372ec2dec095289702208888cc41	Bacteria	Firmicutes	Bacilli	Bacillales	Paenibacillaceae	Cohnella
b8bf6c6bc220d7cc83a03164089e8a6f	Bacteria	Planctomycetes	Phycisphaerae	Phycisphaerales
9115a8e54b3871fd88b23c3f55d7f0cd	Bacteria	Proteobacteria	Gammaproteobacteria	Legionellales	Legionellaceae	Unclassified	Unclassified
daae8bb96184a09e506f561b436bdf7d	Bacteria	Actinobacteria	Actinobacteria	Actinomycetales	Nocardioidaceae
aa323bcb2144c908a6cb662e3e40d266	Bacteria	Proteobacteria	Alphaproteobacteria	Rhodospirillales	Rhodospirillaceae
2f1f6483cddb5b64514206f3a625d4f2	Bacteria	Proteobacteria	Alphaproteobacteria	Rhizobiales
f70543ea514734d08f79549428bae753	Bacteria	Planctomycetes	Planctomycetia	Planctomycetales	Planctomycetaceae	Planctomyces
26092552a3c3e385d9b0ddea559bede7	Bacteria	Bacteroidetes	Cytophagia	Cytophagales	Unclassified	Unclassified	Unclassified
4b110394c5219c2dc35300d2f5d1a4e3	Bacteria	Proteobacteria	Alphaproteobacteria	Rhodospirillales	Rhodospirillaceae
d391c85a036621072bc12e43c137692c	Bacteria	Acidobacteria	Acidobacteria-6	iii1-15
aa4832ff8acaa2940aae2f9c8ce0932b	Bacteria	Verrucomicrobia	[Pedosphaerae]	[Pedosphaerales]	auto67_4W
6d9d5a9fed43b809cc95a0cb3606c43f	Bacteria	Chloroflexi	Anaerolineae	Caldilineales	Caldilineaceae
6f95c1f3595939b7c4c2d863cca9e248	Bacteria	Planctomycetes	Planctomycetia	Gemmatales	Gemmataceae
9f2b51e2902512be25e2951be2e11954	Bacteria	Firmicutes	Bacilli	Bacillales	Bacillaceae	Unclassified	Unclassified
ddc204e47c2fa8ca880a29e11fb75cf7	Bacteria	Bacteroidetes	[Saprospirae]	[Saprospirales]	Chitinophagaceae
2ca3dc95264e20420ee7a8501c5019c5	Bacteria	Firmicutes	Bacilli	Bacillales	Paenibacillaceae	Ammoniphilus	Unclassified
8a1913a8767d0156ab9c089a3b8ff5ec	Bacteria	Bacteroidetes	[Saprospirae]	[Saprospirales]	Chitinophagaceae
ddaee9c5efed87534bf75e522b732bb8	Bacteria	Proteobacteria	Alphaproteobacteria	Rhizobiales	Bradyrhizobiaceae	Balneimonas
a0954fef801e6dafe5f869ce87b0b8ea	Bacteria	Chlamydiae	Chlamydiia	Chlamydiales	Rhabdochlamydiaceae	Candidatus Rhabdochlamydia
48d844c82fdcbc407be3d668f4c09b1b	Bacteria	TM6	SJA-4
f0712322ea592b095a5d958f740be94a	Bacteria	Bacteroidetes	[Saprospirae]	[Saprospirales]	Chitinophagaceae
0919ebcaa8348e217c4f639f19b357cc	Bacteria	Proteobacteria	Alphaproteobacteria	Rhizobiales	Hyphomicrobiaceae	Rhodoplanes
1a7a41c2844dc6b7912eb9d444257b04	Bacteria	Planctomycetes	Phycisphaerae	WD2101
b159b6d1178d3c4a709b0a100f2b7f37	Bacteria	Bacteroidetes	[Saprospirae]	[Saprospirales]	Chitinophagaceae	Unclassified	Unclassified
2637c7f6baf2192d2f95cb8258868398	Bacteria	Proteobacteria	Gammaproteobacteria	Legionellales	Unclassified	Unclassified	Unclassified
18110a54cc149154eceda5cb2fad0126	Bacteria	Proteobacteria	Alphaproteobacteria	Rhizobiales
0ed6d3259f7c522f72dafc8d0c7799eb	Bacteria	Chlamydiae	Chlamydiia	Chlamydiales
5dc811995638ad80fdc3c2e5e437408a	Bacteria	Proteobacteria	Betaproteobacteria	Burkholderiales	Oxalobacteraceae	Unclassified	Unclassified
cdea47f58e5526a505d332db0f98a64c	Bacteria	Proteobacteria	Alphaproteobacteria	Rhizobiales	Unclassified	Unclassified	Unclassified
8d95a233beef419dcfd657fc282af945	Bacteria	Proteobacteria	Alphaproteobacteria	Rhizobiales	Rhodobiaceae	Afifella
4f7d09d3418c2c8f0892e20a9d97edd0	Bacteria	Acidobacteria	Acidobacteria-6	iii1-15
c2cf1e5d107ef558884bd9157eece572	Bacteria	Proteobacteria	Alphaproteobacteria	Rhizobiales	Hyphomicrobiaceae	Rhodoplanes
bf0fdd359af3c573fc545d455e0828c3	Bacteria	Planctomycetes	Planctomycetia	Planctomycetales	Planctomycetaceae	Planctomyces
79a9c4573e8ef471cb07fb20931fabdd	Bacteria	Firmicutes	Bacilli	Haloplasmatales	Haloplasmataceae
a93adcffca4b9f7040f04643eada173d	Bacteria	Actinobacteria	Actinobacteria	Unclassified	Unclassified	Unclassified	Unclassified
914e0828621243aee955b2624753c662	Bacteria	Verrucomicrobia	[Spartobacteria]	[Chthoniobacterales]	[Chthoniobacteraceae]
a2b797e216844e96d5f14249ac2b879e	Bacteria	Proteobacteria	Gammaproteobacteria	Legionellales	Legionellaceae
525da62daad71e72cd9724317f3d4ce4	Bacteria	Bacteroidetes	[Saprospirae]	[Saprospirales]	Chitinophagaceae	Chitinophaga	arvensicola
b16d49305f51a1822cfe19659d810d69	Bacteria	Planctomycetes	Planctomycetia	Pirellulales	Pirellulaceae	A17
40f23cb961e7907da128c4131522caf2	Bacteria	TM6	SJA-4
49da36f789dfc7e23aeae47b424603a6	Bacteria	TM6	SJA-4
4baf0473ae6c2c7f9fe68b144aa8530a	Bacteria	Firmicutes	Bacilli	Bacillales	Unclassified	Unclassified	Unclassified
ae9222dbf52054b4c60fef7031c58839	Bacteria	Proteobacteria	Alphaproteobacteria	Ellin329
e43c5e5647faecbeb9b4d21b640785a4	Bacteria	Proteobacteria	Gammaproteobacteria	Legionellales
6b9150bb2c1c5391d377ec0c0b035a2c	Bacteria	Proteobacteria	Alphaproteobacteria	Unclassified	Unclassified	Unclassified	Unclassified
c5c69dd2a864f70508101f5ddf52b110	Bacteria	Firmicutes	Bacilli	Bacillales	Paenibacillaceae	Paenibacillus	Unclassified
8dcf714ab910c921da4755f3f0c2b7c0	Bacteria	Unclassified	Unclassified	Unclassified	Unclassified	Unclassified	Unclassified
f36b90e7c3fe988c7d50a2c3e2624370	Bacteria	Gemmatimonadetes	Gemm-1
1b1693d0c490e043d1366a768fe232d8	Bacteria	Actinobacteria	Actinobacteria	Actinomycetales	Unclassified	Unclassified	Unclassified
232023f6b3bb3cb126158e3f7b1e071c	Bacteria	Actinobacteria	Actinobacteria	Actinomycetales	Nocardioidaceae	Unclassified	Unclassified
4fa45dadaf9022923e2022bcb320579a	Bacteria	Chlamydiae	Chlamydiia	Chlamydiales	Rhabdochlamydiaceae	Candidatus Rhabdochlamydia
ac513794851851c21458cfd89c4373d0	Bacteria	Bacteroidetes	Flavobacteriia	Flavobacteriales	Cryomorphaceae	Fluviicola
a350afed51b391f9558b6f7545f80ebe	Bacteria	Bacteroidetes	[Saprospirae]	[Saprospirales]	Chitinophagaceae	Unclassified	Unclassified
383e507158895ecec10d2714fbbc6099	Bacteria	Verrucomicrobia	Opitutae	Opitutales	Opitutaceae	Opitutus
8bc4e9d548589e5dbaf5b2cd786c2f47	Bacteria	Actinobacteria	Actinobacteria	Actinomycetales	Frankiaceae
e67d4134bd29582aa9bce67ae70e797d	Bacteria	Proteobacteria	Gammaproteobacteria	Enterobacteriales	Enterobacteriaceae	Unclassified	Unclassified
7d141852fc25a8438262f9db8a4c5d0c	Bacteria	Verrucomicrobia	Opitutae	Opitutales	Opitutaceae	Opitutus
67feb3b88f5d92835833e269e3191163	Bacteria	Chlamydiae	Chlamydiia	Chlamydiales
de45a73f09b4a12008ce7f3979ef4a15	Bacteria	Chloroflexi	Ktedonobacteria	Ktedonobacterales	Ktedonobacteraceae
651e5293abbce7283e5376b1efb85dc3	Bacteria	Actinobacteria	Actinobacteria	Actinomycetales
96ca184218f6e880bffacf114f265ba7	Bacteria	TM6	SJA-4
3a7ebfe55c8e6e1e4b7dfffba67a1b80	Bacteria	Bacteroidetes	[Saprospirae]	[Saprospirales]	Chitinophagaceae
07a69203755e9de833126644d3d3069f	Bacteria	Proteobacteria	Betaproteobacteria	Burkholderiales	Burkholderiaceae	Burkholderia	graminis
3d5cf45450386531ea336234d0fdefa0	Bacteria	Proteobacteria	Betaproteobacteria	Burkholderiales	Oxalobacteraceae	Unclassified	Unclassified
5ebd939f84423c27e5985c98a91978de	Bacteria	Firmicutes	Bacilli	Bacillales	Alicyclobacillaceae	Alicyclobacillus
9aa5aef60d9338aad7eb94b8fa1e8a21	Bacteria	Firmicutes	Bacilli	Bacillales	Bacillaceae	Thalassobacillus
e47371195cad30a3b21a6278fa172da1	Bacteria	Planctomycetes	Planctomycetia	Gemmatales	Gemmataceae
c482a7db27ea34329822e3d956fff4ad	Bacteria	Proteobacteria	Alphaproteobacteria	Sphingomonadales	Sphingomonadaceae	Sphingobium	yanoikuyae
e1059541a919d14eeaa78c346f9b07f3	Bacteria	Acidobacteria	[Chloracidobacteria]	RB41	Ellin6075
3c60a843df9b3c280aa1d722cecd3ac0	Bacteria	Proteobacteria	Alphaproteobacteria	Rhodospirillales	Rhodospirillaceae
72c4e3c5de26068585c0f5ccdf19aff8	Bacteria	Chlamydiae	Chlamydiia	Chlamydiales	Parachlamydiaceae
0d49246b0a78f0d776e64b329f891893	Bacteria	Proteobacteria	Betaproteobacteria	Unclassified	Unclassified	Unclassified	Unclassified
3bbdae9ffaa1a0b0dfd6b5434608140b	Bacteria	Bacteroidetes	[Saprospirae]	[Saprospirales]	Chitinophagaceae	Unclassified	Unclassified
f4bd66a4903625f0094e533cf57fb98c	Bacteria	Chloroflexi	Ktedonobacteria	Ktedonobacterales	Ktedonobacteraceae
dbe41462a88222ae32f06497c3e2c4fd	Bacteria	Chloroflexi	Ktedonobacteria	Thermogemmatisporales	Thermogemmatisporaceae
b1594f14fa8ebb56bf989a6334c46432	Bacteria	Firmicutes	Bacilli	Bacillales	Paenibacillaceae	Paenibacillus	chondroitinus
876ef0b25909d30e822d89167dd119b7	Bacteria	Gemmatimonadetes	Gemmatimonadetes	Ellin5290
bebe23cea437bfd04e078984dbd88628	Bacteria	Planctomycetes	Phycisphaerae	WD2101
9fd7faa5b26af5e9851fe64db07e20cc	Bacteria	Planctomycetes	Phycisphaerae	CPla-3
e982ad313f6ed4e44bd14f6b06b2e1cc	Bacteria	Proteobacteria	Alphaproteobacteria	Caulobacterales	Caulobacteraceae	Phenylobacterium
6f7427cf985b96817d6b055ef1f4bfb7	Bacteria	Proteobacteria	Alphaproteobacteria	Caulobacterales	Caulobacteraceae	Asticcacaulis	biprosthecium
68b846777500ba15de3b9862dec6b92c	Bacteria	Proteobacteria	Alphaproteobacteria	Rhodospirillales	Rhodospirillaceae
8b432209794cd90eed7661dad022d4a0	Bacteria	Firmicutes	Bacilli	Bacillales	Paenibacillaceae	Ammoniphilus
14c119260d495a1f1fd6ea836655e8b6	Bacteria	Planctomycetes	Planctomycetia	Gemmatales	Gemmataceae
96040cdeda39bc37a8afc445748cb41e	Bacteria	Proteobacteria	Gammaproteobacteria	Legionellales	Coxiellaceae
79dece9adb1fe85a7fb7ca7e1f45f0eb	Bacteria	Proteobacteria	Gammaproteobacteria	Alteromonadales	Alteromonadaceae	Cellvibrio
c7c8afff6ecb088c71aa862e820e9c52	Bacteria	Actinobacteria	Actinobacteria	Actinomycetales	Micromonosporaceae	Pilimelia
c08a48ed944f0b10d7b70336c79dc9a3	Bacteria	Planctomycetes	Planctomycetia	Gemmatales	Isosphaeraceae
252682ddd87f4750aa93d7e8577956de	Bacteria	Chloroflexi	Thermomicrobia	JG30-KF-CM45
6c00ba963dc7c12acb493e9db2d857cd	Bacteria	TM7	TM7-3	EW055
6fe66efbc4bcd23c653159f9649a1304	Bacteria	Acidobacteria	Acidobacteria-6	iii1-15
92fe371ac1a2c54a965a2d2d8120d265	Bacteria	OD1	ABY1
c04c75f52d722072d586d63a51d571f6	Bacteria	Proteobacteria	Alphaproteobacteria	Rhodospirillales	Acetobacteraceae
d523a4ffeeeffc4c1dddc36e5292d220	Bacteria	Proteobacteria	Alphaproteobacteria	Rhizobiales	Hyphomicrobiaceae	Rhodoplanes
973afb07d53eddd2076fb78c815a95f1	Bacteria	Bacteroidetes	Sphingobacteriia	Sphingobacteriales	Sphingobacteriaceae
4e56e66bb05423f1fa8176cb914c028d	Bacteria	Bacteroidetes	At12OctB3
17a706436c6d526ca217a75372adde53	Bacteria	Proteobacteria	Deltaproteobacteria	Myxococcales
1d1623b86eee25c06cf52d740e22d6f8	Bacteria	Proteobacteria	Alphaproteobacteria	Sphingomonadales	Sphingomonadaceae	Sphingomonas	asaccharolytica
cdd6d86536347d8b06702c0b3e9b3759	Bacteria	Unclassified	Unclassified	Unclassified	Unclassified	Unclassified	Unclassified
cdb2f9ab837aef23a4634d99726a346f	Bacteria	TM6	SJA-4
c3e3f25b7e0d941a6a7ea5907b0ffe12	Bacteria	Proteobacteria	Alphaproteobacteria	Ellin329
c00efefc8aafcf6b8744e7e2f7280ac4	Bacteria	Proteobacteria	Betaproteobacteria	A21b	EB1003
8e57245e3a110c7ca937d08e3953f184	Bacteria	Chlamydiae	Chlamydiia	Chlamydiales	Parachlamydiaceae	Unclassified	Unclassified
a5906fe9bd7f3678ece861b6a08e2234	Bacteria	Proteobacteria	Gammaproteobacteria	Xanthomonadales	Sinobacteraceae	Nevskia
d068b1f91746ce3a0fec6998c6ec2a94	Bacteria	Proteobacteria	Gammaproteobacteria	Legionellales	Coxiellaceae
db82f8a879641f4c5122e701768ad7b8	Bacteria	Proteobacteria	Alphaproteobacteria	Rhizobiales	Rhizobiaceae	Shinella
3a3833576fbb210cf64f206b136aabab	Bacteria	Firmicutes	Bacilli	Bacillales	Alicyclobacillaceae	Alicyclobacillus
e6a791aab1eec6f91c27715173eded9d	Bacteria	Actinobacteria	Thermoleophilia	Gaiellales	Gaiellaceae
71358d00500f3f2cdbe85cc5543170ba	Bacteria	OP11	OP11-3
42e5ceee348977d049355fe29e61bc3a	Bacteria	Proteobacteria	Alphaproteobacteria
78dde77676899b72e0b88fe4be3c89e9	Bacteria	Proteobacteria	Gammaproteobacteria	Legionellales	Coxiellaceae
89c047a8376acef46fedee26ca5057ae	Bacteria	Proteobacteria	Betaproteobacteria	Burkholderiales
799c2ccddc6cee9e9013ddfd07c9e336	Bacteria	Proteobacteria	Alphaproteobacteria	Sphingomonadales	Sphingomonadaceae	Unclassified	Unclassified
1eef6e15300782ee31b4df2c190701fe	Bacteria	Proteobacteria	Alphaproteobacteria	Rhizobiales	Bradyrhizobiaceae	Unclassified	Unclassified
fa729af4ec16e0939e77511f6351a55f	Bacteria	Proteobacteria	Betaproteobacteria	Rhodocyclales	Rhodocyclaceae	Uliginosibacterium
3ea9e00ce886e1803d6f61657f45dacc	Bacteria	Bacteroidetes	[Saprospirae]	[Saprospirales]
eb1c015a11a9d9296798c19013dfd442	Bacteria	BRC1	PRR-11
ea625255caedebbad56a60ae0473ca10	Bacteria	Planctomycetes	Planctomycetia	Gemmatales	Isosphaeraceae
52faafb8f425ef7dcb970197ed401e7d	Bacteria	Proteobacteria	Alphaproteobacteria	Rhizobiales
fb3d619a266da2784f6796a8d476a625	Bacteria	Chlamydiae	Chlamydiia	Chlamydiales	Parachlamydiaceae	Candidatus Protochlamydia
ef4881637e2c37b2b9179c7634f182e5	Bacteria	Actinobacteria	Actinobacteria	Actinomycetales	Pseudonocardiaceae	Pseudonocardia
b9b0f9e78749391fedc92545cc394b7e	Bacteria	Gemmatimonadetes	Gemmatimonadetes	Ellin5290
2152fc1a16d63cc5f126ea25b5295583	Bacteria	Proteobacteria	Betaproteobacteria	Burkholderiales	Oxalobacteraceae
0ca5640d131fd8f9f80918d56d24bc78	Bacteria	OD1	ZB2
8280081374a492a15977c8ed987fa58b	Bacteria	Firmicutes	Bacilli	Bacillales	Bacillaceae	Bacillus	fumarioli
d3512d8e2f4818cad8d3ed87a5f73762	Bacteria	Bacteroidetes	[Saprospirae]	[Saprospirales]	Chitinophagaceae
70aa480dfbccf1052434d1cadeecec92	Bacteria	Proteobacteria	Deltaproteobacteria	Myxococcales
bf40b68421c243bfd10203ce0029defb	Bacteria	Actinobacteria	Acidimicrobiia	Acidimicrobiales	C111
b3a241d41da1c3659004f74abf17c4c5	Bacteria	Proteobacteria	Deltaproteobacteria	Bdellovibrionales	Bdellovibrionaceae	Bdellovibrio
ed4b50fb8e6f5144336a33db774de315	Bacteria	Firmicutes	Bacilli	Bacillales	Bacillaceae	Bacillus	fumarioli
490637760b7cb2a2bdbc07b17991ec63	Bacteria	Proteobacteria	Alphaproteobacteria	Sphingomonadales	Sphingomonadaceae
3260a63546e00c3774386be5499bf716	Bacteria	Planctomycetes	Planctomycetia	Gemmatales	Gemmataceae	Gemmata	obscuriglobus
46b17d7bb2654eae7234ac433f9d9257	Bacteria	Planctomycetes	Planctomycetia	Gemmatales	Isosphaeraceae
3716795e2042e144bf961ab948e13e1d	Bacteria	Proteobacteria	Gammaproteobacteria	Xanthomonadales	Xanthomonadaceae
5d9dc1dcc235bb54f4f9a8028ffa164f	Bacteria	Proteobacteria	Alphaproteobacteria	Sphingomonadales	Sphingomonadaceae	Sphingomonas	asaccharolytica
14e5383daea473406a9263713a269287	Bacteria	Bacteroidetes	Sphingobacteriia	Sphingobacteriales
cdc1c538bd2f1fdb96d35994531bf716	Bacteria	Proteobacteria	Gammaproteobacteria	Legionellales
50eed9a375ce32ba4d5d5af90e89eef6	Bacteria	Bacteroidetes	Sphingobacteriia	Sphingobacteriales
c6ba78148be87e0749a31589abbdcae2	Bacteria	Proteobacteria	Alphaproteobacteria	Caulobacterales	Caulobacteraceae	Asticcacaulis	biprosthecium
cd39c727a7596260c9737dc37ff1c336	Bacteria	Proteobacteria	Alphaproteobacteria	Rhodospirillales	Rhodospirillaceae	Telmatospirillum
89adc022338738b0f8d6d214b2aac9c5	Bacteria	OD1	Mb-NB09
cb1caaf710ee4b34ad9310284c303051	Bacteria	Bacteroidetes	[Saprospirae]	[Saprospirales]	Chitinophagaceae
7d537e074433e367c2e9d6b7aa9cd6f0	Bacteria	Proteobacteria	Gammaproteobacteria	Legionellales	Coxiellaceae
c6a62942e9465341f9287dfa691dadfa	Bacteria	Bacteroidetes	[Saprospirae]	[Saprospirales]	Chitinophagaceae
3cf6bc3d77cab1363ae43e57fa6ede7d	Bacteria	Bacteroidetes	[Saprospirae]	[Saprospirales]	Chitinophagaceae
f0708edc30e53b96431422e165625a1b	Bacteria	FBP
fac6a9e9a86638c38243b4be45ad3801	Bacteria	Proteobacteria	Deltaproteobacteria	Desulfuromonadales	Geobacteraceae	Geobacter
703ba68143979ece4b9a0efb3b2f2f28	Bacteria	Chlamydiae	Chlamydiia	Chlamydiales
2a7bdff443af18e3e8389f87d4167e22	Bacteria	Acidobacteria	DA052	Ellin6513
2c6d940d841a90961fe33efdae34dd64	Bacteria	Firmicutes	Clostridia	SHA-98
db19eef14c9357645dfedcc8825d480e	Bacteria	Proteobacteria	Gammaproteobacteria	Legionellales	Legionellaceae
afb1120d8eef9189788db92408df8c3a	Bacteria	OD1	ZB2
d807378e4d2da81e6d2f19e1bd0bfe4c	Bacteria	TM6	SJA-4
0321edef7605a82c3ae9c527764c1593	Bacteria	Proteobacteria	Alphaproteobacteria	Sphingomonadales	Sphingomonadaceae	Sphingopyxis
c009ed06689cd4fc8fb05fd3101bc9a2	Bacteria	Proteobacteria	Alphaproteobacteria	Sphingomonadales	Sphingomonadaceae	Sphingomonas	wittichii
fc7bd9307c0b2306c651f150f39e0f0e	Bacteria	Planctomycetes	Planctomycetia	Gemmatales	Gemmataceae	Gemmata	obscuriglobus
5fe9556d885acd4cd9bb2a49a6a10e9e	Bacteria	Chlamydiae	Chlamydiia	Chlamydiales
282ea7f7e23770353043b9bd7741b62b	Bacteria	Chlamydiae	Chlamydiia	Chlamydiales	Parachlamydiaceae	Unclassified	Unclassified
b94a84157d3f576d2171fcfd08bc8cd0	Bacteria	Acidobacteria	TM1
2e098e2807baae46386c14fb85e64d07	Bacteria	Proteobacteria	Alphaproteobacteria	Sphingomonadales	Sphingomonadaceae	Sphingomonas	asaccharolytica
979cbb634b56a118d7e8b7fd5882b627	Bacteria	Proteobacteria	Alphaproteobacteria	Rhizobiales	Hyphomicrobiaceae	Rhodoplanes
ad9d12b967ac6e56def79e4eb6aceb98	Bacteria	Bacteroidetes	Sphingobacteriia	Sphingobacteriales
57bc4c574d6debc136c6a3f960420d19	Bacteria	Actinobacteria	Actinobacteria	Actinomycetales	Propionibacteriaceae	Propionibacterium	acnes
e9f5605fea65e45373e614421a6ee436	Bacteria	Proteobacteria	Gammaproteobacteria	Pseudomonadales	Moraxellaceae	Acinetobacter	guillouiae
dcb37cdb982e1a1569088580f6464e2a	Bacteria	Armatimonadetes	[Fimbriimonadia]	[Fimbriimonadales]	[Fimbriimonadaceae]	Fimbriimonas
be11b6c0eb1b4327fac53d374edb7f5c	Bacteria	Proteobacteria	Gammaproteobacteria	Alteromonadales	Alteromonadaceae	Cellvibrio
3e9d3dc2feb6b2831288e60fc2152a0b	Bacteria	Proteobacteria	Alphaproteobacteria	Sphingomonadales	Sphingomonadaceae	Sphingobium
498e006be11ac0833bffcf08a9313170	Bacteria	TM6	SJA-4
1ae240d75f8c6aba3a8b5f6f592c8522	Bacteria	Chlorobi
5c891ac114bc2832a5f561b485bab798	Bacteria	TM7	TM7-1
043ff08db33fb781c7abed2c026d3ed8	Bacteria	Verrucomicrobia	Verrucomicrobiae	Verrucomicrobiales	Verrucomicrobiaceae	Prosthecobacter
024ebb34d429a7cf36e58e8ef8014c92	Bacteria	TM6	SJA-4
962a0cb0c9ad6b6b5a34f4d1a7e9daea	Bacteria	TM7	TM7-3	EW055
4932d4337a62045b1cdd8db4c259515a	Bacteria	Proteobacteria	Betaproteobacteria	Rhodocyclales	Rhodocyclaceae	Uliginosibacterium
fd241333b6d52a2222f229d0b02ddfa1	Bacteria	Chloroflexi	Dehalococcoidetes	Dehalococcoidales
505bafb4a4b8ae7dbe2720fbda68aa17	Bacteria	Planctomycetes	Planctomycetia	Planctomycetales	Planctomycetaceae	Planctomyces
4c27142b776aba219d94ac8d9850efb5	Bacteria	Proteobacteria	Alphaproteobacteria	Unclassified	Unclassified	Unclassified	Unclassified
6cef6cc31953d4ca313fb6022aee07da	Bacteria	Bacteroidetes	Sphingobacteriia	Sphingobacteriales	Sphingobacteriaceae
78006dd91b75ee0e67add4e42e7d7513	Bacteria	OD1	ABY1
301677e79b84d7137cb7509d053b8e0a	Bacteria	Firmicutes	Clostridia	OPB54
1f4dc96ca299a290f81d778908855cae	Bacteria	Bacteroidetes	Flavobacteriia	Flavobacteriales	Unclassified	Unclassified	Unclassified
8af879e7d1795e225ae85a46fed2ee62	Bacteria	Proteobacteria	Alphaproteobacteria	Rhizobiales	Hyphomicrobiaceae	Devosia
04a7f4ec13a1d762383242081d09af48	Bacteria	Proteobacteria	Gammaproteobacteria	Legionellales	Coxiellaceae	Aquicella
a210efe264da3aaffe70bbb435770a71	Bacteria	Proteobacteria	Betaproteobacteria	Procabacteriales	Procabacteriaceae
29944efc59896781e9f80ac206f2f7e5	Bacteria	Elusimicrobia	Elusimicrobia	IIb
679a69e64bb9deca7769027b73970721	Bacteria	Planctomycetes	Phycisphaerae	CPla-3
33a39a7cf3b9409801aed6ebe3312867	Bacteria	Verrucomicrobia	[Spartobacteria]	[Chthoniobacterales]	[Chthoniobacteraceae]
5646a887102817f12433dde559e26c00	Bacteria	Proteobacteria	Gammaproteobacteria	Legionellales	Unclassified	Unclassified	Unclassified
f5b2eb35417ba0bdffb3e8593b68ae3a	Bacteria	Proteobacteria	Deltaproteobacteria	Myxococcales
e5ec82a75e9fff6f1385a141dbfb56cb	Bacteria	Acidobacteria	Acidobacteria-6	iii1-15
1e0b8059b8b2ea53d815a818940dd3b4	Bacteria	Proteobacteria	Betaproteobacteria	Burkholderiales	Oxalobacteraceae	Cupriavidus
db86b25c965064e08930a1cea06995f5	Bacteria	Proteobacteria	Gammaproteobacteria	Legionellales	Coxiellaceae
74bdaf0766cc1a6adfa390e5f9b92726	Bacteria	Proteobacteria	Alphaproteobacteria	Rhizobiales	Rhizobiaceae	Shinella
7bca00c0453a133741896e7409b9bcfe	Bacteria	Firmicutes	Bacilli	Bacillales	Alicyclobacillaceae	Alicyclobacillus
c26bbcb11fbd9f859319a247bf6e4357	Bacteria	Proteobacteria	Betaproteobacteria	Burkholderiales	Oxalobacteraceae
183216dffcf8ba2a4e2f1d227246bb80	Bacteria	Proteobacteria	Betaproteobacteria	Burkholderiales	Oxalobacteraceae	Cupriavidus
240683f5a279441d20598becb44f2705	Bacteria	Chlamydiae	Chlamydiia	Chlamydiales
a92cb2259bb536e932939e838e5b07df	Bacteria	OP11
a1350497f40f0d40bb495b48081734d5	Bacteria	Unclassified	Unclassified	Unclassified	Unclassified	Unclassified	Unclassified
1bc9e64786c37c6173535e5dd4646360	Bacteria	Actinobacteria	Actinobacteria	Actinomycetales	Nocardiaceae
accb318b1ce84af872024524ad5f57f8	Bacteria	TM7	TM7-1
f5bb8cae913e22fc4789e6677b033c49	Bacteria	Proteobacteria	Gammaproteobacteria	Xanthomonadales	Xanthomonadaceae	Unclassified	Unclassified
f2266a4781628ec31be8edf601ca6b5d	Bacteria	Bacteroidetes	[Saprospirae]	[Saprospirales]	Saprospiraceae
793b9ab78e4ab4599056c7918a70991f	Bacteria	Planctomycetes	Planctomycetia	Gemmatales	Gemmataceae	Gemmata
5a92a5c4fde1312c3341a160ac7a130a	Bacteria	Proteobacteria	Alphaproteobacteria	Caulobacterales	Caulobacteraceae	Caulobacter
9d28a9e33a5c14739475c11cad1aa095	Bacteria	TM7	TM7-3	EW055
dfb8b56fb165d4915b7232c3d837ae5d	Bacteria	Proteobacteria	Deltaproteobacteria	MIZ46
afb0b4a4ba4aeae22bfd02e51d80ebfe	Bacteria	Acidobacteria	Acidobacteriia	Acidobacteriales	Acidobacteriaceae	Terriglobus
6714b477318ccc3426f100fa58987ac7	Bacteria	Acidobacteria	Solibacteres	Solibacterales
0d141cef38eff674fa08fee9fb4aef0e	Bacteria	Proteobacteria	Gammaproteobacteria	Legionellales	Coxiellaceae
c1bfeeee3ee8ed401e23f4c4a0137267	Bacteria	Planctomycetes	Planctomycetia	Gemmatales	Gemmataceae
ab77ef392feaca9af19d1431f684ee88	Bacteria	Firmicutes	Bacilli	Bacillales	Paenibacillaceae
ee5d52a08949acead83938b61913e9c9	Bacteria	Proteobacteria	Gammaproteobacteria	Legionellales	Unclassified	Unclassified	Unclassified
650bcdfa3af35386daf0a5e1425b8184	Bacteria	Proteobacteria	Gammaproteobacteria	Legionellales	Coxiellaceae
dcb3cfb0e488aa28ab9e1e1b1dd38aa7	Bacteria	Planctomycetes	Planctomycetia	Gemmatales	Gemmataceae	Gemmata
fb5641fad7cba0fb942d3f4515594a8f	Bacteria	Proteobacteria	Betaproteobacteria	Burkholderiales
5b5a7bfbc02382e25bbbb7992bec450a	Bacteria	Chlamydiae	Chlamydiia	Unclassified	Unclassified	Unclassified	Unclassified
06b385ee031110c13929715d12c01919	Bacteria	Proteobacteria	Alphaproteobacteria	Unclassified	Unclassified	Unclassified	Unclassified
940f6f9d7c3afb7bbb23ef56ffecf712	Bacteria	Bacteroidetes	Sphingobacteriia	Sphingobacteriales	Sphingobacteriaceae
aec750d2400d7423aa47829e706f8665	Bacteria	Proteobacteria	Alphaproteobacteria	Ellin329
d32b8978531db39114033fde531690a2	Bacteria	OD1	ZB2
d03a606c924f709b5f00ee934c42969e	Bacteria	Proteobacteria	Betaproteobacteria	Burkholderiales	Burkholderiaceae	Unclassified	Unclassified
405edae97b2e51f10d248c8f80124fb1	Bacteria	Proteobacteria	Alphaproteobacteria	Rhodospirillales	Rhodospirillaceae
213bb924a6cd3f42180fcae1cdead537	Bacteria	Bacteroidetes	[Saprospirae]	[Saprospirales]	Chitinophagaceae
0d34fda4e1171896b1a5b2a7299404d5	Bacteria	Gemmatimonadetes	Gemm-5
a62c889536bcca66d558e1964047a4fc	Bacteria	Proteobacteria	Alphaproteobacteria	Rhizobiales	Methylocystaceae	Unclassified	Unclassified
3ca502ec7abc21e3e88ed21f178e2e97	Bacteria	Verrucomicrobia	[Methylacidiphilae]	Methylacidiphilales
d35a07d91386c0b74561a8c59df726c4	Bacteria	Bacteroidetes	Sphingobacteriia	Sphingobacteriales
e2d66f54d66e9957a5d6789b4c20a348	Bacteria	Planctomycetes	Planctomycetia	Gemmatales	Gemmataceae	Gemmata
b1c277a2e381ca06811dfd168a08229f	Bacteria	Planctomycetes	Planctomycetia	Gemmatales	Gemmataceae	Gemmata	obscuriglobus
05e642d5a1cecd745afb648c7b296c2a	Bacteria	Planctomycetes	Planctomycetia	Pirellulales	Pirellulaceae	Pirellula
9b88700354cab646b199c6a65c75c582	Bacteria	Bacteroidetes	Sphingobacteriia	Sphingobacteriales	Sphingobacteriaceae
3f459c04b8d8f06670b416a6c5fd4b22	Bacteria	Armatimonadetes	OPB50
d6d7441ee5891c0ad10feaa12fe7549a	Bacteria	Verrucomicrobia	[Pedosphaerae]	[Pedosphaerales]
ad4071656786a4928c6bd8ff26f289a0	Bacteria	Firmicutes	Bacilli	Bacillales	Paenibacillaceae
f348fac91557972df0ebd9ee9e2fe924	Bacteria	TM6	SJA-4
6c091542d77fe63c9414a3ae815de1df	Bacteria	Bacteroidetes	[Saprospirae]	[Saprospirales]	Chitinophagaceae
8bc97c9a3e281cdef4be19d3d1a6cb09	Bacteria	Gemmatimonadetes	Gemmatimonadetes	Gemmatimonadales	Ellin5301
5f35e14d1426ec820c5542a92354e89b	Bacteria	WS3	PRR-12	Sediment-1
2ee6134031e5adc9efd76ff137580975	Bacteria	Proteobacteria	Alphaproteobacteria	Sphingomonadales	Sphingomonadaceae	Unclassified	Unclassified
8026e05571f1bbcd2aa914a8c16b0036	Bacteria	Verrucomicrobia	[Spartobacteria]	[Chthoniobacterales]	[Chthoniobacteraceae]	DA101
33ab8fda931f38078308b195adb2982a	Bacteria	Bacteroidetes	Sphingobacteriia	Sphingobacteriales
8d29b2c2b11dcfe62869b8947beaec89	Bacteria	Proteobacteria	Gammaproteobacteria	Legionellales	Coxiellaceae
708251aa7645d1c2cc0dfc123ebd7cb5	Bacteria	Proteobacteria	Gammaproteobacteria	Legionellales	Coxiellaceae
9af686e302012f86735724f2d5be8f8d	Bacteria	Planctomycetes	Phycisphaerae	WD2101
e89863c1976de0d86e55964a39d85fa6	Bacteria	Proteobacteria	Gammaproteobacteria	Legionellales	Coxiellaceae	Aquicella
6fb59a4ba9133ee04466bbff3ca181e3	Bacteria	Chloroflexi	TK10	B07_WMSP1
402f0f0364fb019ff50b6d4b16487e16	Bacteria	Proteobacteria	Alphaproteobacteria	Unclassified	Unclassified	Unclassified	Unclassified
ff26c4cc407c8eee663a40eea384af0f	Bacteria	Chloroflexi	S085
9567b2efed5a0229ffb67a5501a3539a	Bacteria	Verrucomicrobia	[Pedosphaerae]	[Pedosphaerales]	auto67_4W
58f4cc1796789840f2e49c7dcc778754	Bacteria	Acidobacteria	Acidobacteriia	Acidobacteriales	Koribacteraceae	Candidatus Koribacter
dcf570156fd1d3292cff2f99387cebeb	Bacteria	Bacteroidetes	VC2_1_Bac22
eb724327716fb7d3abe83c2ad11a17c0	Bacteria	Proteobacteria	Gammaproteobacteria
99cdd0ea30209b99caeedcb4bd17df85	Bacteria	Planctomycetes	Planctomycetia	Gemmatales	Gemmataceae	Gemmata
5c9d45f8724a11f567ddbf7d1093993d	Bacteria	Planctomycetes	Planctomycetia	Gemmatales	Gemmataceae	Gemmata
d57fe0fc95c0e6a5502806d3bf79b1e4	Bacteria	Chloroflexi	Thermomicrobia	JG30-KF-CM45
e97a832357988d1369b7288019296a12	Bacteria	Proteobacteria	Gammaproteobacteria	Legionellales	Coxiellaceae
9a9788da8ca498563e6ebc854fb29f84	Bacteria	Proteobacteria	Alphaproteobacteria	Rhizobiales
770df4d3298195cc59e017edd1f89e72	Bacteria	Proteobacteria	Deltaproteobacteria	MIZ46
19c5e0f5d46d3f52c7933e21ec0a403d	Bacteria	Planctomycetes	Planctomycetia	Gemmatales	Gemmataceae
422c58ac45bca41de558e238eb4632e0	Bacteria	Unclassified	Unclassified	Unclassified	Unclassified	Unclassified	Unclassified
80a726ad93c8efdc09c720222fdd33f2	Bacteria	Proteobacteria	Betaproteobacteria	Burkholderiales	Burkholderiaceae	Salinispora	tropica
8bc6ed15970efffc50f66058f733f5d7	Bacteria	Proteobacteria	Deltaproteobacteria	Syntrophobacterales	Syntrophobacteraceae
1a07dccba175d477ae27ffd5a2eed78e	Bacteria	Chlamydiae	Chlamydiia	Unclassified	Unclassified	Unclassified	Unclassified
adb45ba3b6270ab793a4582d0f0bf090	Bacteria	Chlamydiae	Chlamydiia	Chlamydiales	Parachlamydiaceae	Unclassified	Unclassified
91cd221203d5eac2bc6560e435efd2d4	Bacteria	Gemmatimonadetes	Gemmatimonadetes	Gemmatimonadales	Ellin5301
a999c18ce8f8b98ad6628f8828eef0c5	Bacteria	Unclassified	Unclassified	Unclassified	Unclassified	Unclassified	Unclassified
725d281a8521e4cc3fdb8b42e0147a51	Bacteria	Firmicutes	Bacilli	Bacillales	Paenibacillaceae
0f0eeabe65c31a8824320e863b0379ca	Bacteria	Proteobacteria	Alphaproteobacteria	Sphingomonadales	Sphingomonadaceae	Sphingomonas	wittichii
4ed135c052ae59c99850b855f9795b23	Bacteria	Proteobacteria	Deltaproteobacteria	Myxococcales
9604d69c90bb665930c0a11fee95fdc9	Bacteria	Planctomycetes	Planctomycetia	Gemmatales	Isosphaeraceae	Singulisphaera
0c27321989b309abafcd82f1cbe15a26	Bacteria	Proteobacteria	Deltaproteobacteria	Myxococcales
c87722c0aa4f63a64a093685ddd2b778	Bacteria	Planctomycetes	Planctomycetia	Gemmatales	Isosphaeraceae	Unclassified	Unclassified
890ebcc8ac0e00726ba28ca5d5338203	Bacteria	Proteobacteria	Alphaproteobacteria	Rhizobiales	Hyphomicrobiaceae	Rhodoplanes
2e5b5dca7b3b5123e26a54954bd66f29	Bacteria	Bacteroidetes	Sphingobacteriia	Sphingobacteriales
ca7e8ed41ebb5f3a6a12772c536f87c9	Bacteria	Bacteroidetes	Cytophagia	Cytophagales	Cytophagaceae	Spirosoma
3e134c97744b5f5bf3d1b8d0ea0c7f60	Bacteria	Gemmatimonadetes	Gemm-3
ee93762995ce1cf5e87fd8d912ca69f4	Bacteria	Firmicutes	Bacilli	Bacillales	Paenibacillaceae	Paenibacillus	larvae
dc7ad17b3ad63b5ffba8773fb1e8533e	Bacteria	Acidobacteria	Acidobacteriia	Acidobacteriales	Acidobacteriaceae
4283ea0b9b826f85a950f33778c87065	Bacteria	Bacteroidetes	Sphingobacteriia	Sphingobacteriales	Sphingobacteriaceae
08ac3c37632096dc2ce05d609c2df9ba	Bacteria	Verrucomicrobia	[Pedosphaerae]	[Pedosphaerales]	Ellin517
82b68fa90bebfbd7c5c0751c3d8f9344	Bacteria	Proteobacteria	Alphaproteobacteria	Rhizobiales	Hyphomicrobiaceae	Devosia
135f1706f95630af91f9cdbeceb211a4	Bacteria	TM6	SJA-4	S1198
d6051557abf9f73ef151e302c7f73427	Bacteria	Actinobacteria	Actinobacteria	Actinomycetales	Gordoniaceae	Gordonia
24455e835661b7b35ae62ef8ea110390	Bacteria	Bacteroidetes	Flavobacteriia	Flavobacteriales	Cryomorphaceae	Unclassified	Unclassified
7600738daa1b42948a17d5adf8743cee	Bacteria	Acidobacteria	Solibacteres	Solibacterales	Solibacteraceae	Candidatus Solibacter
5e419d5c095ce6f1d7018be29f610ef1	Bacteria	Planctomycetes	Planctomycetia	Pirellulales	Pirellulaceae
f867c6f8632b1f189c60228834552934	Bacteria	Bacteroidetes	Sphingobacteriia	Sphingobacteriales	Sphingobacteriaceae
d7b0cf98f89746f4205155dad3412c94	Bacteria	Actinobacteria	Actinobacteria	Unclassified	Unclassified	Unclassified	Unclassified
deb6ab5fa2f353ce391776f2b82c3fbf	Bacteria	Acidobacteria	Acidobacteria-6	iii1-15
b6e95318b0c873a61f7866b771340858	Bacteria	Chlamydiae	Chlamydiia	Chlamydiales	Rhabdochlamydiaceae	Candidatus Rhabdochlamydia
a723174535ff491bdef23fa53bcb1295	Bacteria	Acidobacteria	Acidobacteriia	Acidobacteriales	Koribacteraceae
d3316d24561d2169a8b8808503cc7edb	Bacteria	Proteobacteria	Gammaproteobacteria	Xanthomonadales	Xanthomonadaceae	Unclassified	Unclassified
968dd00e17c72e5a7c3ff8a0c7226d4c	Bacteria	Proteobacteria	Alphaproteobacteria	Sphingomonadales	Erythrobacteraceae	Erythromicrobium	ramosum
8f5307597eaee113093c30969809d7a6	Bacteria	Proteobacteria	Alphaproteobacteria	Unclassified	Unclassified	Unclassified	Unclassified
44bef00dba344175d8063e4a880271d8	Bacteria	Chlamydiae	Chlamydiia	Chlamydiales	Parachlamydiaceae
d874e5adc9df0a4dfd4bb296e79de12c	Bacteria	Nitrospirae	Nitrospira	Nitrospirales	Nitrospiraceae	Nitrospira
a214ae53adee256b54ce245bf25351a0	Bacteria	Bacteroidetes	[Saprospirae]	[Saprospirales]	Chitinophagaceae
873edaaa65857a76cc4446dd0012054a	Bacteria	Proteobacteria	Deltaproteobacteria	Bdellovibrionales	Bdellovibrionaceae	Bdellovibrio	bacteriovorus
2546da7e5867c132492ad039657541df	Bacteria	Proteobacteria	Betaproteobacteria	Rhodocyclales	Rhodocyclaceae	Unclassified	Unclassified
9245d1c56d25f22cdb60107a866638dd	Bacteria	Proteobacteria	Betaproteobacteria	Burkholderiales	Burkholderiaceae
259c67ef59a31c0fb62fb03d552c7392	Bacteria	Gemmatimonadetes	Gemmatimonadetes	N1423WL
abbe55184d5c9dbc9045e648364d037a	Bacteria	Proteobacteria	Betaproteobacteria	Unclassified	Unclassified	Unclassified	Unclassified
664931bc61b9a30644729e34f95cad20	Bacteria	Proteobacteria	Deltaproteobacteria	Spirobacillales
f774a2da573b2d8bc8e016e88d84a365	Bacteria	Verrucomicrobia	[Spartobacteria]	[Chthoniobacterales]	[Chthoniobacteraceae]	Chthoniobacter
2ca0975c75f5f85329e0a8d34a009a9e	Bacteria	Firmicutes	Bacilli	Bacillales	Paenibacillaceae
3d84bc4ab40cdab12e3a2f168bb4c8a2	Bacteria	Bacteroidetes	[Saprospirae]	[Saprospirales]	Chitinophagaceae	Flavisolibacter
21e14890388190284c5dfd93667100d0	Bacteria	Chlamydiae	Chlamydiia	Chlamydiales
8d4bb0686c35666510a0377d67dc8a90	Bacteria	Actinobacteria	Actinobacteria	Actinomycetales	Nocardioidaceae	Aeromicrobium
586bea2f8ab0fdc7cc2bd721e0271438	Bacteria	Chloroflexi	TK17
6367c28358792250a1d811798cee0cb9	Bacteria	Proteobacteria	Deltaproteobacteria	Spirobacillales
700592fe04187dabd8687b1fa78aaaeb	Bacteria	Firmicutes	Bacilli	Bacillales	Unclassified	Unclassified	Unclassified
1c828a34a0a6aedaaacf7d42acd4bd68	Bacteria	Planctomycetes	Phycisphaerae	WD2101
d1951224bed24e4e54d674c7177b02a5	Bacteria	Chlamydiae	Chlamydiia	Chlamydiales	Parachlamydiaceae
e8cbed9bd60bebc65e5173d7380cce08	Bacteria	Firmicutes	Bacilli	Bacillales	Paenibacillaceae	Unclassified	Unclassified
6736869abb1298df7e2d4ae102afd874	Bacteria	Proteobacteria	Gammaproteobacteria	Chromatiales	Ectothiorhodospiraceae	Halorhodospira
70eafd75c447550dbe0ce5d4ce2ea7b7	Bacteria	Proteobacteria	Alphaproteobacteria	Rhodospirillales	Rhodospirillaceae
9f07ec552e5b9336957f1970de8fc2d6	Bacteria	Verrucomicrobia	Opitutae	Opitutales	Opitutaceae	Opitutus
970feba0258c95f9958b90fe2b5e2669	Bacteria	Proteobacteria	Betaproteobacteria	Burkholderiales	Comamonadaceae	Variovorax
a4e882dccf39b9998346d07a2bd84e06	Bacteria	Planctomycetes	Planctomycetia	Gemmatales	Gemmataceae	Gemmata
1f66af071c89f4082502be902582194b	Bacteria	Firmicutes	Bacilli	Bacillales	Paenibacillaceae	Paenibacillus
dc4e845f5e1412b4c9cff5821796277e	Bacteria	TM7	TM7-1
55866828e5bf35dc0badd8241671ca81	Bacteria	Firmicutes	Bacilli	Bacillales	Bacillaceae	Bacillus	acidicola
8e6e2b74110308f8cfb96a0decff40f5	Bacteria	Firmicutes	Bacilli	Bacillales	Paenibacillaceae
a621de868f64f6317f403ade51fa0500	Bacteria	Actinobacteria	Thermoleophilia	Gaiellales	Gaiellaceae
ebeaa8a9e05c3089c276cb60f85f9c01	Bacteria	Proteobacteria	Gammaproteobacteria	Legionellales	Legionellaceae
3edac46f48cbcf98e3419fb2102f102e	Bacteria	Gemmatimonadetes
b0f3f189bff9c06b96e54f5060f88167	Bacteria	Planctomycetes	Planctomycetia	Gemmatales	Isosphaeraceae
4cfea8def01d25feec7638a444e81ba7	Bacteria	OD1	ZB2
93097a6ee9c0b65dd1101c538284711a	Bacteria	Bacteroidetes	[Saprospirae]	[Saprospirales]	Chitinophagaceae
752293e27892498a6e8bd4b11b3a86ad	Bacteria	Proteobacteria	Gammaproteobacteria	Legionellales	Unclassified	Unclassified	Unclassified
665c218f8d1632c39ed16530b1555672	Bacteria	Proteobacteria	Betaproteobacteria	Unclassified	Unclassified	Unclassified	Unclassified
5c78c36cccaf2c630e833af1fefd9bec	Bacteria	Proteobacteria	Gammaproteobacteria	Xanthomonadales	Sinobacteraceae	Steroidobacter
2759224edfa3c6dcc4809964d6ac79b6	Bacteria	Proteobacteria	Unclassified	Unclassified	Unclassified	Unclassified	Unclassified
dc6832aff808d6cd416800d931da7fed	Bacteria	Proteobacteria	Gammaproteobacteria	Legionellales	Unclassified	Unclassified	Unclassified
c51f92cf11686a629bc5ccf08a6b8adc	Bacteria	Planctomycetes	Planctomycetia	Planctomycetales	Planctomycetaceae	Planctomyces
15c45397ab33fa1cc318aaea9dbfed51	Bacteria	Proteobacteria	Gammaproteobacteria	Legionellales	Legionellaceae	Legionella
252a5eb500e130214b6b52f51b772691	Bacteria	Bacteroidetes	[Saprospirae]	[Saprospirales]	Chitinophagaceae
b9795a1c20fff0ace619bf08ab47e651	Bacteria	Planctomycetes	Planctomycetia	Gemmatales	Gemmataceae
cd80a08f0fefaa047a5e32bbcb3f217a	Bacteria	Verrucomicrobia	[Spartobacteria]	[Chthoniobacterales]	[Chthoniobacteraceae]	OR-59
2026e75290c19b99289abe895ac6c808	Bacteria	TM7	SC3
e6b0caf32934e86d9a52463b51d4bf3e	Bacteria	Proteobacteria	Alphaproteobacteria	Unclassified	Unclassified	Unclassified	Unclassified
3964cd0099c8eaf42a6dfadbd4165882	Bacteria	Proteobacteria	Gammaproteobacteria	Legionellales
819df3952301815e38eb2d72b347351c	Bacteria	Verrucomicrobia	[Spartobacteria]	[Chthoniobacterales]	[Chthoniobacteraceae]	Ellin506
e7b4dc5460f16bf865e61b7611613870	Bacteria	Armatimonadetes	[Fimbriimonadia]	[Fimbriimonadales]	[Fimbriimonadaceae]	Fimbriimonas
24eb04de1dcfbceacc02ab807c09e2f0	Bacteria	Proteobacteria	Deltaproteobacteria	Spirobacillales
1f55d2b794082efb1c907093e32e0158	Bacteria	Firmicutes	Bacilli	Bacillales	Paenibacillaceae
949e5f80769b7b2c4f55d0ee38997f99	Bacteria	Bacteroidetes	Sphingobacteriia	Sphingobacteriales	Sphingobacteriaceae
dec12f8dc1485fa278c70105aa1a536b	Bacteria	Chlamydiae	Chlamydiia	Chlamydiales	Parachlamydiaceae	Candidatus Protochlamydia
09f7c744905cd0c3201e23f54ceabe78	Bacteria	Planctomycetes	Planctomycetia	Pirellulales	Pirellulaceae
6467ea2491e8d5da56683b380fa899eb	Bacteria	Bacteroidetes	Sphingobacteriia	Sphingobacteriales	Sphingobacteriaceae	Unclassified	Unclassified
edd062504f0dc976120021a13b1174a4	Bacteria	Actinobacteria	Actinobacteria	Actinomycetales	Mycobacteriaceae	Mycobacterium	celatum
db804b23b0078bfe25e0c4db6fbdd4e2	Bacteria	Planctomycetes	Phycisphaerae	WD2101
71fc13732c185d7d57de7d0983eabb65	Bacteria	Firmicutes	Clostridia	Clostridiales	Lachnospiraceae	Coprococcus
8825000399758c4522d9ddbf36ccc47f	Bacteria	Gemmatimonadetes	Gemm-1
f85458c4d7ae1069b2820c7f6df38dbd	Bacteria	Bacteroidetes	At12OctB3
99332de900bf872c85b67218c2091cf3	Bacteria	Proteobacteria	Alphaproteobacteria	Rhizobiales	Methylobacteriaceae	Methylobacterium	komagatae
[truncated: 1,751 more rows]

## Sheet: reads_counts_Illumina
Sequenicng reads and the unique number of OTU after quality control, clustering, and removing chimeras and singleton
[truncated: 3 more rows]
